# Supplementary material for: The Deep Proteomics Approach Identified Extracellular Vesicular Proteins Correlated to Extracellular Matrix in Type One and Two Endometrial Cancer
Source: Int J Mol Sci. 2024 Apr 24;25(9):4650. doi: 10.3390/ijms25094650 (PMC11083465; doi:10.3390/ijms25094650)
Supplement: Supplementary file 1 [file ijms-25-04650-s001.zip]

Archive with 9 entries (9 files):
- Figure S1.pdf
- List of cytoplasmatic proteins not present in Evs.xlsx
- Table S1.xlsx
- Table S2.xlsx
- Table S3.csv
- Table S4.xlsx
- Table S5.csv
- Table S6.pdf
- Table S7.pdf
