# Supplementary material for: The Deep Proteomics Approach Identified Extracellular Vesicular Proteins Correlated to Extracellular Matrix in Type One and Two Endometrial Cancer
Source: Int J Mol Sci. 2024 Apr 24;25(9):4650. doi: 10.3390/ijms25094650 (PMC11083465; doi:10.3390/ijms25094650)
Supplement: Supplementary file 1 [file ijms-25-04650-s001.zip › List of cytoplasmatic proteins not present in Evs.xlsx]

## Sheet: List of cytoplasmatic proteins 
ABRA		List of cytoplasmatic proteins not present in Evs
C10orf90
GGT3P
PTPRR
SLC10A7
ESYT1
GP1BA
STYK1
KCNA6
COPRS
EFCAB9
DIRAS1
STK16
SEMA4D
OR2V2
SERPINA12
FER1L5
EVC
FFAR3
POTED
OR10X1
SLC12A4
NOXO1
CD8B2
SLCO2B1
USP6NL
ABCD4
BTNL10P
TEK
CD160
TMEM266
CA11
GDPD5
SELL
SHROOM1
KCNC1
GPR55
OR9G1
PCDHA13
GML
CNGA3
CD38
CCNY
CFAP157
ROR2
TRAV8-2
PLEKHG4
SYT13
P2RX3
PIRT
LIM2
PTP4A2
BDKRB1
HPCA
EMILIN1
ELAPOR2
CDCA4
MMP15
DNAL4
TFR2
OR10J6P
IGSF11
GNRHR
UNC13B
SLITRK4
CACNB1
LRRTM3
OR4C13
GNG12
CNTN2
CD53
NHERF4
TMEM11
ARAP1
LTBR
PSG4
IGDCC3
SLC9A3
CHMP7
ADRA1A
GIPR
RGS14
IRAG2
SCHIP1
PRND
SYTL5
CLCA1
GOT2
RAB38
KCNK10
PDAP1
TRAV34
ZAN
GJB5
VN1R17P
OR56B4
TRBV7-8
CELSR3
SLC34A3
CHRNB1
IL23A
SRMS
STOML3
SLC2A10
SLURP2
PAWR
PREX2
CPD
SNCAIP
ANXA8
HLA-DOA
OR11L1
UPK1B
NTN4
TACR2
CD177
GPR135
LGR5
CASP1
ABCG8
AQP11
ZDHHC22
OR8K3
RAB11FIP4
B2M
IGHV3-21
PARD6G
CACNG2
TLR5
KLRG1
DVL1
CMKLR1
GPR157
OR52A1
BAIAP3
RABGGTB
KCNK7
PRCD
CDK16
DSC1
OR1L3
FOLR2
LYZL6
RTP1
AIF1L
MME
AMER3
SOCS3
IGLV1-40
OR52N1
OR14L1
WDPCP
NIPA2
MAGI1
SLC35A1
SLC30A2
AMOTL2
CRLF3
OR5W2
OR13F1
OR8B4
CNOT2
DPP6
IGKV1-8
STK39
OR9A1P
XKR3
CR1
TCTN3
TBC1D3I
GRAMD1C
ADGRF5
CFAP418
CABP7
NDE1
ITGA10
MCF2L
TRGV1
PAQR7
SLC23A1
GGT2P
CD1B
FCGR2A
BMF
NKAIN1
HTR1A
OCEL1
NLGN4X
ALOX12
IGHV4-28
OR6B2
SIGLEC15
EXOC4
TMBIM1
TCHP
LRRC32
MRAS
C6orf89
CR1L
PTGER2
ESAM
ADAM29
NTRK2
RNF167
OR5K4
KCNS2
RAET1L
SLC8A2
ITGAD
ASIC5
SLC17A6
MDM2
SNX18
ITGBL1
IGKV1-13
ABCA6
CLDN3
EGFR
SLC25A4
IGKV2D-26
TRBV2
OR2H2
ERBB2
KCNA3
IGKV1-27
CD28
ZNRF3
NHERF2
ZDHHC20
PSD4
ENPEP
OR10H5
SLC22A13
LRRC70
DEGS1
MUC17
TACSTD2
ABCC5
SLC16A4
CALCR
SLC6A8
LILRA1
MC2R
SLC24A4
OR13A1
HRH1
TRDV2
GRPR
SYT11
NTSR2
SLC26A2
CRB3
STAU1
CLDN34
ILDR1
NUMB
IGHV3-43D
TM9SF2
ITGAX
GNG7
PGR
FCRL5
GPR84
FRMD8P1
FGF10
SDC3
ADORA2B
POLE
TMUB1
TNFRSF18
TRPM3
IL10RA
RGS12
GPR150
LY6G5B
MAP4K2
CHIC1
SLC39A10
SIGLEC5
NMUR2
DAGLA
GPR32
CD8B
SLC6A12
SH3BP1
CLEC5A
ITCH
IGKV6D-41
MBP
EXO1
ADCY4
ADRB3
TRAV4
STAMBP
ADCY2
MS4A12
KCNC2
CDH19
IGHV3-64
LY6S
GPR63
OR10G4
CHRM3
CD200R1
RFFL
PDCD1LG2
ATP2B3
OR2M3
PKP3
TRAV20
CD101
NINJ1
LY6L
EFR3A
TREM1
OR52E6
SCN10A
LIN7C
PIK3R6
ANKRD13D
KCNMB4
FZD4
IGLV4-60
KCNJ11
CASP4
OR4L1
KCNJ16
UGT8
CSNK2A1
TMEM88B
TRBV11-3
KIR2DL5A
PHKB
ITGB5
YIPF3
RGL4
SYT4
GGT5
PCDHGA3
FLVCR2
OR2AJ1
COLQ
ERVFC1
TDGF1P3
IGLV1-50
ASTL
MAPK8IP1
PALS1
SLC44A4
TSPAN32
OR4P4
OR2T33
SLC6A2
LPP
PTPRCAP
TRAF3IP2
WNK2
OR51V1
OR5AS1
OR10AC1
SLC9A5
DDOST
GPNMB
KCNIP3
GFRA4
KCNT1
SLC39A14
RGS16
GPR137B
CA14
TMEM127
SMAD3
LNPEP
ADGRG3
GJB6
PLP2
OR9G9
OR56A1
CEACAM8
MAGEE1
RAPH1
TMIGD3
DOCK8
IGHV3-15
SYT5
HBEGF
PI4KA
TRBV6-6
TMC2
TRIM72
MRAP2
PCDHB8
GOLPH3
OR13G1
TNFSF15
GABRR2
PAG1
GRK3
CXCR2
APBB1
BCAP31
ESYT3
CD40
EFCAB7
OR4C16
OR52I1
OR2W6P
ATP6V1G3
SCN4A
ARL4C
GPR22
NCEH1
TRBJ2-1
SLC47A1
DCUN1D3
DMPK
OR4E1
OR8A1
SLC7A14
LPXN
FADS2
KIR3DL2
CNGA1
NLGN2
GPR12
PCDHA11
LLGL1
THBD
ITGB7
TM2D3
CDH17
IL17A
TM7SF2
OR5M1
SV2B
ZDHHC4
ABCA8
GP6
KCNJ9
ANKS1B
MFSD2A
AKAP10
KLHDC8B
OR2A5
MAP2K2
PCDHA9
HLA-DMB
OR2AK2
IGHV3-30
MPZL1
GPR141
HARBI1
DPEP3
SEZ6L2
GUCY2D
DGKB
WAS
SLC30A4
TUB
EREG
OR7C1
GABRA2
CALY
SSTR3
TOM1
SLC26A11
TTC7A
MIGA1
MUC4
SLITRK6
ACHE
ADAM21
SLC9B2
OR5M11
MTMR9
TAS2R14
GLRA3
MRGPRX1
CLDN19
OR51M1
GAPT
MVB12B
CASP3
CCRL2
TMEM67
OR51I1
KLRF1
NPY5R
OR10S1
OR51L1
MGAM
OR5A2
ASGR2
ADGRD1
CCR8
SKAP1
LRRC52
LHCGR
PCDH1
IGKV3-15
HRH3
CCR1
HTR2B
PGRMC1
CLDN5
PTPRN2
LRRC55
ADGRB3
TGFB3
PCDH11Y
OR13C8
LILRB1
NUCB2
PLAAT3
NOD1
CDH22
DSCAM
SLC16A6
PLA2G5
LY75
EEF1AKMT4-ECE2
TMPRSS5
ENPP5
AXIN2
SPNS2
IGKV2D-30
HCN2
LARGE1
GRIK5
APH1A
TRAV25
FXYD7
GPR34
EPHA6
PCDHB10
FCGR2C
SPACA4
GPSM3
LDB2
TNFRSF1B
CLEC1A
PIGN
SHISA9
PAQR5
SHROOM3
JAM2
CACNA1S
CORIN
CD300LB
PLEKHG6
IGHV4-4
LRRC7
PCDHB16
GJD2
PAK5
OR51E1
BTN3A3
SLC26A9
OR2L8
TMPRSS11F
FLRT2
RIT1
FGD5
NOS1AP
RHBDL2
COL17A1
TMEM198
LYNX1
DISP2
PCDH9
ITFG1
TTYH1
ATP13A5
SLC41A3
IFNGR1
SLC29A2
GNRHR2
MPP3
OR4K5
AMN
WWTR1
COBL
PPP1R16B
GAS7
CLDN20
HLA-DRB1
CTNNAL1
ATP6V0D2
PLCD3
ITGA9
VANGL1
MFSD4B
ACSL6
ADIPOR2
SCRIB
FBXO45
OR52E8
KCNMB2
ANK3
GNAT2
SHC4
DIS3L
GPRC5B
FRMD7
OR14C36
OR1S1
LHFPL3
DDR2
CNIH3
DOCK3
PAQR9
ALDH3B1
HIP1
AHNAK2
OR51B5
IGHV1-2
TRA
TRGV4
CRKL
RASA3
IGHV2-5
SERPINB12
ITPRIP
DPP10
ADCY9
PTPN13
SLC22A9
TAS2R20
TRAV8-6
NPC1
PCDHGB1
LRP11
SLC27A5
HCAR1
ATP2B1
PARM1
MS4A14
WASF2
TRBV6-4
IGHV3-66
APBA1
HPSE2
GRAP2
CNTNAP1
PSTPIP1
SLC7A6
CUBN
IGF1
ITPK1
HSD17B10
GNAL
SH3BP4
ANKRD13B
ARRDC2
FGFR1
CHRM5
CERK
SUSD2
EPS8
GPR153
ARL4A
CYP2C19
IGHV3-49
APOBR
OR5AP2
TLR1
CPNE5
ERVK-24
TAS2R30
NECTIN2
GNAS
CPLX3
TSPAN13
CCDC124
CLEC4E
OR6M1
LAIR1
IL17RC
LRRC8D
CABP1
EMP2
MRAP
ADGRE4P
ATAD1
MRGPRD
CARMIL1
ADI1
SLC6A6
MPP4
BCAM
OR52D1
FKRP
HLA-DRA
HYCC1
PACC1
SLC17A3
GPR19
HHLA2
RGL1
OXTR
WNT3
OPRK1
CST3
WDR6
CD300A
TBC1D3E
SLC10A4
INPP5J
PLA2R1
COG3
CBARP
TRPV5
PJA2
COLEC11
ABCC11
MGST1
DCSTAMP
STON1
PERP
ALPP
CHRNA2
PPP1R12A
FRMPD3
GNAO1
SH3D19
USP4
PPL
CATSPER4
ANKRD20A1
IGHD
TRGC1
S100A3
SYTL4
VSTM4
TNF
SIRT2
ATP8B4
OR13H1
OR10T2
CACNA1H
CAV3
AQP8
LORICRIN
KCNG4
KCNH4
EPS8L3
FHIT
SLC39A9
NSMF
IGFLR1
RGS8
TRPA1
TRABD2B
ASPSCR1
PTGS2
CD2
IL21R
CYP2C9
TRAV26-2
CTSK
IL4I1
BMP2
ESR1
LRRC19
SLCO1B1
KCNN3
PRF1
LST1
CNFN
TNFRSF19
RHOV
TRBV5-7
OR6C76
KCNAB1
EPHB3
RAMP3
ADGRE2
GAP43
THEM4
TNFRSF10C
OR10A6
OTOF
HIPK3
GAL3ST1
MFAP3L
PIK3CD
OR10H2
OR52P1
SLC5A3
TNFRSF8
GPR18
FCMR
DAG1
OR4D2
GP2
TSPAN2
PI3
ARID2
CD86
RGS18
TSPAN31
ARL8A
OR52E5
PRSS41
GFRA2
VN1R3
OR10A4
OR8B12
GABRA1
DLL4
CHMP4C
CD68
OR4A16
AJAP1
SYP
PCDHB6
PTPRC
MYO1E
LRFN4
GSG1L
RAB24
IGLV8-61
IGLC6
SLA2
SHC2
CASQ1
OR8G1
MDGA1
GGT1
WNT1
RHOD
ZC4H2
SLC1A6
SLC7A13
CD302
IGHV5-51
TRAV8-3
GAREM1
IGHV3-64D
EFNA5
CHRNA6
PLD2
PALM
ALG10B
IGKV6-21
PLCH1
OR1M1
BRPF1
ATP9A
GJD4
FYB1
PSD
LILRB3
GPRC5D
SLC22A7
PPFIA2
IKBKB
BTN2A2
ENOX1
CXCR3
KIF17
SRPX2
AQP3
SIRPA
LYVE1
IZUMO3
PLCD1
STEAP1B
TAAR5
GPRIN1
SELPLG
SLC38A3
NISCH
OPCML
AKAP12
KIRREL2
ARL6IP5
CD74
PLSCR1
GPR35
ACVR1
HLA-DQA2
KLB
VAMP5
SYTL2
OR6T1
GRID2
SHB
KCNJ3
PCDHGA8
NAIF1
EXTL3
TMEM97
FBXW7-AS1
OR51F2
OR2F1
PLPPR1
ROBO3
IGHG3
IFNLR1
CD70
IGLV2-8
ADAM18
IL1RN
ADIPOR1
DPEP1
BBS5
GJC2
GABRB3
GPR85
FLRT3
LCP2
TAS2R8
ABHD17B
TMEM262
PCDHB12
PLGRKT
ANKRD13A
ERVMER34-1
IQSEC3
MAP3K7
PDCD1
OR5P2
BAG4
OR51D1
TIRAP
MADCAM1
CFAP95
TMEM120A
ATP10D
OR56A5
GHRHR
TRPV3
ANO8
FXYD1
STX1B
RAB9A
ADGRA1
MUC13
GABBR2
PIP5K1B
FCER1G
NPY4R
RNF114
KCNIP2
SLC22A24
LTK
IGLV10-54
SEMA6B
CNNM2
GPR139
P2RX7
OR7G1
PSCA
TTLL5
EPHA8
TRBV10-1
BEST4
TSHR
ADAM11
EPHB2
ZP2
PHLDB2
FCRL1
MEP1B
RANBP9
AMER1
IGKV1-16
TRADD
PCDHA6
SCARF1
SLC6A17
FNBP1
FANCG
CD1C
PITPNM1
SCN3B
DRD1
IGLV1-36
HYAL3
TMPRSS11B
PRTG
CHMP4A
KLRF2
OR8B2
S100P
BTLA
SLC6A4
KCNAB3
GABARAP
GOLM1
KEL
RPL36A
SLCO1B3
GPR101
GPR3
KIR2DS3
SMPD4
CLDN4
OR7C2
PHKA2
MPP7
RASL10B
LCT
AMN1
PCDHA4
AQP10
PLA2G2A
MFAP3
SOCS6
FRRS1L
TAS1R3
SLC2A3
MUC7
CLPTM1
MRGPRX4
TLR6
MAGI3
CACNG7
CAMK2D
RAB11FIP2
CDH2
LAG3
GPR151
CAVIN1
TENM2
DLL1
IL31RA
MAPT
PLXNC1
DYTN
FCN2
NPAP1
OR2W5P
BORCS5
IGKV1D-37
OR2T27
SLC19A3
CBLB
OR6C74
SLC9A7
TRAV13-2
P2RY1
IGHM
FURIN
ADH7
IGHV1-46
MYO1H
GMIP
TRGV8
IGHV1-18
LPCAT2
CLDND1
PCDHB2
DUOXA1
CD7
XKR7
CHUK
MS4A5
PCDHB4
STK32A
STX11
IGLV7-46
LRRN4
SPRED1
GPR45
GNA15
CNTNAP4
TMC1
STING1
NOX4
KCNG2
MPHOSPH8
PLEKHA1
OR4C12
SLC4A2
SNUPN
AGTR1
PCDHGA9
CLCA2
ABCG4
TRAJ31
IL1RAP
KIR3DL1
TJP1
PTPRT
CCKBR
ADRB2
OR1Q1
PLEKHH2
ARHGAP19
VAV2
SLC17A7
RHCG
CMTM6
RP2
ARAP3
OR12D2
SLC10A2
UBAP1
GAB2
ATF4
IL12A
SURF2
OR2D2
SLC7A8
PDCD10
OR2T34
MS4A6E
PTGDR2
MRPL44
TRAV16
THSD7B
NDUFC2
DUOX1
ADGRG6
GPR31
C2CD5
CD34
TGM1
OR9Q2
P2RY13
SELENOK
PCDHGA2
OGT
SYT1
KCNT2
SLC11A2
TYROBP
PLA2G2F
MEN1
OR4K13
OR4F15
MYD88
OR56A3
COMMD4
PLXNA2
MGLL
IGHV5-10-1
GPR37
TRBV7-6
KCNJ1
SMURF1
HTR1F
PRSS12
SLC28A2
CHRNA1
KCNS1
MRGPRG
P2RY6
TRBV5-4
RASGRP1
GRID2IP
CADM3
KIR2DL3
CDH16
KREMEN1
UMODL1
GP9
ZBTB33
GPR4
YIPF1
TRAV9-2
SERPINB4
CACNA1A
GRIN2D
PXDNL
SLC18A2
ASIC2
SSH1
TRPM1
CCKAR
PTH2R
DDN
BFAR
SLC27A4
PRKD1
ICAM1
CD19
RAPGEF3
OR10A3
CHIC2
MICAL3
OR52B6
PRR7
MPZL3
KCNK15
SEPTIN12
IGLV2-33
GPR146
VAMP3
ZP4
TCIRG1
OR8K5
STAP2
OR2B3
TRAF1
ATP6V1G1
IGKV1D-16
ADCY6
NPR2
ANPEP
TMEM170B
OR5I1
CFAP410
GDF5
OR2T8
LYPD5
ALPI
FLAD1
PIP4K2C
CYLD
MS4A18
MTMR2
CHRM2
OR5K2
GABRA4
SSTR1
LILRB5
ARHGEF1
OPRM1
VN1R1
AQP5
OR4C6
TMEM163
GNB5
PRKAR1B
RPTN
SLC13A5
AKAP5
PORCN
LPAR6
OR2AG2
OR1N1
SLC26A5
BEST2
OR52A4P
TMEM219
ALPG
ERAS
PDS5A
NEDD9
SMPDL3B
OR51A4
S1PR5
PLPP5
KCNE2
P2RX4
OR5T3
SLC34A2
NPTN
TRBJ2-4
KCTD16
CSF2RA
HSD17B8
DLGAP2
MICALL2
BCL3
SLC16A8
SPATA13
F2RL3
TLCD1
SEMA5A
MFSD5
OR4N2
NUMA1
F12
GNG13
OR6K6
ADAM20
GPR87
TRPC4AP
BLTP2
RIPOR2
CTNNA2
OR13C6P
LTA
SLC2A9
DNER
ETV6
GEM
OR2L3
MARVELD2
ADGRA3
SPINT2
SLC52A2
OR51G1
ATP10B
OR2Y1
GHSR
ATP8B1
CLN3
STX4
CCNYL2
TRAV38-1
HERVK_113
SPART
OTOP1
IL11RA
CDHR2
IGLV4-3
PRSS42P
RIT2
PCDHB15
FARP1
NMBR
ABCC6
NCF4
OTOP2
NTRK1
OR13C2
SLC6A11
NTSR1
PRKCG
NOS2
SLC26A1
KCNK3
FGR
EPN2
HLA-DRB4
KCNK6
SLC15A2
MREG
IGLV5-52
ADAM7
TBC1D3H
TMEM174
SRPK1
PTCD3
SNX33
SMIM9
SLC25A14
LPAR4
STX8
EFNB1
PRKCB
C5AR1
RELT
ANXA3
TRPM6
CD1A
TRAF5
OR6B1
ANO5
STAU2
EXOC3
TNFRSF9
FRS2
OR4A47
F2RL1
ENTPD8
SYT12
HCRTR2
ARL13B
TJAP1
IGHV1-69D
FCN1
LIMD1
ADAM32
AQP2
IRS1
CDC42EP3
RHOH
TLCD2
TACR1
PAQR8
OR10K1
PCDH18
GPR32P1
ECRG4
ABHD12
DAPP1
PILRA
IL6R
SEZ6
DNAJA3
ECEL1
EPHA4
PSG3
KCNQ5
QRICH1
EPGN
HEPHL1
XPC
CCR3
CDHR5
IGLV2-23
CATIP
SLC3A1
NRG4
PTGER1
PTPRH
ATP10A
NFE2L2
MUC15
IGHV2-70D
JADE1
TRAF7
MILR1
OR2B2
ART1
CHMP6
NPFFR2
PCDHGB4
SLCO1B3-SLCO1B7
DTNB
NOXA1
GRIP1
APBA2
IGSF9
MS4A13
WNT6
MYCBPAP
NECAB2
SLC51B
RELL1
IGHV7-81
OR52K1
RER1
GSDME
TNFAIP8L3
CSMD3
SH2B1
LAMTOR3
TMPRSS4
CD8A
ARHGAP25
HCAR2
GPR62
OR2M2
ATP6V0A2
XKRX
SLC29A3
USH2A
OPN3
LYPD3
AGER
MUCL3
NCSTN
GCGR
SLC16A2
SIGLEC1
CD93
TRBV11-2
DNAJC1
TRPC1
PARD6A
OR4F17
OR11H12
OR51G2
DGKQ
SCNN1B
MELK
MUC20
ITK
RABAC1
TRHDE
RAB44
ITGB2
PTPN4
CD72
MAS1L
ASIC3
ARHGAP10
SLC23A3
GPR160
GNGT1
KIR2DL1
GBP4
GPM6A
TAAR9
CA12
GRAMD2A
PDE6G
HLA-DQA1
IGLV3-16
IL18RAP
SLAMF6
OR2T5
SMURF2
EFR3B
P2RY4
TRPV1
PLXNA4
TAAR6
SLC22A5
OR2T4
TRBV16
KCNH1
IGLV1-51
YBX1
GCSAM
SCTR
PARVG
TRAV19
AP1S3
LMO7
DCST1
GOLGA7B
SLC39A4
GRAMD1B
CRHR1
NRN1
XPO6
FMR1
DUSP3
GPR21
CXCR1
SLC12A3
ENTPD6
OR2V1
OR4K15
GPR20
DHH
DXO
SLC30A8
OR6C2
RXFP4
GP1BB
TRIM4
SH3YL1
TREM2
RTP2
CALHM1
TRBV7-1
SLC10A6
ITPRID2
LRFN1
OR51B2
OR4D11
FZD5
CEACAM5
MELTF
LRRTM2
IGKV3D-7
RGS11
OR4D6
GSG1L2
NOX3
IGLV6-57
BIN2
TNFSF8
TMEM126A
PROKR2
SLC30A1
TNFRSF21
TMPRSS7
CHRFAM7A
GPER1
UNC13A
SCIMP
PRX
NCOA1
CDK7
GPR6
DRD4
CD247
NEURL1
MCC
SLC24A1
SLC9A4
METAP2
PCDHB9
RHOQ
TRAV12-2
CLCN3
RHOJ
SLAMF7
MC3R
PHEX
PLEKHA2
SCN7A
TACR3
SYDE1
ZDHHC21
IGLC2
SLC9C2
BICD2
SHANK2
FGF13
RTBDN
NCK1
LSR
OR8H2
EVA1A
ISLR2
AQP7B
PDGFRA
GSG1
CACNG1
MLKL
FPR2
KCNQ3
SLC22A12
IZUMO1R
FZD3
IGKV1-9
MRPL58
RND2
KIR3DL3
AIG1
ARHGEF25
TRDV1
CRTC1
LY6D
SUCLG2
IFNAR2
P2RY11
ITGAE
SLC30A3
KISS1
PLP1
SERPINB3
ABCA5
MARCHF1
ABCC8
XKR4
NALF1
OMG
BRAF
OR52L1
GJB4
FBXO2
IGKV1-5
AMHR2
CTTN
BAIAP2
SI
KCNE4
ITGAL
ERVK-21
WDR73
SLC5A8
IGLV9-49
ALPL
NCR3LG1
OR2A4
CHRNA7
FAM174B
OR12D3
CEP295
DBNL
PTN
OR13C7
GNG8
RYK
LRP3
NCF1B
CHRNE
ZDHHC2
ADD3
ADGRB2
ATP6V0D1
KLK6
AXIN1
RAB42
WEE2
GPR107
CAPN3
NLRC4
ENPP4
CD4
ITLN1
UNC5B
SDHB
CLRN1
PLIN4
PKD1
JAM3
TCIM
PTPRZ1
FCGR2B
RGS3
CCR9
DGKH
YIPF4
IGKV1D-8
FOLH1B
SYT10
DRD5
PAQR6
NHERF1
HRH4
MYO6
LRRC38
ATP11A
CEACAM20
GLRA2
CNKSR3
SLC15A4
OSMR
CYSLTR2
ERVK-5
OR8G2P
PCDHGA7
ALKAL1
SLC40A1
RNF34
OR7D4
FCGR1BP
OR2L5
TMPRSS11E
SLCO3A1
SLC12A6
SOS2
TRAF3
PLXNB1
CNGB3
CLDN2
MRGPRX2
ETS2
OR4B1
EPHA5
FOLR1
MYOT
SGIP1
PTPN20
PRRG4
PCDHB11
RNF144A
PRKCD
IGKV1-12
ANTXR2
TMEM74
MASTL
IL1RL1
GABRG1
MYO16
MAPK9
ZNF366
RIPK2
EFNB3
CLDN7
GLP1R
MCEMP1
CNR1
MS4A6A
ANXA9
SCNN1D
IFITM2
OR6C6
PVRIG
LEPR
OR8I2
SLC43A3
OR1L1
CDH18
CHL1
P2RX6
TIGIT
SLC13A2
OR1J1
GPRC6A
TMEM8B
WWC1
UNC79
RIF1
SLC1A2
PDGFB
PCDHGC4
IGHV4-39
LZTS1
GABRB2
RHEBL1
GRIN2B
SLC38A2
SVOP
ADAM9
SLC36A4
GPR176
IFNGR2
PKP4
CDC42EP2
P2RY2
GRK2
ACVR1C
PPP1R16A
OR2T2
ATP1B2
MTSS2
CATSPERD
PCDHGB2
OR4C45
PLCD4
MS4A15
KCNJ10
LHFPL4
GPR149
FCHSD2
ZNRF2
ADCY8
IGHV4-38-2
ERVK13-1
PLK4
CCNT2
IGSF5
HAVCR1
RNF5
MMEL1
SIRPD
LRP10
PIEZO1
AIF1
HCN3
IGHV1-3
SLC28A1
VPS35L
ERVK-8
MTNR1A
EHBP1
PIPSL
PALS2
ASGR1
RAB17
PTPN7
EPOR
IGHV8-51-1
OR8G5
ZP3
LY6G5C
RHEX
SLC7A2
CXCR5
XPR1
OR2A1; OR2A42
OPN1SW
L1CAM
GFRA3
RTN4
OR6F1
RGS5
BBS2
ABCG2
IGLV3-27
GRB10
GPR65
PCDHB7
TMEM65
CBLIF
LRRTM4
BST2
STX1A
OR2A12
TMPRSS9
BMPR2
IFI6
GPR183
CTSG
FRMD1
ICAM4
OR9A4
OPN5
SLC5A5
IL12RB2
AIFM2
NLN
BCORL1
UBE2C
OR6K2
TRGV5
SLITRK5
CD79A
SYT3
SLAMF9
PIK3CA
SLC9A6
CYB5R1
SLC6A5
ERBB3
BRI3
CYP2C18
TRBV14
ENTREP1
CALHM3
TDG
AGPAT2
KCNN1
AZGP1
NKD2
PDZK1P1
ULBP2
ZDHHC5
OPRD1
CX3CL1
AJM1
GPR50
GYPB
OXGR1
TRBV12-4
IGF1R
KLRC3
CAV1
OR11H1
ANK1
TRBV6-5
WASHC2A
TEC
ABCB4
SGMS2
TNFRSF10B
USH1G
OR6Q1
GABRR1
KIF18A
SLC41A2
SEMA4G
OXER1
KCNIP4
OR4C15
ST14
TDGF1
RRP12
PTPRO
CLEC12A
CD3G
VSTM5
IL7R
SLC30A5
ACVR2B
IYD
C11orf24
CD320
COQ8B
INSR
TLR9
GLIPR1
CIZ1
CMKLR2
AMOTL1
SYNJ1
MMD
TCTN2
CDV3
ENPP6
ABCA7
PLEKHA4
EFNA3
ANKRD27
CLEC4A
OR52N2
PTP4A1
GPR156
OR11A1
KCNK18
WNT4
CACNA2D4
YKT6
SPARC
SLC9B1
KHDRBS1
IGHV3-20
TESC
CSF1R
PNN
PLXDC1
GABRA3
SYTL3
NDC1
GOLGA4
DAPK1
SSTR4
FOSL1
CD40LG
STK17B
MIGA2
OR10A7
SLC16A10
PTGIS
CEACAM3
KCNK16
MLC1
TRBV7-4
UTP20
SLC4A1
MMGT1
MPL
CRTAM
ADAM12
SLC52A1
NCF1C
ADCY7
TAS2R43
OR1F12P
MYMK
SIDT1
TRBJ2-5
ATP9B
KIRREL1
LILRB2
BTN2A1
SLC33A1
MTNR1B
GPR143
ENDOU
PCDHAC1
ARHGAP21
LRFN5
S1PR2
OR5AC1
UTRN
[truncated: 639 more rows]
