# Supplementary material for: The Deep Proteomics Approach Identified Extracellular Vesicular Proteins Correlated to Extracellular Matrix in Type One and Two Endometrial Cancer
Source: Int J Mol Sci. 2024 Apr 24;25(9):4650. doi: 10.3390/ijms25094650 (PMC11083465; doi:10.3390/ijms25094650)
Supplement: Supplementary file 1 [file ijms-25-04650-s001.zip › Table S1.xlsx]

## Sheet: Chimerys identified proteins
Protein FDR Confidence: Combined	Master	Accession	Description	Exp. q-value: Combined	Sum PEP Score	Coverage [%]	# Peptides	# PSMs	# Unique Peptides	# AAs	MW [kDa]	calc. pI	Score CHIMERYS Identification: CHIMERYS Identification	# Peptides (by Search Engine): CHIMERYS Identification	Biological Process	Cellular Component	Molecular Function	Pfam IDs	Entrez Gene ID	Ensembl Gene ID	Gene Symbol
High	Master Protein	Q9Y490	Talin-1 [OS=Homo sapiens]	0	867.499	52	105	4459	92	2541	269.6	6.07	2093.42	105	cell communication;cell growth;development;metabolic process	cell surface;cytoplasm;cytoskeleton;cytosol;endoplasmic reticulum;nucleus	antioxidant activity;motor activity;structural molecule activity	Pf00373, Pf01608, Pf08913, Pf09141, Pf16511, Pf21692	7094	ENSG00000137076	TLN1
High	Master Protein	P21333	Filamin-A [OS=Homo sapiens]	0	842.897	58	120	4138	108	2647	280.6	6.06	1820.54	120	cell differentiation;cell growth;cell organization and biogenesis;cellular component movement;cellular homeostasis;coagulation;conjugation;defense response;development;metabolic process	cell surface;cytoplasm;cytoskeleton;cytosol;endoplasmic reticulum;extracellular;membrane;nucleus	antioxidant activity;motor activity;structural molecule activity	Pf00307, Pf00630	2316	ENSG00000196924	FLNA
High	Master Protein	P02751	Fibronectin [OS=Homo sapiens]	0	818.186	45	80	5579	80	2477	272.2	5.5	2557.49	80	cell communication;cell growth;cell organization and biogenesis;cellular homeostasis;coagulation;defense response;development;metabolic process	cell surface;chromosome;cytoplasm;cytoskeleton;extracellular;nucleus	antioxidant activity;DNA binding;structural molecule activity	Pf00039, Pf00040, Pf00041	2335	ENSG00000115414	FN1
High	Master Protein	Q07954	Prolow-density lipoprotein receptor-related protein 1 [OS=Homo sapiens]	0	683.705	34	127	4337	122	4544	504.3	5.39	2084.46	127	cellular homeostasis;coagulation;conjugation;defense response;development;metabolic process	cytoplasm;cytoskeleton;endoplasmic reticulum;extracellular;membrane;mitochondrion;nucleus	antioxidant activity;structural molecule activity	Pf00057, Pf00058, Pf07645, Pf12662, Pf14670, Pf16472	4035	ENSG00000123384	LRP1
High	Master Protein	P07996	Thrombospondin-1 [OS=Homo sapiens]	0	602.307	60	60	5173	56	1170	129.3	4.94	2486.37	60	cell communication;cell growth;cell organization and biogenesis;cellular homeostasis;coagulation;conjugation;defense response;metabolic process	cell surface;chromosome;cytoplasm;cytoskeleton;cytosol;extracellular;nucleus	antioxidant activity;DNA binding;structural molecule activity	Pf00090, Pf00093, Pf02412, Pf05735	7057	ENSG00000137801	THBS1
High	Master Protein	P98160	Basement membrane-specific heparan sulfate proteoglycan core protein [OS=Homo sapiens]	0	565.228	39	118	2328	118	4391	468.5	6.51	827.3	118	cellular homeostasis;coagulation;conjugation;defense response;development;metabolic process	chromosome;cytoplasm;cytoskeleton;extracellular;mitochondrion	antioxidant activity;enzyme regulator activity;structural molecule activity	Pf00008, Pf00052, Pf00053, Pf00054, Pf00057, Pf02210, Pf07679, Pf13895, Pf13927	3339	ENSG00000142798	HSPG2
High	Master Protein	O00468	Agrin [OS=Homo sapiens]	0	471.458	43	63	1666	63	2068	217.2	6.39	715.89	63	cell death;cell growth;defense response;development;metabolic process	cell surface;chromosome;cytoplasm;cytoskeleton;extracellular;mitochondrion;nucleus	motor activity;structural molecule activity	Pf00008, Pf00050, Pf00053, Pf00054, Pf01390, Pf03146, Pf07648	375790	ENSG00000188157	AGRN
High	Master Protein	O43707	Alpha-actinin-4 [OS=Homo sapiens]	0	450.882	69	61	2518	40	911	104.8	5.44	1211.14	61	cell growth;conjugation;development;metabolic process	cell surface;cytoplasm;cytoskeleton;endoplasmic reticulum;membrane;nucleus	antioxidant activity;motor activity;RNA binding;structural molecule activity	Pf00307, Pf00435, Pf08726	81	ENSG00000130402; ENSG00000282844	ACTN4
High	Master Protein	P24821	Tenascin [OS=Homo sapiens]	0	447.891	45	69	1365	69	2201	240.7	4.89	652.06	69	cell communication;cell death;cell differentiation;cell growth;coagulation;defense response;metabolic process	chromosome;extracellular	enzyme regulator activity;structural molecule activity	Pf00041, Pf00147, Pf07974, Pf18720	3371	ENSG00000041982	TNC
High	Master Protein	P35579	Myosin-9 [OS=Homo sapiens]	0	441.187	55	103	1708	85	1960	226.4	5.6	611.38	103	cell differentiation;cell growth;cell organization and biogenesis;coagulation;conjugation;defense response;development;metabolic process	cytoplasm;cytoskeleton;cytosol;endoplasmic reticulum;membrane;nucleus	antioxidant activity;motor activity;structural molecule activity	Pf00063, Pf01576, Pf02736	4627	ENSG00000100345	MYH9
High	Master Protein	Q99715	Collagen alpha-1(XII) chain [OS=Homo sapiens]	0	418.247	42	106	2232	106	3063	332.9	5.53	927.92	106	cell communication;cell growth;defense response	chromosome;extracellular	enzyme regulator activity	Pf00041, Pf00092, Pf01391	1303	ENSG00000111799	COL12A1
High	Master Protein	P35556	Fibrillin-2 [OS=Homo sapiens]	0	415.291	40	79	1248	75	2912	314.6	4.86	498.14	79	defense response;development;metabolic process	cell surface;chromosome	antioxidant activity;enzyme regulator activity;structural molecule activity	Pf00683, Pf07645, Pf12661, Pf12662, Pf12947, Pf18193, Pf21364	2201	ENSG00000138829	FBN2
High	Master Protein	O15230	Laminin subunit alpha-5 [OS=Homo sapiens]	0	397.187	32	89	1107	87	3695	399.5	7.02	379.33	89	cell communication;cell differentiation;cell growth;defense response;development;metabolic process	cell surface;chromosome;nucleus	antioxidant activity	Pf00052, Pf00053, Pf00054, Pf00055, Pf02210, Pf06008, Pf06009	3911	ENSG00000130702	LAMA5
High	Master Protein	O75369	Filamin-B [OS=Homo sapiens]	0	385.34	54	108	1562	95	2602	278	5.73	519.75	108	cell growth;coagulation;development;metabolic process	cytoplasm;cytoskeleton;cytosol;endoplasmic reticulum;nucleus	motor activity;structural molecule activity	Pf00307, Pf00630	2317	ENSG00000136068	FLNB
High	Master Protein	P12814	Alpha-actinin-1 [OS=Homo sapiens]	0	384.297	69	52	2015	27	892	103	5.41	952.14	52	cell communication;cell growth;metabolic process	cell surface;cytoplasm;cytoskeleton;cytosol;endoplasmic reticulum;nucleus	antioxidant activity;motor activity;RNA binding;structural molecule activity	Pf00307, Pf00435, Pf08726	87	ENSG00000072110	ACTN1
High	Master Protein	P35555	Fibrillin-1 [OS=Homo sapiens]	0	360.843	39	82	1246	79	2871	312.1	4.93	536.94	82	cell communication;cellular homeostasis;defense response;development;metabolic process	cell surface;chromosome;extracellular	antioxidant activity;enzyme regulator activity;structural molecule activity	Pf00683, Pf07645, Pf12661, Pf12662, Pf12947, Pf14670, Pf18193, Pf21364	2200	ENSG00000166147	FBN1
High	Master Protein	P23142	Fibulin-1 [OS=Homo sapiens]	0	357.188	49	26	6046	26	703	77.2	5.22	2718.85	26	cell growth;cell organization and biogenesis;cellular homeostasis;coagulation;defense response;metabolic process	cell surface;chromosome	antioxidant activity;DNA binding;enzyme regulator activity;structural molecule activity	Pf01821, Pf07645, Pf12662	2192	ENSG00000077942	FBLN1
High	Master Protein	Q9NYQ8	Protocadherin Fat 2 [OS=Homo sapiens]	0	334.021	29	96	684	96	4349	479	5.16	218.42	96	cell communication;metabolic process	cytoplasm;cytoskeleton;extracellular;nucleus	structural molecule activity	Pf00008, Pf00028, Pf02210	2196	ENSG00000086570	FAT2
High	Master Protein	P10586	Receptor-type tyrosine-protein phosphatase F [OS=Homo sapiens]	0	317.727	40	58	1519	53	1907	212.7	6.3	674.51	58	cell communication;cell differentiation;cell growth;cell organization and biogenesis;cellular homeostasis;coagulation;defense response;development;metabolic process	cytoplasm;cytoskeleton;nucleus	structural molecule activity	Pf00041, Pf00102, Pf07679	5792	ENSG00000142949	PTPRF
High	Master Protein	P14543	Nidogen-1 [OS=Homo sapiens]	0	307.559	39	41	1199	40	1247	136.3	5.29	533.25	41	cell communication;cell death;cell growth;defense response;development;metabolic process	cell surface;chromosome;nucleus	enzyme regulator activity;structural molecule activity	Pf00058, Pf00086, Pf06119, Pf07474, Pf07645, Pf12662, Pf12947, Pf14670	4811	ENSG00000116962	NID1
High	Master Protein	P18206	Vinculin [OS=Homo sapiens]	0	304.458	54	56	1687	56	1134	123.7	5.66	821.24	56	cell communication;cell differentiation;cell growth;defense response;metabolic process	cell surface;cytoplasm;cytoskeleton;cytosol;endoplasmic reticulum;nucleus	motor activity;structural molecule activity	Pf01044	7414	ENSG00000035403	VCL
High	Master Protein	P49327	Fatty acid synthase [OS=Homo sapiens]	0	299.462	44	82	802	82	2511	273.3	6.44	261.74	82	cellular homeostasis;coagulation;metabolic process	cytoplasm;cytoskeleton;cytosol;extracellular;nucleus	structural molecule activity	Pf00107, Pf00109, Pf00550, Pf00698, Pf00975, Pf02801, Pf08242, Pf08659, Pf16197, Pf21089, Pf21149	2194	ENSG00000169710	FASN
High	Master Protein	P60709	Actin, cytoplasmic 1 [OS=Homo sapiens]	0	295.438	65	19	2389	7	375	41.7	5.48	994.55	19	cell differentiation;cell growth;cell organization and biogenesis;cellular homeostasis;defense response;metabolic process	cytoplasm;cytoskeleton;cytosol;endoplasmic reticulum;membrane;nucleus	motor activity;structural molecule activity	Pf00022	60	ENSG00000075624	ACTB
High	Master Protein	Q15063	Periostin [OS=Homo sapiens]	0	276.508	40	29	1578	29	836	93.3	7.53	689.42	29	cell communication;cell differentiation;cell growth;coagulation;defense response;metabolic process	cell surface;chromosome;extracellular;nucleus	structural molecule activity	Pf02469	10631	ENSG00000133110	POSTN
High	Master Protein	P11047	Laminin subunit gamma-1 [OS=Homo sapiens]	0	266.778	44	61	1462	60	1609	177.5	5.12	645.59	61	cell communication;cell growth;metabolic process	cell surface;chromosome;extracellular;nucleus	enzyme regulator activity	Pf00052, Pf00053, Pf00055	3915	ENSG00000135862	LAMC1
High	Master Protein	P13639	Elongation factor 2 [OS=Homo sapiens]	0	260.837	47	39	1942	38	858	95.3	6.83	964.58	39	cell organization and biogenesis;cellular homeostasis;metabolic process	cell surface;cytoplasm;cytoskeleton;cytosol;nucleus	protein binding;RNA binding;structural molecule activity	Pf00009, Pf00679, Pf03144, Pf03764, Pf14492	1938	ENSG00000167658	EEF2
High	Master Protein	Q00610	Clathrin heavy chain 1 [OS=Homo sapiens]	0	255.321	46	62	1156	46	1675	191.5	5.69	346.69	62	cell differentiation;cell growth;cellular homeostasis;conjugation;metabolic process	cytoplasm;cytoskeleton;cytosol;endoplasmic reticulum;extracellular;mitochondrion;nucleus	antioxidant activity;RNA binding;structural molecule activity	Pf00637, Pf01394, Pf09268, Pf13838	1213	ENSG00000141367	CLTC
High	Master Protein	Q14204	Cytoplasmic dynein 1 heavy chain 1 [OS=Homo sapiens]	0	248.373	35	145	1068	145	4646	532.1	6.4	225.31	145	cell differentiation;cell growth;conjugation;metabolic process	cell surface;cytosol;endoplasmic reticulum;mitochondrion;nucleus	motor activity;structural molecule activity	Pf03028, Pf08385, Pf08393, Pf12774, Pf12775, Pf12777, Pf12780, Pf12781, Pf17852, Pf18198, Pf18199	1778	ENSG00000197102	DYNC1H1
High	Master Protein	P11142	Heat shock cognate 71 kDa protein [OS=Homo sapiens]	0	246.976	53	29	1468	19	646	70.9	5.52	677.31	29	cell growth;cell organization and biogenesis;cellular component movement;cellular homeostasis;coagulation;conjugation;metabolic process	cell surface;cytoplasm;cytoskeleton;cytosol;membrane;mitochondrion;nucleus	antioxidant activity;structural molecule activity	Pf00012	3312	ENSG00000109971	HSPA8
High	Master Protein	P14618	Pyruvate kinase PKM [OS=Homo sapiens]	0	246.686	67	29	1451	28	531	57.9	7.84	682.78	29	cell growth;cellular homeostasis;metabolic process	cell surface;cytosol;extracellular;membrane;nucleus	RNA binding;signal transducer activity;structural molecule activity	Pf00224, Pf02887	5315	ENSG00000067225	PKM
High	Master Protein	P01024	Complement C3 [OS=Homo sapiens]	0	244.98	37	55	4354	55	1663	187	6.4	2097.28	55	cell growth;cell organization and biogenesis;cellular homeostasis;coagulation;defense response;development;metabolic process	cell surface;cytoplasm;cytoskeleton;extracellular;mitochondrion;nucleus	antioxidant activity;DNA binding	Pf00207, Pf01759, Pf01821, Pf01835, Pf07677, Pf07678, Pf07703, Pf17789, Pf17790, Pf17791, Pf21308, Pf21406	718	ENSG00000125730	C3
High	Master Protein	P07942	Laminin subunit beta-1 [OS=Homo sapiens]	0	230.987	37	57	1169	57	1786	197.9	4.94	448.61	57	cell communication;cell differentiation;cell growth;defense response;metabolic process	cell surface;chromosome;extracellular;nucleus	enzyme regulator activity;structural molecule activity	Pf00053, Pf00055, Pf21199	3912	ENSG00000091136	LAMB1
High	Master Protein	P07437	Tubulin beta chain [OS=Homo sapiens]	0	222.708	66	22	1871	4	444	49.6	4.89	845.71	22	cell differentiation;cell growth;coagulation;conjugation;metabolic process	cell surface;cytoskeleton;cytosol;endoplasmic reticulum;membrane;mitochondrion;nucleus	antioxidant activity;motor activity;structural molecule activity	Pf00091, Pf03953	203068	ENSG00000183311; ENSG00000196230; ENSG00000224156; ENSG00000227739; ENSG00000229684; ENSG00000232421; ENSG00000232575; ENSG00000235067	TUBB
High	Master Protein	P25391	Laminin subunit alpha-1 [OS=Homo sapiens]	0	218.012	30	75	390	74	3075	336.9	6.35	126.75	75	cell communication;cell differentiation;cell growth;cell organization and biogenesis;cellular homeostasis;defense response;development;metabolic process	cell surface;chromosome;cytoskeleton;nucleus	antioxidant activity;enzyme regulator activity;structural molecule activity	Pf00052, Pf00053, Pf00054, Pf00055, Pf06008, Pf06009	284217	ENSG00000101680	LAMA1
High	Master Protein	P55268	Laminin subunit beta-2 [OS=Homo sapiens]	0	217.841	41	57	631	56	1798	195.9	6.52	225.81	57	cell communication;cell differentiation;cell growth;coagulation;defense response;metabolic process	cell surface;chromosome;extracellular;nucleus	antioxidant activity;enzyme regulator activity;structural molecule activity	Pf00053, Pf00055, Pf21199	3913	ENSG00000172037	LAMB2
High	Master Protein	P07900	Heat shock protein HSP 90-alpha [OS=Homo sapiens]	0	208.594	46	35	1620	18	732	84.6	5.02	736.49	35	cell differentiation;cell growth;cell organization and biogenesis;cell proliferation;cellular homeostasis;coagulation;conjugation;defense response;metabolic process	cell surface;chromosome;cytoplasm;cytoskeleton;cytosol;endoplasmic reticulum;endosome;membrane;mitochondrion;nucleus	antioxidant activity;DNA binding;motor activity;RNA binding;structural molecule activity	Pf00183, Pf13589	3320	ENSG00000080824	HSP90AA1
High	Master Protein	Q14315	Filamin-C [OS=Homo sapiens]	0	206.614	38	79	930	64	2725	290.8	5.97	298.39	79	cell growth	cytoplasm;cytoskeleton;cytosol;endoplasmic reticulum;nucleus	motor activity;structural molecule activity	Pf00307, Pf00630	2318	ENSG00000128591	FLNC
High	Master Protein	Q16787	Laminin subunit alpha-3 [OS=Homo sapiens]	0	205.202	27	74	715	72	3333	366.4	7.24	211.2	74	cell communication;cell growth;defense response;metabolic process	cell surface;chromosome;extracellular;nucleus	antioxidant activity;structural molecule activity	Pf00052, Pf00053, Pf00055, Pf02210, Pf06008, Pf06009	3909	ENSG00000053747	LAMA3
High	Master Protein	P08238	Heat shock protein HSP 90-beta [OS=Homo sapiens]	0	202.471	49	34	1427	12	724	83.2	5.03	680.04	34	cell differentiation;cell growth;cell organization and biogenesis;cell proliferation;cellular homeostasis;coagulation;defense response;metabolic process	cell surface;cytoplasm;cytoskeleton;cytosol;membrane;nucleus	DNA binding;motor activity;RNA binding;structural molecule activity	Pf00183, Pf13589	3326	ENSG00000096384	HSP90AB1
High	Master Protein	P08123	Collagen alpha-2(I) chain [OS=Homo sapiens]	0	201.698	39	36	1008	36	1366	129.2	8.95	408.53	36	cell growth;cellular homeostasis;defense response;development;metabolic process	cell surface;chromosome;extracellular	enzyme regulator activity;structural molecule activity	Pf01391, Pf01410	1278	ENSG00000164692	COL1A2
High	Master Protein	P68371	Tubulin beta-4B chain [OS=Homo sapiens]	0	200.78	62	21	1820	1	445	49.8	4.89	834.31	21	cell differentiation;cell growth;coagulation	cell surface;cytosol;endoplasmic reticulum;mitochondrion;nucleus	antioxidant activity;motor activity;RNA binding;structural molecule activity	Pf00091, Pf03953	10383	ENSG00000188229	TUBB4B
High	Master Protein	P68366	Tubulin alpha-4A chain [OS=Homo sapiens]	0	194.504	55	19	1349	5	448	49.9	5.06	674.58	19	cell differentiation;cell growth	cell surface;cytosol;endoplasmic reticulum;nucleus	motor activity;structural molecule activity	Pf00091, Pf03953	7277	ENSG00000127824	TUBA4A
High	Master Protein	P23468	Receptor-type tyrosine-protein phosphatase delta [OS=Homo sapiens]	0	194.365	33	45	927	37	1912	214.6	6.57	405.28	45	cell communication;cell death;cell growth;cell organization and biogenesis;cellular homeostasis;defense response;development;metabolic process	cytoplasm;cytoskeleton;nucleus	antioxidant activity;structural molecule activity	Pf00041, Pf00102, Pf07679, Pf13927	5789	ENSG00000153707; ENSG00000282932	PTPRD
High	Master Protein	P78509	Reelin [OS=Homo sapiens]	0	192.808	24	61	1129	61	3460	388.1	5.88	458.74	61	cell communication;cell differentiation;cell growth;cell organization and biogenesis;cellular homeostasis;coagulation;defense response;development;metabolic process	cell surface;chromosome;cytoplasm;cytoskeleton;nucleus	antioxidant activity;structural molecule activity	Pf07974, Pf18720, Pf21471	5649	ENSG00000189056	RELN
High	Master Protein	Q15582	Transforming growth factor-beta-induced protein ig-h3 [OS=Homo sapiens]	0	192.117	38	25	847	25	683	74.6	7.71	427.09	25	cell communication;cell differentiation;cell growth;defense response;metabolic process	cell surface;chromosome;cytoplasm;cytoskeleton;extracellular	antioxidant activity;enzyme regulator activity;structural molecule activity	Pf02469	7045	ENSG00000120708	TGFBI
High	Master Protein	Q08431	Lactadherin [OS=Homo sapiens]	0	189.245	73	21	625	21	387	43.1	8.15	287.16	21	cell communication;conjugation;defense response;metabolic process	cell surface;cytoplasm;cytoskeleton;extracellular	antioxidant activity;structural molecule activity	Pf00008, Pf00754	4240	ENSG00000140545	MFGE8
High	Master Protein	Q6V0I7	Protocadherin Fat 4 [OS=Homo sapiens]	0	188.23	17	66	1153	66	4981	542.4	4.94	402.63	66	cell communication;defense response;development	cytoplasm;cytoskeleton	structural molecule activity	Pf00008, Pf00028, Pf02210, Pf07645, Pf12661	79633	ENSG00000196159	FAT4
High	Master Protein	P04406	Glyceraldehyde-3-phosphate dehydrogenase [OS=Homo sapiens]	0	187.895	57	15	1113	14	335	36	8.46	491.11	15	cell growth;cell organization and biogenesis;cellular homeostasis;coagulation;metabolic process	cytoplasm;cytoskeleton;cytosol;endoplasmic reticulum;membrane;nucleus	DNA binding;motor activity;structural molecule activity	Pf00044, Pf02800	2597	ENSG00000111640	GAPDH
High	Master Protein	P22314	Ubiquitin-like modifier-activating enzyme 1 [OS=Homo sapiens]	0	185.515	49	40	775	40	1058	117.8	5.76	345.04	40	cell organization and biogenesis;cellular homeostasis;coagulation	cytosol;endosome;membrane;nucleus	structural molecule activity	Pf00899, Pf09358, Pf10585, Pf16190, Pf16191	7317	ENSG00000130985	UBA1
High	Master Protein	Q8N2S1	Latent-transforming growth factor beta-binding protein 4 [OS=Homo sapiens]	0	179.323	25	31	990	31	1624	173.3	5.43	508.29	31	cell death;cell growth;cell organization and biogenesis;cellular homeostasis;conjugation;development;metabolic process	chromosome	antioxidant activity;signal transducer activity;structural molecule activity	Pf00683, Pf07645, Pf12661, Pf12662	8425	ENSG00000090006	LTBP4
High	Master Protein	P00558	Phosphoglycerate kinase 1 [OS=Homo sapiens]	0	177.802	54	19	1124	15	417	44.6	8.1	497.22	19	cell organization and biogenesis;cellular homeostasis;coagulation;metabolic process	cell surface;cytoskeleton;cytosol	signal transducer activity;structural molecule activity	Pf00162	5230	ENSG00000102144	PGK1
High	Master Protein	P04264	Keratin, type II cytoskeletal 1 [OS=Homo sapiens]	0	177.435	41	30	1155	25	644	66	8.12	654.09	30	cell growth;cell organization and biogenesis;cellular homeostasis;coagulation;metabolic process	cell surface;cytoplasm;cytoskeleton;cytosol;endoplasmic reticulum;nucleus	metal ion binding;structural molecule activity	Pf00038, Pf16208, Pf16210	3848	ENSG00000167768	KRT1
High	Master Protein	Q9BVA1	Tubulin beta-2B chain [OS=Homo sapiens]	0	176.977	66	24	1482	6	445	49.9	4.89	637.21	24	cell differentiation;cell growth;defense response;metabolic process	endoplasmic reticulum;nucleus	motor activity;structural molecule activity	Pf00091, Pf03953	347733	ENSG00000137285	TUBB2B
High	Master Protein	P53396	ATP-citrate synthase [OS=Homo sapiens]	0	176.889	50	47	929	47	1101	120.8	7.33	353.74	47	cellular homeostasis	cell surface;cytosol;membrane;mitochondrion;nucleus	structural molecule activity	Pf00285, Pf00549, Pf02629, Pf16114	47	ENSG00000131473	ACLY
High	Master Protein	P24043	Laminin subunit alpha-2 [OS=Homo sapiens]	0	176.71	22	57	1011	57	3122	343.7	6.4	355.68	57	cell communication;cell differentiation;cell growth;defense response;metabolic process	cell surface;chromosome;cytoplasm;cytoskeleton;nucleus	antioxidant activity;structural molecule activity	Pf00052, Pf00053, Pf00054, Pf00055, Pf02210, Pf06008, Pf06009		ENSG00000196569	LAMA2
High	Master Protein	P0DMV9	Heat shock 70 kDa protein 1B [OS=Homo sapiens]	0	172.35	51	30	950	13	641	70	5.66	466.6	30	cell organization and biogenesis;cellular component movement;cellular homeostasis;coagulation;metabolic process	cell surface;cytosol;endoplasmic reticulum;endosome;extracellular;membrane;nucleus	antioxidant activity;structural molecule activity	Pf00012	3303; 3304	ENSG00000204388; ENSG00000212866; ENSG00000224501; ENSG00000231555; ENSG00000232804	HSPA1B
High	Master Protein	P62736	Actin, aortic smooth muscle [OS=Homo sapiens]	0	172.268	71	20	1586	2	377	42	5.39	653.99	20	defense response;metabolic process	chromosome;cytosol;endoplasmic reticulum;nucleus	structural molecule activity	Pf00022	59	ENSG00000107796	ACTA2
High	Master Protein	Q08380	Galectin-3-binding protein [OS=Homo sapiens]	0	171.59	37	16	524	16	585	65.3	5.27	238.35	16	cell communication;coagulation;conjugation;development	cell surface;cytoskeleton;nucleus	structural molecule activity	Pf00530, Pf07707	3959	ENSG00000108679	LGALS3BP
High	Master Protein	Q8WUM4	Programmed cell death 6-interacting protein [OS=Homo sapiens]	0	170.932	53	44	517	44	868	96	6.52	189.47	44	cell differentiation;cell growth;cell organization and biogenesis;cellular homeostasis;conjugation;metabolic process	cell surface;cytoplasm;cytosol;endoplasmic reticulum;extracellular;mitochondrion;nucleus	antioxidant activity;structural molecule activity	Pf03097, Pf13949	10015	ENSG00000170248	PDCD6IP
High	Master Protein	P04350	Tubulin beta-4A chain [OS=Homo sapiens]	0	170.528	57	19	1649	2	444	49.6	4.88	713.18	19	cell differentiation;cell growth;metabolic process	cytosol;endoplasmic reticulum;nucleus	motor activity;structural molecule activity	Pf00091, Pf03953	10382	ENSG00000104833	TUBB4A
High	Master Protein	P13645	Keratin, type I cytoskeletal 10 [OS=Homo sapiens]	0	166.544	48	27	1042	20	584	58.8	5.21	521.58	27	cell growth;cell organization and biogenesis;cellular homeostasis;metabolic process	cytoplasm;cytosol;endoplasmic reticulum;nucleus	metal ion binding;structural molecule activity	Pf00038	3858	ENSG00000186395	KRT10
High	Master Protein	P06396	Gelsolin [OS=Homo sapiens]	0	166.007	33	25	1843	25	782	85.6	6.28	887.36	25	cell differentiation;cell growth;cell organization and biogenesis;cellular homeostasis;coagulation;conjugation;defense response;metabolic process	cell surface;cytoplasm;cytoskeleton;cytosol;endoplasmic reticulum;nucleus	motor activity;structural molecule activity	Pf00626	2934	ENSG00000148180	GSN
High	Master Protein	P0DPH7	Tubulin alpha-3C chain [OS=Homo sapiens]	0	165.196	45	15	1012	1	450	49.9	5.1	470.26	15	cell differentiation;cell growth;metabolic process	endoplasmic reticulum;nucleus	motor activity;structural molecule activity	Pf00091, Pf03953	7278	ENSG00000198033	TUBA3C
High	Master Protein	P35443	Thrombospondin-4 [OS=Homo sapiens]	0	161.545	32	23	1132	19	961	105.8	4.68	599.46	23	cell communication;coagulation;development;metabolic process	cell surface;chromosome;cytosol;extracellular	antioxidant activity;structural molecule activity	Pf00008, Pf02412, Pf05735, Pf11598	7060	ENSG00000113296	THBS4
High	Master Protein	P63267	Actin, gamma-enteric smooth muscle [OS=Homo sapiens]	0	157.247	67	19	1519	1	376	41.9	5.48	631.49	19	metabolic process	cytosol;endoplasmic reticulum;nucleus	structural molecule activity	Pf00022	72	ENSG00000163017	ACTG2
High	Master Protein	Q9BQE3	Tubulin alpha-1C chain [OS=Homo sapiens]	0	153.934	55	19	1157	4	449	49.9	5.1	552.52	19	cell differentiation;cell growth;conjugation;metabolic process	cytoskeleton;endoplasmic reticulum;membrane;nucleus	motor activity;structural molecule activity	Pf00091, Pf03953	84790	ENSG00000167553	TUBA1C
High	Master Protein	Q13753	Laminin subunit gamma-2 [OS=Homo sapiens]	0	153.739	42	44	377	44	1193	130.9	6.19	124.95	44	cell communication;metabolic process	cell surface;chromosome;nucleus	structural molecule activity	Pf00052, Pf00053	3918	ENSG00000058085	LAMC2
High	Master Protein	Q01082	Spectrin beta chain, non-erythrocytic 1 [OS=Homo sapiens]	0	153.608	40	81	455	69	2364	274.4	5.57	101.13	81	cell differentiation;cell growth;conjugation;defense response;metabolic process	cytoplasm;cytoskeleton;cytosol;endoplasmic reticulum;membrane;nucleus	motor activity;structural molecule activity	Pf00169, Pf00307, Pf00435	6711	ENSG00000115306	SPTBN1
High	Master Protein	Q13751	Laminin subunit beta-3 [OS=Homo sapiens]	0	153.606	44	42	382	42	1172	129.5	7.21	122.33	42	cell communication;defense response;metabolic process	cell surface;chromosome	structural molecule activity	Pf00053, Pf00055	3914	ENSG00000196878	LAMB3
High	Master Protein	P11021	Endoplasmic reticulum chaperone BiP [OS=Homo sapiens]	0	152.858	44	29	873	27	654	72.3	5.16	384.84	29	cell organization and biogenesis;cellular homeostasis;coagulation;conjugation;defense response;development;metabolic process	cytoplasm;cytoskeleton;cytosol;endosome;extracellular;membrane;nucleus	protein binding;structural molecule activity	Pf00012	3309	ENSG00000044574	HSPA5
High	Master Protein	Q12860	Contactin-1 [OS=Homo sapiens]	0	152.485	34	28	888	28	1018	113.2	5.9	365.45	28	cell communication;cell differentiation;cell growth;cellular homeostasis;defense response;development;metabolic process	cytoplasm;cytoskeleton;nucleus	structural molecule activity	Pf00041, Pf00047, Pf07679, Pf13927	1272	ENSG00000018236	CNTN1
High	Master Protein	P23526	Adenosylhomocysteinase [OS=Homo sapiens]	0	152.282	50	22	1144	22	432	47.7	6.34	552.98	22	cellular homeostasis	cytosol;extracellular;membrane;nucleus	structural molecule activity	Pf00670, Pf05221	191	ENSG00000101444	AHCY
High	Master Protein	Q02809	Procollagen-lysine,2-oxoglutarate 5-dioxygenase 1 [OS=Homo sapiens]	0	149.842	55	34	750	34	727	83.5	6.95	269.36	34	cell organization and biogenesis;cellular homeostasis;coagulation;metabolic process	cytoskeleton;extracellular;nucleus	structural molecule activity	Pf03171	5351	ENSG00000083444	PLOD1
High	Master Protein	Q96RW7	Hemicentin-1 [OS=Homo sapiens]	0	148.311	13	63	887	63	5635	613	6.49	335.72	63	cell communication;cell differentiation;cell growth;metabolic process	chromosome;cytoplasm;cytoskeleton;nucleus	structural molecule activity	Pf00090, Pf07474, Pf07645, Pf07679, Pf12662, Pf13927	83872	ENSG00000143341	HMCN1
High	Master Protein	Q14517	Protocadherin Fat 1 [OS=Homo sapiens]	0	146.231	16	60	837	60	4588	506	5	314.96	60	cell communication;cell death;cell growth;defense response;metabolic process	cytoplasm;cytoskeleton;membrane;nucleus	structural molecule activity	Pf00008, Pf00028, Pf02210	2195	ENSG00000083857	FAT1
High	Master Protein	P00734	Prothrombin [OS=Homo sapiens]	0	144.425	24	14	1370	14	622	70	5.9	561.01	14	cell organization and biogenesis;cellular homeostasis;coagulation;development;metabolic process	cell surface;chromosome;cytoplasm;cytoskeleton;extracellular;nucleus	antioxidant activity;structural molecule activity	Pf00051, Pf00089, Pf00594, Pf09396	2147	ENSG00000180210	F2
High	Master Protein	Q86VP6	Cullin-associated NEDD8-dissociated protein 1 [OS=Homo sapiens]	0	142.822	37	43	913	40	1230	136.3	5.78	334.92	43	cell growth;cell organization and biogenesis;cellular homeostasis;metabolic process	cell surface;cytosol;extracellular;membrane;nucleus	structural molecule activity	Pf08623, Pf13513	55832	ENSG00000111530	CAND1
High	Master Protein	O14786	Neuropilin-1 [OS=Homo sapiens]	0	139.652	38	27	864	27	923	103.1	5.88	426.95	27	cell communication;cell death;cell differentiation;cell growth;coagulation;defense response;development;metabolic process	cytoplasm;cytoskeleton;cytosol;endoplasmic reticulum;endosome;mitochondrion;nucleus	DNA binding;signal transducer activity;structural molecule activity	Pf00431, Pf00629, Pf00754, Pf11980	8829	ENSG00000099250	NRP1
High	Master Protein	Q13332	Receptor-type tyrosine-protein phosphatase S [OS=Homo sapiens]	0	139.268	27	38	835	32	1948	216.9	6.46	304.85	38	cell communication;cell death;cell growth;cell organization and biogenesis;cellular homeostasis;defense response;metabolic process	cytoplasm;cytoskeleton;cytosol;extracellular;nucleus	structural molecule activity	Pf00041, Pf00102, Pf07679, Pf13927	5802	ENSG00000105426	PTPRS
High	Master Protein	P06737	Glycogen phosphorylase, liver form [OS=Homo sapiens]	0	137.621	42	36	1170	30	847	97.1	7.17	607.3	36	cellular homeostasis;metabolic process	cell surface;cytosol;nucleus	structural molecule activity	Pf00343	5836	ENSG00000100504	PYGL
High	Master Protein	Q92626	Peroxidasin homolog [OS=Homo sapiens]	0	135.815	39	43	388	43	1479	165.2	7.17	112.4	43	cell communication;cell growth;cellular homeostasis;coagulation;defense response;metabolic process	cell surface;chromosome;extracellular;nucleus	antioxidant activity;enzyme regulator activity;structural molecule activity	Pf00093, Pf03098, Pf07679, Pf13855		ENSG00000130508	PXDN
High	Master Protein	P49747	Cartilage oligomeric matrix protein [OS=Homo sapiens]	0	134.923	33	22	1176	19	757	82.8	4.6	609.3	22	cell communication;cell differentiation;cell growth;cell organization and biogenesis;cellular homeostasis;coagulation;conjugation;defense response;development;metabolic process	cell surface;chromosome;nucleus	antioxidant activity;enzyme regulator activity;structural molecule activity	Pf02412, Pf05735, Pf07645, Pf11598	1311	ENSG00000105664	COMP
High	Master Protein	P35908	Keratin, type II cytoskeletal 2 epidermal [OS=Homo sapiens]	0	134.69	51	31	947	20	639	65.4	8	404.32	31	cell differentiation;cell growth;cell organization and biogenesis;cellular homeostasis;metabolic process	cytoplasm;cytosol;endoplasmic reticulum;nucleus	metal ion binding;motor activity	Pf00038, Pf16208	3849	ENSG00000172867	KRT2
High	Master Protein	P35527	Keratin, type I cytoskeletal 9 [OS=Homo sapiens]	0	134.572	48	25	772	24	623	62	5.24	393.61	25	cell growth;metabolic process	cytosol;endoplasmic reticulum	motor activity	Pf00038	3857	ENSG00000171403	KRT9
High	Master Protein	O75083	WD repeat-containing protein 1 [OS=Homo sapiens]	0	132.801	52	24	776	24	606	66.2	6.65	371.16	24	cell growth;metabolic process	cell surface;cytoplasm;cytoskeleton;cytosol;endoplasmic reticulum;nucleus	motor activity	Pf00400	9948	ENSG00000071127	WDR1
High	Master Protein	P0C0L4	Complement C4-A [OS=Homo sapiens]	0	132.403	19	27	1924	1	1744	192.7	7.08	878.26	27	coagulation;metabolic process	cell surface;cytoplasm;cytoskeleton;extracellular;nucleus	DNA binding;structural molecule activity	Pf00207, Pf01759, Pf01821, Pf01835, Pf07677, Pf07678, Pf07703, Pf17789, Pf17791, Pf21145	720; 721	ENSG00000206340; ENSG00000227746; ENSG00000244731	C4A
High	Master Protein	P46940	Ras GTPase-activating-like protein IQGAP1 [OS=Homo sapiens]	0	128.831	36	49	460	46	1657	189.1	6.48	107.89	49	cell differentiation;cell growth;defense response;development;metabolic process	cytoplasm;cytoskeleton;cytosol;endoplasmic reticulum;membrane;nucleus	DNA binding;motor activity;structural molecule activity	Pf00307, Pf00612, Pf00616, Pf03836	8826	ENSG00000140575	IQGAP1
High	Master Protein	P00736	Complement C1r subcomponent [OS=Homo sapiens]	0	128.405	51	25	327	24	705	80.1	6.21	152.22	25	cell organization and biogenesis;cellular homeostasis;coagulation;metabolic process	cell surface	structural molecule activity	Pf00084, Pf00089, Pf00431, Pf14670	715		C1R
High	Master Protein	P01023	Alpha-2-macroglobulin [OS=Homo sapiens]	0	128.011	12	17	2662	13	1474	163.2	6.46	1328.85	17	coagulation;defense response;metabolic process	cell surface;nucleus	antioxidant activity;DNA binding;structural molecule activity	Pf00207, Pf01835, Pf07677, Pf07678, Pf07703, Pf17789, Pf17791	2	ENSG00000175899	A2M
High	Master Protein	P0C0L5	Complement C4-B [OS=Homo sapiens]	0	126.358	19	27	1875	1	1744	192.6	7.27	844.95	27	coagulation;metabolic process	cell surface;cytoplasm;cytoskeleton;nucleus	DNA binding;structural molecule activity	Pf00207, Pf01759, Pf01821, Pf01835, Pf07677, Pf07678, Pf07703, Pf17789, Pf17791, Pf21145	100293534; 721	ENSG00000224389; ENSG00000228267; ENSG00000228454; ENSG00000233312; ENSG00000236625	C4B; C4B_2
High	Master Protein	P12109	Collagen alpha-1(VI) chain [OS=Homo sapiens]	0	126.116	40	32	796	32	1028	108.5	5.43	314.7	32	cell communication;defense response;metabolic process	cell surface;cytoplasm;cytoskeleton;extracellular;nucleus	enzyme regulator activity;structural molecule activity	Pf00092, Pf01391	1291	ENSG00000142156	COL6A1
High	Master Protein	P04114	Apolipoprotein B-100 [OS=Homo sapiens]	0	125.021	14	56	2442	56	4563	515.3	7.05	1148.66	56	cell growth;cell organization and biogenesis;cellular homeostasis;conjugation;defense response;metabolic process	cell surface;cytoplasm;cytoskeleton;cytosol;extracellular;mitochondrion;nucleus	antioxidant activity;catalytic activity;structural molecule activity	Pf01347, Pf06448, Pf09172, Pf12491	338	ENSG00000084674	APOB
High	Master Protein	Q14112	Nidogen-2 [OS=Homo sapiens]	0	123.838	33	33	379	32	1375	151.2	5.29	117.77	33	cell communication;cell growth	cell surface;chromosome;cytoplasm;cytoskeleton	enzyme regulator activity;structural molecule activity	Pf00058, Pf00086, Pf06119, Pf07474, Pf12662, Pf12947	22795	ENSG00000087303	NID2
High	Master Protein	P21399	Cytoplasmic aconitate hydratase [OS=Homo sapiens]	0	123.775	39	31	1072	31	889	98.3	6.68	460.65	31	cellular homeostasis;conjugation;defense response;metabolic process	cytosol;endosome;extracellular;nucleus	RNA binding;structural molecule activity	Pf00330, Pf00694	48	ENSG00000122729	ACO1
High	Master Protein	O00391	Sulfhydryl oxidase 1 [OS=Homo sapiens]	0	123.01	43	23	486	23	747	82.5	8.92	235.23	23	cell growth;cell organization and biogenesis;cellular homeostasis;metabolic process	cell surface;cytoskeleton;extracellular;nucleus	structural molecule activity	Pf00085, Pf04777, Pf18108, Pf18371	5768	ENSG00000116260	QSOX1
High	Master Protein	Q13509	Tubulin beta-3 chain [OS=Homo sapiens]	0	118.161	39	15	1482	1	450	50.4	4.93	669.31	15	cell differentiation;cell growth;defense response;development	endoplasmic reticulum;nucleus	antioxidant activity;motor activity;structural molecule activity	Pf00091, Pf03953	10381	ENSG00000258947	TUBB3
High	Master Protein	Q16851	UTP--glucose-1-phosphate uridylyltransferase [OS=Homo sapiens]	0	117.596	48	23	925	23	508	56.9	8.15	381.72	23	cellular homeostasis;defense response	cytosol;nucleus	structural molecule activity	Pf01704	7360	ENSG00000169764	UGP2
High	Master Protein	P09543	2',3'-cyclic-nucleotide 3'-phosphodiesterase [OS=Homo sapiens]	0	116.3	47	24	296	24	421	47.5	9.07	168.37	24	cell death;cell differentiation;cell growth;cellular homeostasis;conjugation;defense response;metabolic process	cell surface;cytoplasm;cytoskeleton;endoplasmic reticulum;endosome;nucleus	RNA binding;structural molecule activity	Pf05881, Pf13671	1267	ENSG00000173786	CNP
High	Master Protein	P35609	Alpha-actinin-2 [OS=Homo sapiens]	0	116.244	35	29	678	12	894	103.8	5.45	287.99	29	cell communication;cell differentiation;cell growth;defense response;development;metabolic process	cell surface;cytoplasm;cytoskeleton;cytosol;endoplasmic reticulum;nucleus	antioxidant activity;motor activity;structural molecule activity	Pf00307, Pf00435, Pf08726	88	ENSG00000077522	ACTN2
High	Master Protein	Q9HCB6	Spondin-1 [OS=Homo sapiens]	0	115.864	41	23	653	23	807	90.9	6.11	258.22	23	cell communication;cell organization and biogenesis;cellular homeostasis;metabolic process	chromosome;extracellular	enzyme regulator activity;structural molecule activity	Pf00090, Pf02014, Pf06468, Pf19028	10418	ENSG00000262655	SPON1
High	Master Protein	P36871	Phosphoglucomutase-1 [OS=Homo sapiens]	0	115.236	44	23	1002	23	562	61.4	6.76	432.3	23	cellular homeostasis	cell surface;cytosol;nucleus	structural molecule activity	Pf02878, Pf02879, Pf02880	5236	ENSG00000079739	PGM1
High	Master Protein	Q13418	Integrin-linked protein kinase [OS=Homo sapiens]	0	113.773	47	19	694	19	452	51.4	8.07	284.27	19	cell communication;cell differentiation;cell growth;cell organization and biogenesis;cellular homeostasis;defense response;development;metabolic process	cytoplasm;cytoskeleton;cytosol;endoplasmic reticulum;membrane;nucleus	signal transducer activity;structural molecule activity	Pf07714, Pf12796	3611	ENSG00000166333	ILK
High	Master Protein	P68104	Elongation factor 1-alpha 1 [OS=Homo sapiens]	0	111.961	44	16	763	8	462	50.1	9.01	351.79	16	cell organization and biogenesis;cellular homeostasis;metabolic process	cell surface;cytoplasm;cytoskeleton;cytosol;endoplasmic reticulum;Golgi;membrane;mitochondrion;nucleus	RNA binding;structural molecule activity	Pf00009, Pf03143, Pf03144	1915	ENSG00000156508	EEF1A1
High	Master Protein	P02452	Collagen alpha-1(I) chain [OS=Homo sapiens]	0	111.773	16	18	719	16	1464	138.8	5.8	383.35	18	cell growth;cellular homeostasis;coagulation;conjugation;defense response;development;metabolic process	cell surface;chromosome;extracellular;nucleus	structural molecule activity	Pf00093, Pf01391, Pf01410	1277	ENSG00000108821	COL1A1
High	Master Protein	P35580	Myosin-10 [OS=Homo sapiens]	0	110.999	26	45	470	29	1976	228.9	5.54	143.05	45	cell communication;cell differentiation;cell growth;metabolic process	cytoplasm;cytoskeleton;cytosol;endoplasmic reticulum;nucleus	motor activity;RNA binding;structural molecule activity	Pf00063, Pf00612, Pf01576, Pf02736	4628	ENSG00000133026	MYH10
High	Master Protein	Q06210	Glutamine--fructose-6-phosphate aminotransferase [isomerizing] 1 [OS=Homo sapiens]	0	110.971	56	35	472	29	699	78.8	7.11	147.99	35	cell organization and biogenesis;cellular homeostasis;metabolic process	cytosol	structural molecule activity	Pf01380, Pf13522	2673	ENSG00000198380	GFPT1
High	Master Protein	Q12805	EGF-containing fibulin-like extracellular matrix protein 1 [OS=Homo sapiens]	0	107.732	37	15	764	15	493	54.6	5.07	421.97	15	cell organization and biogenesis;cellular homeostasis;defense response;development;metabolic process	cell surface;chromosome	antioxidant activity;signal transducer activity;structural molecule activity	Pf07645, Pf12662	2202	ENSG00000115380	EFEMP1
High	Master Protein	P05787	Keratin, type II cytoskeletal 8 [OS=Homo sapiens]	0	107.351	53	32	533	22	483	53.7	5.59	228.06	32	cell growth;coagulation;defense response;development;metabolic process	cytoplasm;cytoskeleton;cytosol;endoplasmic reticulum;membrane;nucleus	structural molecule activity	Pf00038, Pf16208	3856	ENSG00000170421	KRT8
High	Master Protein	P61158	Actin-related protein 3 [OS=Homo sapiens]	0	107.162	56	18	739	16	418	47.3	5.88	270.48	18	cell differentiation;cell growth;coagulation;metabolic process	cytosol;endoplasmic reticulum;membrane;nucleus	motor activity;structural molecule activity	Pf00022	10096	ENSG00000115091	ACTR3
High	Master Protein	P22105	Tenascin-X [OS=Homo sapiens]	0	105.288	10	34	832	30	4244	458.1	5.17	406.01	34	cell communication;cell differentiation;cell growth;cellular homeostasis;defense response;metabolic process	chromosome	antioxidant activity;enzyme regulator activity;structural molecule activity	Pf00041, Pf00147, Pf07974, Pf18720	7148	ENSG00000168477; ENSG00000229353; ENSG00000236236	TNXB
High	Master Protein	P12111	Collagen alpha-3(VI) chain [OS=Homo sapiens]	0	105.249	15	44	1179	44	3177	343.5	6.68	617.13	44	cell communication;metabolic process	chromosome;cytoplasm;cytoskeleton;extracellular;nucleus	DNA binding;enzyme regulator activity	Pf00014, Pf00092, Pf01391	1293	ENSG00000163359	COL6A3
High	Master Protein	Q14974	Importin subunit beta-1 [OS=Homo sapiens]	0	104.89	36	25	451	25	876	97.1	4.78	178.45	25	cell differentiation;cell growth;conjugation;development;metabolic process	cell surface;cytoskeleton;cytosol;extracellular;membrane;nucleus	structural molecule activity	Pf00514, Pf03810	3837	ENSG00000108424	KPNB1
High	Master Protein	O60462	Neuropilin-2 [OS=Homo sapiens]	0	104.405	30	24	816	24	931	104.8	5.17	360.26	24	cell communication;cell differentiation;cell growth;defense response;development;metabolic process	cell surface;cytoplasm;cytoskeleton;nucleus	signal transducer activity;structural molecule activity	Pf00431, Pf00629, Pf00754, Pf11980	8828	ENSG00000118257	NRP2
High	Master Protein	P49746	Thrombospondin-3 [OS=Homo sapiens]	0	103.873	31	25	788	23	956	104.1	4.65	351.71	25	cell communication;defense response	cell surface;nucleus	structural molecule activity	Pf02412, Pf05735, Pf07645, Pf11598	7059	ENSG00000169231	THBS3
High	Master Protein	O95967	EGF-containing fibulin-like extracellular matrix protein 2 [OS=Homo sapiens]	0	103.604	53	17	491	17	443	49.4	4.94	217.1	17	cell growth;defense response;metabolic process	cell surface;chromosome	enzyme regulator activity;structural molecule activity	Pf07645, Pf12661, Pf12662	30008	ENSG00000172638	EFEMP2
High	Master Protein	Q9UM47	Neurogenic locus notch homolog protein 3 [OS=Homo sapiens]	0	103.212	19	34	627	34	2321	243.5	5.39	285.32	34	cell differentiation;cell growth;defense response;development;metabolic process	cell surface;cytoplasm;cytoskeleton;cytosol;endoplasmic reticulum;extracellular;membrane;nucleus	structural molecule activity	Pf00008, Pf00066, Pf06816, Pf07645, Pf07684, Pf12661, Pf12796	4854	ENSG00000074181	NOTCH3
High	Master Protein	Q93063	Exostosin-2 [OS=Homo sapiens]	0	102.603	33	20	524	20	718	82.2	6.55	203.07	20	cell organization and biogenesis;cellular homeostasis;conjugation;defense response;development;metabolic process	cytoskeleton;extracellular	structural molecule activity	Pf03016, Pf09258	2132	ENSG00000151348	EXT2
High	Master Protein	Q13813	Spectrin alpha chain, non-erythrocytic 1 [OS=Homo sapiens]	0	102.315	34	73	430	73	2472	284.4	5.35	74.99	73	cell growth	cell surface;cytoplasm;cytoskeleton;cytosol;endoplasmic reticulum;nucleus	motor activity;structural molecule activity	Pf00018, Pf00435, Pf08726, Pf13499	6709	ENSG00000197694	SPTAN1
High	Master Protein	O60701	UDP-glucose 6-dehydrogenase [OS=Homo sapiens]	0	101.426	52	19	471	19	494	55	7.12	184.48	19	cell growth;cell organization and biogenesis;cellular homeostasis;defense response	cytosol;membrane	structural molecule activity	Pf00984, Pf03720, Pf03721	7358	ENSG00000109814	UGDH
High	Master Protein	O94813	Slit homolog 2 protein [OS=Homo sapiens]	0	100.624	36	39	269	37	1529	169.8	7.06	47.63	39	cell differentiation;cell growth;defense response;development;metabolic process	cell surface;cytoskeleton;nucleus	antioxidant activity;DNA binding;structural molecule activity	Pf00008, Pf01462, Pf01463, Pf02210, Pf12661, Pf13855	9353	ENSG00000145147	SLIT2
High	Master Protein	P07602	Prosaposin [OS=Homo sapiens]	0	99.863	44	20	456	20	524	58.1	5.17	230.57	20	cellular homeostasis;conjugation;defense response;development;metabolic process	cell surface;cytoplasm;cytoskeleton;mitochondrion;nucleus	DNA binding;structural molecule activity	Pf02199, Pf03489, Pf05184	5660	ENSG00000197746	PSAP
High	Master Protein	P13497	Bone morphogenetic protein 1 [OS=Homo sapiens]	0	99.845	30	27	312	18	986	111.2	6.9	95.93	27	cell growth;cell organization and biogenesis;cellular homeostasis;defense response;development;metabolic process	cell surface;extracellular;nucleus	antioxidant activity;structural molecule activity	Pf00431, Pf01400, Pf07645, Pf14670	649	ENSG00000168487	BMP1
High	Master Protein	P60842	Eukaryotic initiation factor 4A-I [OS=Homo sapiens]	0	98.883	52	19	503	9	406	46.1	5.48	247.93	19	cell organization and biogenesis;cellular homeostasis	cytosol;Golgi;nucleus	RNA binding;structural molecule activity	Pf00270, Pf00271	1973	ENSG00000161960	EIF4A1
High	Master Protein	O00754	Lysosomal alpha-mannosidase [OS=Homo sapiens]	0	97.954	29	22	508	22	1011	113.7	7.28	209.69	22	cell organization and biogenesis;cellular homeostasis;metabolic process	cell surface;membrane;mitochondrion;nucleus	structural molecule activity	Pf01074, Pf07748, Pf09261, Pf21260	4125	ENSG00000104774	MAN2B1
High	Master Protein	Q13200	26S proteasome non-ATPase regulatory subunit 2 [OS=Homo sapiens]	0	97.378	36	26	423	26	908	100.1	5.2	106.03	26	cell organization and biogenesis;cellular homeostasis;metabolic process	cell surface;cytosol;membrane;nucleus	DNA binding	Pf01851, Pf17781, Pf18051	5708	ENSG00000175166	PSMD2
High	Master Protein	P35442	Thrombospondin-2 [OS=Homo sapiens]	0	96.971	23	19	708	15	1172	129.9	4.83	343.1	19	cell communication;metabolic process	chromosome;nucleus	structural molecule activity	Pf00090, Pf00093, Pf02412, Pf05735, Pf12947	7058	ENSG00000186340	THBS2
High	Master Protein	P50395	Rab GDP dissociation inhibitor beta [OS=Homo sapiens]	0	94.779	52	20	513	13	445	50.6	6.47	206.28	20	conjugation;development;metabolic process	cell surface;cytoskeleton;cytosol;extracellular;mitochondrion;nucleus	DNA binding;structural molecule activity	Pf00996	2665	ENSG00000057608	GDI2
High	Master Protein	P78371	T-complex protein 1 subunit beta [OS=Homo sapiens]	0	94.48	63	24	344	24	535	57.5	6.46	114.84	24	cell growth;cell organization and biogenesis;cellular homeostasis;metabolic process	cell surface;cytosol;endoplasmic reticulum;mitochondrion;nucleus	structural molecule activity	Pf00118	10576	ENSG00000166226	CCT2
High	Master Protein	P20742	Pregnancy zone protein [OS=Homo sapiens]	0	94.377	9	11	1325	7	1482	163.8	6.38	600.92	11	metabolic process	cell surface	DNA binding;structural molecule activity	Pf00207, Pf01835, Pf07677, Pf07678, Pf07703, Pf17789, Pf17791		ENSG00000126838	PZP
High	Master Protein	P05067	Amyloid-beta precursor protein [OS=Homo sapiens]	0	93.742	34	21	379	20	770	86.9	4.82	131.9	21	cell communication;cell differentiation;cell growth;cell organization and biogenesis;cellular component movement;cellular homeostasis;coagulation;conjugation;defense response;development;metabolic process	cell surface;cytoplasm;cytoskeleton;cytosol;endoplasmic reticulum;endosome;extracellular;membrane;mitochondrion;nucleus	antioxidant activity;DNA binding;RNA binding;structural molecule activity	Pf00014, Pf02177, Pf03494, Pf10515, Pf12924, Pf12925	351	ENSG00000142192	APP
High	Master Protein	Q13822	Ectonucleotide pyrophosphatase/phosphodiesterase family member 2 [OS=Homo sapiens]	0	93.646	26	20	412	20	863	98.9	7.37	160.08	20	cellular homeostasis;conjugation;metabolic process	cell surface;cytoplasm;cytoskeleton	RNA binding;structural molecule activity	Pf01033, Pf01223, Pf01663	5168	ENSG00000136960	ENPP2
High	Master Protein	Q14240	Eukaryotic initiation factor 4A-II [OS=Homo sapiens]	0	93.48	43	20	570	10	407	46.4	5.48	265.25	20	cell organization and biogenesis;cellular homeostasis;metabolic process	cytosol;Golgi;nucleus	RNA binding;structural molecule activity	Pf00270, Pf00271	1974	ENSG00000156976	EIF4A2
High	Master Protein	P02458	Collagen alpha-1(II) chain [OS=Homo sapiens]	0	93.138	16	20	1016	17	1487	141.7	6.92	488.8	20	cell growth;cell organization and biogenesis;cellular homeostasis;defense response;development;metabolic process	cell surface;chromosome;extracellular	antioxidant activity;structural molecule activity	Pf00093, Pf01391, Pf01410	1280	ENSG00000139219	COL2A1
High	Master Protein	O43854	EGF-like repeat and discoidin I-like domain-containing protein 3 [OS=Homo sapiens]	0	92.201	54	21	192	21	480	53.7	7.28	81.59	21	cell communication;metabolic process		antioxidant activity;structural molecule activity	Pf00008, Pf00754, Pf12661	10085	ENSG00000164176	EDIL3
High	Master Protein	O14980	Exportin-1 [OS=Homo sapiens]	0	91.885	39	33	442	33	1071	123.3	6.06	101.49	33	cellular homeostasis;conjugation;metabolic process	cytoskeleton;cytosol;membrane;nucleus	RNA binding;structural molecule activity	Pf03810, Pf08389, Pf08767, Pf18777, Pf18784, Pf18787	7514	ENSG00000082898	XPO1
High	Master Protein	Q9Y4K0	Lysyl oxidase homolog 2 [OS=Homo sapiens]	0	91.817	43	26	224	26	774	86.7	6.38	65.38	26	cell communication;cell differentiation;cell growth;cell organization and biogenesis;cellular homeostasis;coagulation;conjugation;defense response;metabolic process	cell surface;chromosome;cytoskeleton;extracellular;membrane;nucleus	structural molecule activity	Pf00530, Pf01186	4017	ENSG00000134013	LOXL2
High	Master Protein	P02774	Vitamin D-binding protein [OS=Homo sapiens]	0	91.731	22	11	465	11	474	52.9	5.45	196.31	11	cellular homeostasis;conjugation	cell surface;cytosol;mitochondrion;nucleus	catalytic activity;motor activity;structural molecule activity	Pf00273, Pf09164	2638	ENSG00000145321	GC
High	Master Protein	P01833	Polymeric immunoglobulin receptor [OS=Homo sapiens]	0	91.63	36	23	174	23	764	83.2	5.74	64.11	23	conjugation;development;metabolic process	cell surface;cytoplasm;cytoskeleton;mitochondrion;nucleus	structural molecule activity	Pf07686	5284	ENSG00000162896	PIGR
High	Master Protein	P42566	Epidermal growth factor receptor substrate 15 [OS=Homo sapiens]	0	91.275	46	32	202	32	896	98.6	4.64	47.01	32	cell growth;conjugation;metabolic process	cytoplasm;cytoskeleton;cytosol;mitochondrion;nucleus	structural molecule activity		2060	ENSG00000085832	EPS15
High	Master Protein	P07195	L-lactate dehydrogenase B chain [OS=Homo sapiens]	0	90.815	49	15	745	14	334	36.6	6.05	389.69	15	cellular homeostasis	cytoskeleton;cytosol;endosome;nucleus	structural molecule activity	Pf00056, Pf02866	3945	ENSG00000111716	LDHB
High	Master Protein	Q9UHI8	A disintegrin and metalloproteinase with thrombospondin motifs 1 [OS=Homo sapiens]	0	90.447	28	21	151	20	967	105.3	6.83	46.63	21	cell growth;cell organization and biogenesis;defense response;development;metabolic process	cell surface;chromosome;nucleus	structural molecule activity	Pf00090, Pf01421, Pf01562, Pf05986, Pf17771, Pf19030, Pf19236	9510	ENSG00000154734	ADAMTS1
High	Master Protein	P17987	T-complex protein 1 subunit alpha [OS=Homo sapiens]	0	90.045	57	25	402	25	556	60.3	6.11	115.31	25	cell growth;cell organization and biogenesis;cellular homeostasis;metabolic process	cytosol;endoplasmic reticulum;extracellular;nucleus	structural molecule activity	Pf00118	6950	ENSG00000120438	TCP1
High	Master Protein	Q02818	Nucleobindin-1 [OS=Homo sapiens]	0	89.909	52	21	272	21	461	53.8	5.25	97.26	21	development	extracellular	DNA binding;RNA binding;structural molecule activity		4924	ENSG00000104805	NUCB1
High	Master Protein	P50990	T-complex protein 1 subunit theta [OS=Homo sapiens]	0	88.722	67	30	425	30	548	59.6	5.6	142.65	30	cell organization and biogenesis;cellular homeostasis;metabolic process	cell surface;cytosol;endoplasmic reticulum;membrane;mitochondrion;nucleus	structural molecule activity	Pf00118	10694	ENSG00000156261	CCT8
High	Master Protein	O14818	Proteasome subunit alpha type-7 [OS=Homo sapiens]	0	88.315	61	13	469	8	248	27.9	8.46	278.37	13	cell organization and biogenesis;cellular homeostasis	cytosol;membrane;nucleus	structural molecule activity	Pf00227, Pf10584	5688	ENSG00000101182	PSMA7
High	Master Protein	P19823	Inter-alpha-trypsin inhibitor heavy chain H2 [OS=Homo sapiens]	0	88.065	24	22	943	22	946	106.4	6.86	422.08	22	cellular homeostasis;metabolic process	cell surface;extracellular	DNA binding;structural molecule activity	Pf00092, Pf06668, Pf08487	3698	ENSG00000151655	ITIH2
High	Master Protein	P55072	Transitional endoplasmic reticulum ATPase [OS=Homo sapiens]	0	87.724	51	32	466	32	806	89.3	5.26	121	32	cell differentiation;cell growth;cell organization and biogenesis;cell proliferation;cellular homeostasis;coagulation;conjugation;development;metabolic process	cell surface;cytoskeleton;cytosol;extracellular;membrane;mitochondrion;nucleus	antioxidant activity;DNA binding;structural molecule activity	Pf00004, Pf02359, Pf02933, Pf17862		ENSG00000165280	VCP
High	Master Protein	P61204	ADP-ribosylation factor 3 [OS=Homo sapiens]	0	87.182	64	11	532	6	181	20.6	7.43	257.57	11	conjugation	cytoplasm;cytoskeleton;extracellular;nucleus	structural molecule activity	Pf00025	377	ENSG00000134287	ARF3
High	Master Protein	P12259	Coagulation factor V [OS=Homo sapiens]	0	87.16	13	25	1106	25	2224	251.5	6.05	597.09	25	cell organization and biogenesis;cellular homeostasis;coagulation;metabolic process	cell surface;cytoplasm;cytoskeleton;extracellular;nucleus	structural molecule activity	Pf00754, Pf07732	2153	ENSG00000198734	F5
High	Master Protein	P20908	Collagen alpha-1(V) chain [OS=Homo sapiens]	0	86.478	15	24	474	23	1838	183.4	5.06	178.61	24	cell communication;cell growth;cellular homeostasis;coagulation;defense response;metabolic process	cell surface;chromosome;extracellular	antioxidant activity;structural molecule activity	Pf01391, Pf01410, Pf02210	1289	ENSG00000130635	COL5A1
High	Master Protein	P34931	Heat shock 70 kDa protein 1-like [OS=Homo sapiens]	0	86.478	39	20	522	6	641	70.3	6.02	258.82	20	cell organization and biogenesis;cellular homeostasis;coagulation;metabolic process	cytosol;endosome;membrane;nucleus	structural molecule activity	Pf00012	3305	ENSG00000204390; ENSG00000206383; ENSG00000234258; ENSG00000236251	HSPA1L
High	Master Protein	O94985	Calsyntenin-1 [OS=Homo sapiens]	0	85.68	29	28	303	28	981	109.7	4.91	99.02	28	cell communication;conjugation;metabolic process	cell surface;cytoplasm;cytoskeleton;extracellular;membrane;mitochondrion;nucleus	motor activity;structural molecule activity	Pf00028, Pf13385, Pf19699	22883	ENSG00000171603	CLSTN1
High	Master Protein	Q86UX7	Fermitin family homolog 3 [OS=Homo sapiens]	0	85.619	24	16	755	15	667	75.9	6.98	374.91	16	cell communication;cell growth;development;metabolic process	cell surface;endoplasmic reticulum;nucleus	antioxidant activity;structural molecule activity	Pf00169, Pf00373, Pf18124	83706	ENSG00000149781	FERMT3
High	Master Protein	O75891	Cytosolic 10-formyltetrahydrofolate dehydrogenase [OS=Homo sapiens]	0	85.043	36	27	539	25	902	98.8	5.94	253.12	27	cellular homeostasis	cytosol	structural molecule activity	Pf00171, Pf00550, Pf00551, Pf02911	10840	ENSG00000144908	ALDH1L1
High	Master Protein	Q9H4B7	Tubulin beta-1 chain [OS=Homo sapiens]	0	84.82	32	12	1108	7	451	50.3	5.17	511.83	12	cell communication;cell differentiation;cell growth;coagulation;conjugation;defense response;metabolic process	endoplasmic reticulum;nucleus	motor activity;structural molecule activity	Pf00091, Pf03953	81027	ENSG00000101162	TUBB1
High	Master Protein	P04040	Catalase [OS=Homo sapiens]	0	84.57	32	17	666	17	527	59.7	7.39	285.17	17	cell organization and biogenesis;cellular homeostasis;coagulation;defense response;metabolic process	cell surface;cytoskeleton;cytosol;endosome;mitochondrion;nucleus	structural molecule activity	Pf00199, Pf06628	847	ENSG00000121691	CAT
High	Master Protein	P35573	Glycogen debranching enzyme [OS=Homo sapiens]	0	84.524	30	44	459	44	1532	174.7	6.76	125.53	44	cellular homeostasis;metabolic process	cell surface;cytosol;extracellular;membrane;nucleus	structural molecule activity	Pf06202, Pf14699, Pf14701, Pf14702	178	ENSG00000162688	AGL
High	Master Protein	P26038	Moesin [OS=Homo sapiens]	0	84.463	43	30	475	21	577	67.8	6.4	171.98	30	cell communication;cell differentiation;cell growth;metabolic process	cytoplasm;cytoskeleton;cytosol;endoplasmic reticulum;nucleus	antioxidant activity;motor activity;RNA binding;structural molecule activity	Pf00373, Pf00769, Pf09379, Pf09380, Pf20492	4478	ENSG00000147065	MSN
High	Master Protein	Q16394	Exostosin-1 [OS=Homo sapiens]	0	83.156	33	20	538	19	746	86.2	9.04	246.22	20	cell communication;cell death;cell differentiation;cell growth;cell organization and biogenesis;cellular homeostasis;coagulation;conjugation;defense response;development;metabolic process	cytoskeleton;extracellular;nucleus	structural molecule activity	Pf03016, Pf09258	2131	ENSG00000182197	EXT1
High	Master Protein	P48643	T-complex protein 1 subunit epsilon [OS=Homo sapiens]	0	82.617	53	28	369	28	541	59.6	5.66	143.9	28	cell organization and biogenesis;cellular homeostasis;metabolic process	cytosol;endoplasmic reticulum;nucleus	motor activity;RNA binding;structural molecule activity	Pf00118	22948	ENSG00000150753	CCT5
High	Master Protein	Q9P2B2	Prostaglandin F2 receptor negative regulator [OS=Homo sapiens]	0	82.452	32	25	361	25	879	98.5	6.61	137.02	25	cell growth;metabolic process	cytoskeleton;extracellular		Pf07686	5738	ENSG00000134247	PTGFRN
High	Master Protein	P04075	Fructose-bisphosphate aldolase A [OS=Homo sapiens]	0	82.318	52	15	487	12	364	39.4	8.09	208.44	15	cell growth;cellular homeostasis;metabolic process	cell surface;cytosol;endoplasmic reticulum;nucleus	motor activity;structural molecule activity	Pf00274	226	ENSG00000149925	ALDOA
High	Master Protein	P49368	T-complex protein 1 subunit gamma [OS=Homo sapiens]	0	82.293	56	27	528	27	545	60.5	6.49	156.25	27	cell organization and biogenesis;cellular homeostasis;metabolic process	cytosol;endoplasmic reticulum;nucleus	structural molecule activity	Pf00118	7203	ENSG00000163468	CCT3
High	Master Protein	P02768	Albumin [OS=Homo sapiens]	0	81.08	37	20	1284	20	609	69.3	6.28	660.72	20	coagulation;metabolic process	cell surface;extracellular;nucleus	RNA binding;structural molecule activity	Pf00273	213	ENSG00000163631	ALB
High	Master Protein	P08253	72 kDa type IV collagenase [OS=Homo sapiens]	0	80.933	34	22	351	22	660	73.8	5.47	139.56	22	cell differentiation;cell growth;cell organization and biogenesis;cellular homeostasis;coagulation;defense response;development;metabolic process	cell surface;cytoplasm;cytoskeleton;endoplasmic reticulum;endosome;membrane	structural molecule activity	Pf00040, Pf00045, Pf00413	4313	ENSG00000087245	MMP2
High	Master Protein	P25786	Proteasome subunit alpha type-1 [OS=Homo sapiens]	0	80.694	65	14	605	14	263	29.5	6.61	294.93	14	cell organization and biogenesis;cellular homeostasis;metabolic process	cytosol;endoplasmic reticulum;membrane;nucleus	RNA binding;structural molecule activity	Pf00227, Pf10584	5682	ENSG00000129084	PSMA1
High	Master Protein	P28066	Proteasome subunit alpha type-5 [OS=Homo sapiens]	0	80.616	57	11	371	11	241	26.4	4.79	137.46	11	cell organization and biogenesis;cellular homeostasis	cell surface;cytosol;membrane;nucleus		Pf00227, Pf10584	5686	ENSG00000143106	PSMA5
High	Master Protein	P25787	Proteasome subunit alpha type-2 [OS=Homo sapiens]	0	79.325	59	11	480	11	234	25.9	7.43	219.41	11	cell organization and biogenesis;cellular homeostasis;metabolic process	cell surface;cytosol;membrane;nucleus		Pf00227, Pf10584	5683	ENSG00000106588	PSMA2
High	Master Protein	P26639	Threonine--tRNA ligase 1, cytoplasmic [OS=Homo sapiens]	0	79.052	53	29	481	26	723	83.4	6.67	184.13	29	cell organization and biogenesis;cellular component movement;cellular homeostasis	cytosol	RNA binding;structural molecule activity	Pf00587, Pf02824, Pf03129, Pf07973	6897	ENSG00000113407	TARS1
High	Master Protein	Q16555	Dihydropyrimidinase-related protein 2 [OS=Homo sapiens]	0	78.676	42	16	307	12	572	62.3	6.38	111.42	16	cell growth;cellular homeostasis;conjugation;defense response;development;metabolic process	cytoplasm;cytoskeleton;cytosol;endoplasmic reticulum	structural molecule activity	Pf01979	1808	ENSG00000092964	DPYSL2
High	Master Protein	Q7KZF4	Staphylococcal nuclease domain-containing protein 1 [OS=Homo sapiens]	0	78.614	41	29	300	29	910	101.9	7.17	74.89	29	cellular component movement;cellular homeostasis;metabolic process	cytosol;membrane;nucleus	RNA binding;structural molecule activity	Pf00565, Pf00567	27044	ENSG00000197157	SND1
High	Master Protein	P29401	Transketolase [OS=Homo sapiens]	0	77.739	41	23	336	23	623	67.8	7.66	155.75	23	cellular homeostasis;metabolic process	cytoskeleton;cytosol;extracellular;membrane;mitochondrion	structural molecule activity	Pf00456, Pf02779, Pf02780	7086	ENSG00000163931	TKT
High	Master Protein	P30153	Serine/threonine-protein phosphatase 2A 65 kDa regulatory subunit A alpha isoform [OS=Homo sapiens]	0	77.329	42	20	521	15	589	65.3	5.11	153.19	20	cell differentiation;cell growth;cell organization and biogenesis;cellular component movement;cellular homeostasis;development;metabolic process	cytoplasm;cytoskeleton;cytosol;endoplasmic reticulum;endosome;membrane;nucleus	DNA binding;structural molecule activity	Pf02985	5518	ENSG00000105568	PPP2R1A
High	Master Protein	P49591	Serine--tRNA ligase, cytoplasmic [OS=Homo sapiens]	0	77.224	44	23	368	23	514	58.7	6.43	126.96	23	cell organization and biogenesis;cellular component movement;cellular homeostasis;metabolic process	cytosol;membrane;nucleus	RNA binding;structural molecule activity	Pf00587, Pf02403	6301	ENSG00000031698	SARS1
High	Master Protein	P00747	Plasminogen [OS=Homo sapiens]	0	76.879	15	9	1827	9	810	90.5	7.24	675.65	9	cell growth;cell organization and biogenesis;coagulation;metabolic process	cell surface;cytoplasm;cytoskeleton;nucleus	antioxidant activity;structural molecule activity	Pf00024, Pf00051, Pf00089	5340	ENSG00000122194	PLG
High	Master Protein	O00560	Syntenin-1 [OS=Homo sapiens]	0	76.779	41	8	220	8	298	32.4	7.53	87.05	8	cell death;cell differentiation;cell growth;cell organization and biogenesis;conjugation;defense response;development;metabolic process	cell surface;cytoplasm;cytoskeleton;cytosol;endoplasmic reticulum;extracellular;membrane;mitochondrion;nucleus	antioxidant activity;structural molecule activity	Pf00595		ENSG00000137575	SDCBP
High	Master Protein	Q9UBC2	Epidermal growth factor receptor substrate 15-like 1 [OS=Homo sapiens]	0	76.718	44	31	181	31	864	94.2	5.11	49.42	31	conjugation	cytoplasm;cytoskeleton;cytosol;membrane;nucleus	structural molecule activity	Pf12763	58513	ENSG00000127527	EPS15L1
High	Master Protein	Q92896	Golgi apparatus protein 1 [OS=Homo sapiens]	0	76.5	34	39	380	39	1179	134.5	6.9	87.14	39	cell organization and biogenesis;cellular homeostasis;defense response;development;metabolic process	chromosome;cytoplasm;cytoskeleton;endoplasmic reticulum;extracellular	antioxidant activity;structural molecule activity	Pf00839	2734	ENSG00000090863	GLG1
High	Master Protein	P12110	Collagen alpha-2(VI) chain [OS=Homo sapiens]	0	76.467	24	24	362	24	1019	108.5	6.21	147.16	24	cell communication;metabolic process	cell surface;cytoplasm;cytoskeleton;extracellular;nucleus	structural molecule activity	Pf00092, Pf01391	1292	ENSG00000142173	COL6A2
High	Master Protein	O60568	Multifunctional procollagen lysine hydroxylase and glycosyltransferase LH3 [OS=Homo sapiens]	0	76.392	39	27	228	27	738	84.7	6.05	80.48	27	cell growth;cell organization and biogenesis;cellular homeostasis;defense response;metabolic process	cell surface;chromosome;cytoskeleton;extracellular	structural molecule activity	Pf03171	8985	ENSG00000106397	PLOD3
High	Master Protein	Q93088	Betaine--homocysteine S-methyltransferase 1 [OS=Homo sapiens]	0	76.376	34	11	286	8	406	45	7.03	122.27	11	cell organization and biogenesis;cellular homeostasis;metabolic process	cell surface;cytosol;membrane	structural molecule activity	Pf02574	635	ENSG00000145692	BHMT
High	Master Protein	P07355	Annexin A2 [OS=Homo sapiens]	0	76.176	62	20	260	4	339	38.6	7.75	98	20	cell growth;cellular component movement;cellular homeostasis;conjugation;defense response;metabolic process	cell surface;chromosome;cytoplasm;cytoskeleton;cytosol;membrane;mitochondrion;nucleus	catalytic activity;DNA binding;motor activity;structural molecule activity	Pf00191	302	ENSG00000182718	ANXA2
High	Master Protein	P07814	Bifunctional glutamate/proline--tRNA ligase [OS=Homo sapiens]	0	76.097	31	40	244	40	1512	170.5	7.33	50.64	40	cell growth;cell organization and biogenesis;cellular component movement;cellular homeostasis;coagulation;metabolic process	cytoplasm;cytoskeleton;cytosol;nucleus	RNA binding;structural molecule activity	Pf00458, Pf00587, Pf00749, Pf03129, Pf03950, Pf09180, Pf20974	2058	ENSG00000136628	EPRS1
High	Master Protein	P50991	T-complex protein 1 subunit delta [OS=Homo sapiens]	0	75.826	50	22	402	22	539	57.9	7.83	129.28	22	cell organization and biogenesis;cellular homeostasis;metabolic process	cytosol;endoplasmic reticulum;membrane;nucleus	structural molecule activity	Pf00118	10575	ENSG00000115484	CCT4
High	Master Protein	P54652	Heat shock-related 70 kDa protein 2 [OS=Homo sapiens]	0	75.809	28	16	534	6	639	70	5.74	263.39	16	cell differentiation;cell growth;cell organization and biogenesis;cellular homeostasis;coagulation;metabolic process	cytoplasm;cytoskeleton;cytosol;endoplasmic reticulum;membrane;nucleus	motor activity;structural molecule activity	Pf00012	3306	ENSG00000126803	HSPA2
High	Master Protein	P61160	Actin-related protein 2 [OS=Homo sapiens]	0	74.523	46	16	394	16	394	44.7	6.74	166.19	16	cell differentiation;cell growth;coagulation;conjugation;metabolic process	cell surface;cytosol;endoplasmic reticulum;membrane;mitochondrion;nucleus	motor activity;structural molecule activity	Pf00022	10097	ENSG00000138071	ACTR2
High	Master Protein	P60900	Proteasome subunit alpha type-6 [OS=Homo sapiens]	0	73.846	52	12	444	12	246	27.4	6.76	240.49	12	cell organization and biogenesis;cellular homeostasis;metabolic process	cytosol;endoplasmic reticulum;membrane;nucleus	RNA binding;structural molecule activity	Pf00227, Pf10584	5687	ENSG00000100902	PSMA6
High	Master Protein	P35998	26S proteasome regulatory subunit 7 [OS=Homo sapiens]	0	72.733	69	26	323	26	433	48.6	5.95	90.24	26	cell organization and biogenesis;cellular homeostasis;metabolic process	cell surface;cytosol;membrane;nucleus	structural molecule activity	Pf00004, Pf17862, Pf21236	5701	ENSG00000161057	PSMC2
High	Master Protein	P11216	Glycogen phosphorylase, brain form [OS=Homo sapiens]	0	72.487	41	31	501	22	843	96.6	6.86	225.79	31	cellular homeostasis	cell surface;mitochondrion;nucleus	structural molecule activity	Pf00343	5834	ENSG00000100994	PYGB
High	Master Protein	P34932	Heat shock 70 kDa protein 4 [OS=Homo sapiens]	0	71.836	42	28	244	26	840	94.3	5.19	64.03	28	cell growth;cell organization and biogenesis;cellular homeostasis;coagulation;conjugation	cell surface;cytosol;endosome;membrane	structural molecule activity	Pf00012	3308	ENSG00000170606	HSPA4
High	Master Protein	Q58FF7	Putative heat shock protein HSP 90-beta-3 [OS=Homo sapiens]	0	71.397	28	19	565	5	597	68.3	4.79	285.11	19	cell organization and biogenesis;cellular homeostasis;coagulation;metabolic process	cytoplasm;cytoskeleton;cytosol;nucleus	structural molecule activity	Pf00183			HSP90AB3P
High	Master Protein	P06733	Alpha-enolase [OS=Homo sapiens]	0	71.378	59	20	352	18	434	47.1	7.39	155.48	20	cellular homeostasis;metabolic process	cytoplasm;cytoskeleton;cytosol;endoplasmic reticulum;membrane;nucleus	RNA binding;structural molecule activity	Pf00113, Pf03952	2023	ENSG00000074800	ENO1
High	Master Protein	P62195	26S proteasome regulatory subunit 8 [OS=Homo sapiens]	0	70.516	61	21	301	20	406	45.6	7.55	85.97	21	cell organization and biogenesis;cellular homeostasis;metabolic process	cytosol;membrane;nucleus	antioxidant activity;structural molecule activity	Pf00004, Pf16450, Pf17862	5705	ENSG00000087191	PSMC5
High	Master Protein	P52209	6-phosphogluconate dehydrogenase, decarboxylating [OS=Homo sapiens]	0	70.459	41	18	443	18	483	53.1	7.23	206.2	18	cellular homeostasis	cytosol	structural molecule activity	Pf00393, Pf03446	5226	ENSG00000142657	PGD
High	Master Protein	Q9Y4G6	Talin-2 [OS=Homo sapiens]	0	70.155	14	33	588	20	2542	271.4	5.57	238.91	33	cell communication;cell growth	cytoplasm;cytoskeleton;endoplasmic reticulum;nucleus	antioxidant activity;motor activity;structural molecule activity	Pf00373, Pf01608, Pf08913, Pf09141, Pf09379, Pf16511, Pf21692	83660	ENSG00000171914	TLN2
High	Master Protein	Q9UBG0	C-type mannose receptor 2 [OS=Homo sapiens]	0	70.137	17	20	338	20	1479	166.6	5.83	95.43	20	cellular homeostasis;conjugation		structural molecule activity	Pf00040, Pf00059	9902	ENSG00000011028	MRC2
High	Master Protein	P11217	Glycogen phosphorylase, muscle form [OS=Homo sapiens]	0	70.041	43	34	426	25	842	97	7.03	165.6	34	cellular homeostasis	cytosol;nucleus	structural molecule activity	Pf00343	5837	ENSG00000068976	PYGM
High	Master Protein	P31939	Bifunctional purine biosynthesis protein ATIC [OS=Homo sapiens]	0	70.04	41	19	408	19	592	64.6	6.71	150.77	19	cellular homeostasis;defense response;metabolic process	cytoplasm;cytoskeleton;cytosol	structural molecule activity	Pf01808, Pf02142	471	ENSG00000138363	ATIC
High	Master Protein	Q99832	T-complex protein 1 subunit eta [OS=Homo sapiens]	0	69.348	48	22	314	22	543	59.3	7.65	108.47	22	cell organization and biogenesis;cellular homeostasis;metabolic process	cytosol;endoplasmic reticulum;nucleus	structural molecule activity	Pf00118	10574	ENSG00000135624	CCT7
High	Master Protein	P00966	Argininosuccinate synthase [OS=Homo sapiens]	0	68.851	41	15	440	15	412	46.5	8.02	214.2	15	cellular homeostasis;coagulation;defense response;metabolic process	cytoskeleton;cytosol;endosome;membrane;nucleus	structural molecule activity	Pf00764, Pf20979	445	ENSG00000130707	ASS1
High	Master Protein	Q9BUF5	Tubulin beta-6 chain [OS=Homo sapiens]	0	68.658	37	15	1101	5	446	49.8	4.88	505.08	15	cell differentiation;cell growth	endoplasmic reticulum;nucleus	motor activity;structural molecule activity	Pf00091, Pf03953	84617	ENSG00000176014	TUBB6
High	Master Protein	Q96QK1	Vacuolar protein sorting-associated protein 35 [OS=Homo sapiens]	0	68.337	32	22	311	22	796	91.6	5.49	89.91	22	cell death;cell growth;conjugation;development;metabolic process	cytoskeleton;cytosol;mitochondrion;nucleus	antioxidant activity	Pf03635	55737	ENSG00000069329	VPS35
High	Master Protein	P22234	Bifunctional phosphoribosylaminoimidazole carboxylase/phosphoribosylaminoimidazole succinocarboxamide synthetase [OS=Homo sapiens]	0	68.19	40	15	364	15	425	47	7.23	148.07	15	cellular homeostasis	cytosol;nucleus	structural molecule activity	Pf00731, Pf01259	10606	ENSG00000128050	PAICS
High	Master Protein	P23921	Ribonucleoside-diphosphate reductase large subunit [OS=Homo sapiens]	0	68.101	33	21	409	21	792	90	7.15	146.37	21	cell differentiation;cell growth;cell proliferation;cellular homeostasis;coagulation;defense response;metabolic process	cytosol;endosome;membrane;nucleus	structural molecule activity	Pf00317, Pf02867, Pf03477	6240	ENSG00000167325	RRM1
High	Master Protein	P02794	Ferritin heavy chain [OS=Homo sapiens]	0	68.05	59	10	233	10	183	21.2	5.55	110.86	10	conjugation;metabolic process	cell surface;cytosol;mitochondrion;nucleus	structural molecule activity	Pf00210	2495	ENSG00000167996	FTH1
High	Master Protein	O00299	Chloride intracellular channel protein 1 [OS=Homo sapiens]	0	67.499	66	13	357	13	241	26.9	5.17	151.59	13	conjugation;development;metabolic process	cell surface;cytoplasm;cytoskeleton;endosome;extracellular;membrane;nucleus	catalytic activity	Pf13409, Pf13410	1192	ENSG00000206394; ENSG00000213719; ENSG00000223639; ENSG00000226248; ENSG00000226417; ENSG00000226651; ENSG00000230685	CLIC1
High	Master Protein	P00338	L-lactate dehydrogenase A chain [OS=Homo sapiens]	0	67.274	39	14	386	13	332	36.7	8.27	192.98	14	cellular homeostasis	cytosol;endosome;nucleus	structural molecule activity	Pf00056, Pf02866	3939	ENSG00000134333; ENSG00000288299	LDHA
High	Master Protein	P35749	Myosin-11 [OS=Homo sapiens]	0	67.175	19	30	377	15	1972	227.2	5.5	105.12	30	cell growth;defense response;metabolic process	cytosol;endoplasmic reticulum;nucleus	motor activity;structural molecule activity	Pf00063, Pf01576, Pf02736	4629	ENSG00000133392; ENSG00000276480	MYH11
High	Master Protein	P20618	Proteasome subunit beta type-1 [OS=Homo sapiens]	0	66.858	51	9	370	9	241	26.5	8.13	175.58	9	cell organization and biogenesis;cellular homeostasis	cell surface;cytosol;membrane;nucleus		Pf00227	5689	ENSG00000008018	PSMB1
High	Master Protein	P08729	Keratin, type II cytoskeletal 7 [OS=Homo sapiens]	0	66.768	40	21	249	13	469	51.4	5.48	111.28	21	cell growth;metabolic process	cytosol;endoplasmic reticulum;nucleus	metal ion binding	Pf00038, Pf16208	3855	ENSG00000135480	KRT7
High	Master Protein	Q14697	Neutral alpha-glucosidase AB [OS=Homo sapiens]	0	66.313	29	26	228	26	944	106.8	6.14	77.85	26	cell organization and biogenesis;cellular homeostasis	extracellular;nucleus	structural molecule activity	Pf01055, Pf13802, Pf21365	23193	ENSG00000089597	GANAB
High	Master Protein	P55060	Exportin-2 [OS=Homo sapiens]	0	66.291	27	23	291	23	971	110.3	5.77	70.64	23	conjugation	cytosol;membrane;nucleus	structural molecule activity	Pf03378, Pf03810, Pf08506	1434	ENSG00000124207	CSE1L
High	Master Protein	Q9UBS4	DnaJ homolog subfamily B member 11 [OS=Homo sapiens]	0	65.909	34	11	200	11	358	40.5	6.18	71.32	11	cell organization and biogenesis;cellular component movement;cellular homeostasis;metabolic process	cell surface;extracellular;membrane;nucleus	antioxidant activity;structural molecule activity	Pf00226, Pf01556	51726	ENSG00000090520	DNAJB11
High	Master Protein	Q3ZCM7	Tubulin beta-8 chain [OS=Homo sapiens]	0	65.246	23	9	1053	1	444	49.7	4.89	472.16	9	cell differentiation;cell growth;metabolic process	endoplasmic reticulum;nucleus	motor activity;structural molecule activity	Pf00091, Pf03953	347688	ENSG00000261456	TUBB8
High	Master Protein	Q9ULV4	Coronin-1C [OS=Homo sapiens]	0	65.213	34	18	413	16	474	53.2	7.08	187.62	18	cell growth;conjugation;defense response;development;metabolic process	cytoplasm;cytoskeleton;endoplasmic reticulum;mitochondrion;nucleus	motor activity;structural molecule activity	Pf00400, Pf08953, Pf16300	23603	ENSG00000110880	CORO1C
High	Master Protein	Q562R1	Beta-actin-like protein 2 [OS=Homo sapiens]	0	64.825	41	13	809	8	376	42	5.59	338.38	13	cell differentiation;cell growth;defense response;metabolic process	cytoskeleton;endoplasmic reticulum;nucleus	motor activity;structural molecule activity	Pf00022	345651	ENSG00000169067	ACTBL2
High	Master Protein	P08195	Amino acid transporter heavy chain SLC3A2 [OS=Homo sapiens]	0	64.247	36	19	184	19	630	68	5.01	61.69	19	cellular homeostasis;conjugation;metabolic process	cytoplasm;cytoskeleton;membrane;mitochondrion;nucleus	catalytic activity;RNA binding	Pf00128, Pf16028	6520	ENSG00000168003	SLC3A2
High	Master Protein	P84085	ADP-ribosylation factor 5 [OS=Homo sapiens]	0	64.127	71	11	337	6	180	20.5	6.79	146.5	11	conjugation	cytoplasm;cytoskeleton;extracellular;nucleus	structural molecule activity	Pf00025	381	ENSG00000004059	ARF5
High	Master Protein	P00750	Tissue-type plasminogen activator [OS=Homo sapiens]	0	63.473	40	15	119	15	562	62.9	7.8	35.41	15	cell death;cell organization and biogenesis;cellular homeostasis;coagulation;development;metabolic process	cell surface;nucleus	antioxidant activity;structural molecule activity	Pf00008, Pf00039, Pf00051, Pf00089	5327	ENSG00000104368	PLAT
High	Master Protein	O60763	General vesicular transport factor p115 [OS=Homo sapiens]	0	63.195	28	24	306	24	962	107.8	4.91	97.58	24	cell growth;conjugation;development;metabolic process	cytoskeleton;cytosol;endoplasmic reticulum;extracellular;membrane;nucleus		Pf04869, Pf04871, Pf18770	8615	ENSG00000138768	USO1
High	Master Protein	O15335	Chondroadherin [OS=Homo sapiens]	0	62.989	43	12	460	12	359	40.5	9.39	207.92	12	defense response;metabolic process	cell surface;chromosome		Pf01462, Pf13855	1101	ENSG00000136457	CHAD
High	Master Protein	P23528	Cofilin-1 [OS=Homo sapiens]	0	62.892	61	10	298	8	166	18.5	8.09	138.99	10	cell differentiation;cell growth;development;metabolic process	cytoplasm;cytoskeleton;cytosol;endoplasmic reticulum;membrane;nucleus	motor activity	Pf00241	1072	ENSG00000172757	CFL1
High	Master Protein	Q08043	Alpha-actinin-3 [OS=Homo sapiens]	0	62.366	31	26	444	14	901	103.2	5.52	214.51	26	cell communication;cell growth;defense response;metabolic process	cytoplasm;cytoskeleton;cytosol;endoplasmic reticulum;nucleus	antioxidant activity;motor activity;structural molecule activity	Pf00307, Pf00435, Pf08726	89	ENSG00000248746	ACTN3
High	Master Protein	Q9P273	Teneurin-3 [OS=Homo sapiens]	0	62.274	21	46	211	42	2699	300.8	6.42	44.75	46	cell communication;defense response;development;metabolic process	cytoplasm;cytoskeleton;nucleus	structural molecule activity	Pf06484, Pf15636	55714	ENSG00000218336	TENM3
High	Master Protein	P62333	26S proteasome regulatory subunit 10B [OS=Homo sapiens]	0	62.044	54	16	317	16	389	44.1	7.49	96.75	16	cell organization and biogenesis;cellular homeostasis;coagulation;metabolic process	cytosol;membrane;nucleus	structural molecule activity	Pf00004, Pf16450, Pf17862	5706	ENSG00000100519	PSMC6
High	Master Protein	Q01813	ATP-dependent 6-phosphofructokinase, platelet type [OS=Homo sapiens]	0	61.54	30	19	269	15	784	85.5	7.55	104.2	19	cellular homeostasis;metabolic process	cytosol;nucleus	signal transducer activity;structural molecule activity	Pf00365	5214	ENSG00000067057	PFKP
High	Master Protein	P30101	Protein disulfide-isomerase A3 [OS=Homo sapiens]	0	61.414	49	21	262	21	505	56.7	6.35	85.72	21	cell communication;cell growth;cell organization and biogenesis;cellular homeostasis;coagulation;development;metabolic process	cell surface;cytoskeleton;extracellular;mitochondrion;nucleus	structural molecule activity	Pf00085, Pf13848	2923	ENSG00000167004	PDIA3
High	Master Protein	A5A3E0	POTE ankyrin domain family member F [OS=Homo sapiens]	0	61.322	18	16	696	5	1075	121.4	6.2	270.58	16	cell differentiation;cell growth;defense response;metabolic process	cytoskeleton;endoplasmic reticulum;nucleus	motor activity;structural molecule activity	Pf00022, Pf12796, Pf14915	728378	ENSG00000196604	POTEF
High	Master Protein	P49720	Proteasome subunit beta type-3 [OS=Homo sapiens]	0	61.226	51	11	344	11	205	22.9	6.55	157.7	11	cell organization and biogenesis;cellular homeostasis	cytosol;membrane;nucleus		Pf00227	5691	ENSG00000275903; ENSG00000277791	PSMB3
High	Master Protein	P01031	Complement C5 [OS=Homo sapiens]	0	60.894	16	27	1158	27	1676	188.2	6.52	546.72	27	coagulation;development;metabolic process	cell surface;cytoplasm;cytoskeleton	antioxidant activity;DNA binding	Pf00207, Pf01759, Pf01821, Pf01835, Pf07677, Pf07678, Pf07703, Pf17789, Pf17790, Pf17791, Pf21309	727	ENSG00000106804	C5
High	Master Protein	P26641	Elongation factor 1-gamma [OS=Homo sapiens]	0	60.858	34	15	310	15	437	50.1	6.67	129.75	15	cell organization and biogenesis;cellular homeostasis;metabolic process	cytosol;nucleus	RNA binding	Pf00043, Pf00647, Pf02798	1937	ENSG00000254772	EEF1G
High	Master Protein	P18085	ADP-ribosylation factor 4 [OS=Homo sapiens]	0	60.644	63	10	328	6	180	20.5	7.14	136.23	10	cell differentiation;cell growth;conjugation;defense response;metabolic process	cytoplasm;cytoskeleton;cytosol;extracellular;nucleus	antioxidant activity;DNA binding;structural molecule activity	Pf00025	378	ENSG00000168374	ARF4
High	Master Protein	P18065	Insulin-like growth factor-binding protein 2 [OS=Homo sapiens]	0	60.638	50	13	299	13	325	34.8	7.5	111.44	13	metabolic process	cell surface;cytoplasm;cytoskeleton	antioxidant activity;structural molecule activity	Pf00086, Pf00219	3485	ENSG00000115457	IGFBP2
High	Master Protein	P25789	Proteasome subunit alpha type-4 [OS=Homo sapiens]	0	60.278	51	10	502	10	261	29.5	7.72	248.36	10	cell organization and biogenesis;cellular homeostasis	cytosol;membrane;nucleus		Pf00227, Pf10584	5685	ENSG00000041357	PSMA4
High	Master Protein	P15311	Ezrin [OS=Homo sapiens]	0	59.91	38	23	308	15	586	69.4	6.27	134.61	23	cell communication;cell differentiation;cell growth;conjugation;development;metabolic process	cytoplasm;cytoskeleton;cytosol;endoplasmic reticulum;membrane;mitochondrion;nucleus	motor activity;structural molecule activity	Pf00373, Pf00769, Pf09379, Pf09380, Pf20492	7430	ENSG00000092820	EZR
High	Master Protein	P08670	Vimentin [OS=Homo sapiens]	0	59.709	45	23	192	16	466	53.6	5.12	65.71	23	cell differentiation;cell growth;coagulation;defense response;development;metabolic process	cytoplasm;cytoskeleton;cytosol;endoplasmic reticulum;membrane;mitochondrion;nucleus	motor activity;RNA binding;structural molecule activity	Pf00038, Pf04732	7431	ENSG00000026025	VIM
High	Master Protein	Q93099	Homogentisate 1,2-dioxygenase [OS=Homo sapiens]	0	59.679	34	12	491	12	445	49.9	6.96	205.09	12	cellular homeostasis	cytosol	structural molecule activity	Pf04209, Pf20510	3081	ENSG00000113924	HGD
High	Master Protein	P11586	C-1-tetrahydrofolate synthase, cytoplasmic [OS=Homo sapiens]	0	59.649	32	29	398	28	935	101.5	7.3	144.64	29	cellular homeostasis;defense response;metabolic process	cytosol;endosome	structural molecule activity	Pf00763, Pf01268, Pf02882	4522	ENSG00000100714	MTHFD1
High	Master Protein	P69905	Hemoglobin subunit alpha [OS=Homo sapiens]	0	59.519	49	7	808	7	142	15.2	8.68	380.64	7	cellular homeostasis;coagulation;conjugation;metabolic process	cell surface;cytosol;nucleus	antioxidant activity;structural molecule activity	Pf00042	3039; 3040	ENSG00000188536; ENSG00000206172	HBA1; HBA2
High	Master Protein	P43034	Platelet-activating factor acetylhydrolase IB subunit beta [OS=Homo sapiens]	0	59.264	48	20	314	20	410	46.6	7.37	113.16	20	cell death;cell differentiation;cell growth;cellular homeostasis;coagulation;conjugation;defense response;development;metabolic process	cytoskeleton;cytosol;endoplasmic reticulum;membrane;nucleus	motor activity;structural molecule activity	Pf00400, Pf08513	5048	ENSG00000007168	PAFAH1B1
High	Master Protein	P09871	Complement C1s subcomponent [OS=Homo sapiens]	0	59.144	29	15	88	15	688	76.6	4.96	26.65	15	cell organization and biogenesis;coagulation;metabolic process	cell surface	structural molecule activity	Pf00084, Pf00089, Pf00431, Pf14670	716	ENSG00000182326	C1S
High	Master Protein	Q9BXJ4	Complement C1q tumor necrosis factor-related protein 3 [OS=Homo sapiens]	0	58.815	33	8	719	8	246	27	6.52	267.51	8	metabolic process	cell surface;nucleus	structural molecule activity	Pf00386, Pf01391	114899	ENSG00000082196	C1QTNF3
High	Master Protein	Q92859	Neogenin [OS=Homo sapiens]	0	58.556	16	18	217	18	1461	159.9	6.54	58.43	18	cell communication;cell differentiation;cell growth;conjugation;defense response;metabolic process	cytoplasm;cytoskeleton;extracellular;membrane;nucleus	antioxidant activity;structural molecule activity	Pf00041, Pf06583, Pf07679, Pf13895, Pf13927	4756	ENSG00000067141	NEO1
High	Master Protein	P06748	Nucleophosmin [OS=Homo sapiens]	0	58.052	31	8	174	8	294	32.6	4.78	70.96	8	cell differentiation;cell growth;cell proliferation;cellular homeostasis;coagulation;conjugation;development;metabolic process	cytosol;endoplasmic reticulum;Golgi;membrane;nucleus	DNA binding;protein binding;RNA binding;structural molecule activity	Pf03066, Pf16276	4869	ENSG00000181163	NPM1
High	Master Protein	P62495	Eukaryotic peptide chain release factor subunit 1 [OS=Homo sapiens]	0	57.552	45	15	315	15	437	49	5.71	94.51	15	cell growth;cell organization and biogenesis;cellular component movement;cellular homeostasis;metabolic process	cytosol;Golgi;nucleus	protein binding;RNA binding;structural molecule activity	Pf03463, Pf03464, Pf03465	2107	ENSG00000120705	ETF1
High	Master Protein	P31689	DnaJ homolog subfamily A member 1 [OS=Homo sapiens]	0	57.491	44	11	104	11	397	44.8	7.08	28.6	11	cell organization and biogenesis;cellular homeostasis;coagulation;development;metabolic process	cytoskeleton;cytosol;endoplasmic reticulum;endosome;extracellular;membrane;nucleus	antioxidant activity;structural molecule activity	Pf00226, Pf00684, Pf01556	3301	ENSG00000086061	DNAJA1
High	Master Protein	P17066	Heat shock 70 kDa protein 6 [OS=Homo sapiens]	0	57.331	25	16	464	6	643	71	6.14	227.42	16	cell organization and biogenesis;cellular homeostasis;coagulation	cell surface;cytosol;endoplasmic reticulum;membrane;nucleus	structural molecule activity	Pf00012	3310	ENSG00000173110	HSPA6
High	Master Protein	O43143	ATP-dependent RNA helicase DHX15 [OS=Homo sapiens]	0	57.33	35	27	240	26	795	90.9	7.46	68.73	27	cellular component movement;cellular homeostasis;coagulation;metabolic process	membrane	RNA binding;structural molecule activity	Pf00270, Pf00271, Pf04408, Pf07717, Pf21010	1665	ENSG00000109606	DHX15
High	Master Protein	Q9NRN5	Olfactomedin-like protein 3 [OS=Homo sapiens]	0	57.134	28	12	364	12	406	46	6.57	178.33	12	development	cell surface		Pf02191	56944	ENSG00000116774	OLFML3
High	Master Protein	O00231	26S proteasome non-ATPase regulatory subunit 11 [OS=Homo sapiens]	0	56.898	54	23	206	23	422	47.4	6.48	47.29	23	cell growth;cell organization and biogenesis;cellular homeostasis;metabolic process	cell surface;cytosol;membrane;nucleus	structural molecule activity	Pf01399, Pf18055, Pf18503	5717	ENSG00000108671	PSMD11
High	Master Protein	P28074	Proteasome subunit beta type-5 [OS=Homo sapiens]	0	56.725	59	11	257	11	263	28.5	6.92	120.25	11	cell organization and biogenesis;cellular homeostasis;coagulation	cytosol;endoplasmic reticulum;membrane;nucleus	structural molecule activity	Pf00227	5693	ENSG00000100804	PSMB5
High	Master Protein	P05452	Tetranectin [OS=Homo sapiens]	0	56.594	42	6	345	6	202	22.5	5.67	185.53	6	metabolic process	cell surface;membrane;nucleus	structural molecule activity	Pf00059	7123	ENSG00000163815	CLEC3B
High	Master Protein	P10909	Clusterin [OS=Homo sapiens]	0	56.579	38	15	239	15	449	52.5	6.27	87.1	15	cell differentiation;cell growth;cell organization and biogenesis;cellular homeostasis;coagulation;conjugation;defense response;development;metabolic process	cell surface;cytoskeleton;cytosol;endosome;extracellular;membrane;nucleus	antioxidant activity;motor activity;structural molecule activity	Pf01093	1191	ENSG00000120885	CLU
High	Master Protein	P04424	Argininosuccinate lyase [OS=Homo sapiens]	0	56.399	30	15	308	15	464	51.6	6.48	119.13	15	cellular homeostasis;defense response;metabolic process	cytosol;nucleus	structural molecule activity	Pf00206, Pf14698	435	ENSG00000126522	ASL
High	Master Protein	O43242	26S proteasome non-ATPase regulatory subunit 3 [OS=Homo sapiens]	0	56.395	58	27	271	27	534	60.9	8.44	73.54	27	cell organization and biogenesis;cellular homeostasis;metabolic process	cell surface;cytosol;membrane;nucleus	DNA binding	Pf01399, Pf08375	5709	ENSG00000108344	PSMD3
High	Master Protein	Q9BT78	COP9 signalosome complex subunit 4 [OS=Homo sapiens]	0	56.268	67	21	172	21	406	46.2	5.83	41.11	21	cell organization and biogenesis;cellular homeostasis;metabolic process	cytosol;extracellular;membrane;nucleus	structural molecule activity	Pf01399, Pf18420	51138	ENSG00000138663	COPS4
High	Master Protein	P14868	Aspartate--tRNA ligase, cytoplasmic [OS=Homo sapiens]	0	56.068	61	26	203	26	501	57.1	6.55	51.1	26	cell growth;cell organization and biogenesis;cellular component movement;cellular homeostasis	cytosol;nucleus	structural molecule activity	Pf00152, Pf01336	1615	ENSG00000115866	DARS1
High	Master Protein	Q8IUL8	Cartilage intermediate layer protein 2 [OS=Homo sapiens]	0	56.061	25	27	144	27	1156	126.2	8.22	39.23	27		cell surface		Pf00090, Pf13330, Pf13620, Pf13927	148113	ENSG00000160161	CILP2
High	Master Protein	Q15019	Septin-2 [OS=Homo sapiens]	0	55.626	62	17	273	17	361	41.5	6.6	75.53	17	cell differentiation;cell growth;development;metabolic process	cytoplasm;cytoskeleton;endoplasmic reticulum;extracellular;membrane;nucleus	structural molecule activity	Pf00735	4735	ENSG00000168385	SEPTIN2
High	Master Protein	Q9Y240	C-type lectin domain family 11 member A [OS=Homo sapiens]	0	55.509	25	9	429	9	323	35.7	5.16	226.56	9	development;metabolic process	cell surface;nucleus	antioxidant activity;structural molecule activity	Pf00059	6320	ENSG00000105472	CLEC11A
High	Master Protein	P17858	ATP-dependent 6-phosphofructokinase, liver type [OS=Homo sapiens]	0	55.391	21	13	303	8	780	85	7.5	111.34	13	cellular homeostasis;metabolic process	cell surface;cytosol;nucleus	signal transducer activity;structural molecule activity	Pf00365	5211	ENSG00000141959	PFKL
High	Master Protein	O43405	Cochlin [OS=Homo sapiens]	0	55.208	36	17	251	17	550	59.4	7.96	119.94	17	metabolic process	cell surface;chromosome	structural molecule activity	Pf00092, Pf03815	1690	ENSG00000100473	COCH
High	Master Protein	O60911	Cathepsin L2 [OS=Homo sapiens]	0	55.182	59	13	228	12	334	37.3	8.76	95.66	13	cell growth;cell organization and biogenesis;cellular homeostasis;metabolic process	cell surface;mitochondrion	DNA binding;structural molecule activity	Pf00112, Pf08246	1515	ENSG00000136943	CTSV
High	Master Protein	P14625	Endoplasmin [OS=Homo sapiens]	0	55.101	37	27	230	21	803	92.4	4.84	84.66	27	cell growth;cell organization and biogenesis;cellular homeostasis;coagulation;conjugation;metabolic process	cell surface;cytoplasm;cytoskeleton;cytosol;extracellular;nucleus	antioxidant activity;RNA binding;structural molecule activity	Pf00183, Pf13589	7184	ENSG00000166598	HSP90B1
High	Master Protein	P35590	Tyrosine-protein kinase receptor Tie-1 [OS=Homo sapiens]	0	55.09	13	13	495	13	1138	125	7.03	212.46	13	cell growth;cell organization and biogenesis;cellular homeostasis;defense response;development;metabolic process	cytoplasm;cytoskeleton;nucleus	signal transducer activity;structural molecule activity	Pf00041, Pf00047, Pf07714	7075	ENSG00000066056	TIE1
High	Master Protein	P48059	LIM and senescent cell antigen-like-containing domain protein 1 [OS=Homo sapiens]	0	55.09	54	13	303	13	325	37.2	8.05	104.41	13	cell communication;cell growth;development;metabolic process	cytoplasm;cytoskeleton;cytosol;nucleus	structural molecule activity	Pf00412	3987	ENSG00000169756	LIMS1
High	Master Protein	P05997	Collagen alpha-2(V) chain [OS=Homo sapiens]	0	55.076	16	15	276	14	1499	144.8	6.46	99.79	15	cell growth;defense response;metabolic process	cell surface;chromosome;extracellular	structural molecule activity	Pf00093, Pf01391, Pf01410	1290	ENSG00000204262	COL5A2
High	Master Protein	Q9Y696	Chloride intracellular channel protein 4 [OS=Homo sapiens]	0	54.844	59	12	240	12	253	28.8	5.59	87.9	12	conjugation;defense response;metabolic process	cytoplasm;cytoskeleton;cytosol;endoplasmic reticulum;endosome;membrane;nucleus	catalytic activity	Pf13409	25932	ENSG00000169504	CLIC4
High	Master Protein	O43175	D-3-phosphoglycerate dehydrogenase [OS=Homo sapiens]	0	54.691	43	18	299	18	533	56.6	6.71	104.25	18	cell differentiation;cell growth;cellular homeostasis;defense response;metabolic process	cytosol	structural molecule activity	Pf00389, Pf02826, Pf19304	26227	ENSG00000092621	PHGDH
High	Master Protein	P09972	Fructose-bisphosphate aldolase C [OS=Homo sapiens]	0	54.286	50	13	219	10	364	39.4	6.87	71.53	13	cellular homeostasis;metabolic process	cell surface;cytosol;endoplasmic reticulum;nucleus	motor activity;structural molecule activity	Pf00274	230	ENSG00000109107	ALDOC
High	Master Protein	P13647	Keratin, type II cytoskeletal 5 [OS=Homo sapiens]	0	54.206	44	28	382	16	590	62.3	7.74	144.14	28	cell growth;metabolic process	cytosol;endoplasmic reticulum;nucleus	metal ion binding;motor activity;structural molecule activity	Pf00038, Pf16208	3852	ENSG00000186081	KRT5
High	Master Protein	P55786	Puromycin-sensitive aminopeptidase [OS=Homo sapiens]	0	54.186	30	24	223	24	919	103.2	5.72	61.16	24	cell organization and biogenesis;cellular homeostasis;coagulation	cytosol;membrane;nucleus	structural molecule activity	Pf01433, Pf11838, Pf17900	9520	ENSG00000141279	NPEPPS
High	Master Protein	P62191	26S proteasome regulatory subunit 4 [OS=Homo sapiens]	0	54.079	56	18	258	17	440	49.2	6.21	91.47	18	cell organization and biogenesis;cellular homeostasis;metabolic process	cytosol;membrane;nucleus	structural molecule activity	Pf00004, Pf16450, Pf17862	5700	ENSG00000100764	PSMC1
High	Master Protein	P00352	Aldehyde dehydrogenase 1A1 [OS=Homo sapiens]	0	53.974	23	15	362	12	501	54.8	6.73	185.59	15	cellular homeostasis;metabolic process	cytosol;nucleus	DNA binding;structural molecule activity	Pf00171	216	ENSG00000165092	ALDH1A1
High	Master Protein	O75339	Cartilage intermediate layer protein 1 [OS=Homo sapiens]	0	53.93	22	25	183	25	1184	132.5	8.41	58.04	25	metabolic process	cell surface;chromosome		Pf00090, Pf13330, Pf13927	8483	ENSG00000138615	CILP
High	Master Protein	P55263	Adenosine kinase [OS=Homo sapiens]	0	53.895	32	10	370	10	362	40.5	6.7	168.35	10	cellular homeostasis	cytoplasm;cytoskeleton;cytosol;membrane	signal transducer activity;structural molecule activity	Pf00294	132	ENSG00000156110	ADK
High	Master Protein	P39060	Collagen alpha-1(XVIII) chain [OS=Homo sapiens]	0	53.887	9	14	176	14	1754	178.1	6.01	63.32	14	cell communication;cell growth;coagulation;defense response;metabolic process	chromosome;extracellular;nucleus	enzyme regulator activity;structural molecule activity	Pf01391, Pf01392, Pf06121, Pf06482, Pf20010	80781	ENSG00000182871	COL18A1
High	Master Protein	O76074	cGMP-specific 3',5'-cyclic phosphodiesterase [OS=Homo sapiens]	0	53.564	30	21	265	21	875	99.9	6.09	78.96	21	cell differentiation;cellular homeostasis;development;metabolic process	cytosol	structural molecule activity	Pf00233, Pf01590	8654	ENSG00000138735	PDE5A
High	Master Protein	Q01581	Hydroxymethylglutaryl-CoA synthase, cytoplasmic [OS=Homo sapiens]	0	53.329	36	15	318	14	520	57.3	5.41	123.54	15	cellular homeostasis	cytosol;nucleus	structural molecule activity	Pf01154, Pf08540	3157	ENSG00000112972	HMGCS1
High	Master Protein	P07093	Glia-derived nexin [OS=Homo sapiens]	0	53.265	48	18	237	18	398	44	9.29	72.89	18	cell growth;cell organization and biogenesis;cellular homeostasis;coagulation;conjugation;defense response;metabolic process	cell surface;chromosome;cytosol;nucleus	antioxidant activity;DNA binding;structural molecule activity	Pf00079	5270	ENSG00000135919	SERPINE2
High	Master Protein	P53675	Clathrin heavy chain 2 [OS=Homo sapiens]	0	53.161	17	25	307	9	1640	186.9	5.85	103.86	25	cell differentiation;conjugation;metabolic process	cytoplasm;cytoskeleton;cytosol;endoplasmic reticulum;extracellular;mitochondrion;nucleus	structural molecule activity	Pf00637, Pf01394, Pf09268, Pf13838	8218	ENSG00000070371	CLTCL1
High	Master Protein	Q969P0	Immunoglobulin superfamily member 8 [OS=Homo sapiens]	0	53.062	34	15	138	15	613	65	8	40.13	15	defense response;metabolic process	cytoplasm;cytoskeleton;nucleus		Pf07686	93185	ENSG00000162729	IGSF8
High	Master Protein	Q96S86	Hyaluronan and proteoglycan link protein 3 [OS=Homo sapiens]	0	52.963	49	17	120	16	360	40.9	6.52	39.5	17	cell communication;defense response;metabolic process	chromosome;nucleus	structural molecule activity	Pf00193, Pf07686	145864	ENSG00000140511	HAPLN3
High	Master Protein	P67775	Serine/threonine-protein phosphatase 2A catalytic subunit alpha isoform [OS=Homo sapiens]	0	52.893	56	11	230	10	309	35.6	5.54	92.38	11	cell differentiation;cell organization and biogenesis;cellular component movement;cellular homeostasis;development;metabolic process	cytoplasm;cytoskeleton;cytosol;endoplasmic reticulum;endosome;membrane;nucleus	antioxidant activity;motor activity;structural molecule activity	Pf00149	5515	ENSG00000113575	PPP2CA
High	Master Protein	P62258	14-3-3 protein epsilon [OS=Homo sapiens]	0	52.848	51	12	232	11	255	29.2	4.74	92.69	12	coagulation;conjugation;defense response;development;metabolic process	cytosol;membrane;nucleus	structural molecule activity	Pf00244	7531	ENSG00000108953; ENSG00000274474	YWHAE
High	Master Protein	A6NMY6	Putative annexin A2-like protein [OS=Homo sapiens]	0	52.686	60	18	198	2	339	38.6	6.95	72.22	18	conjugation	cell surface;chromosome;cytoplasm;cytoskeleton;membrane;nucleus	catalytic activity;DNA binding;motor activity;structural molecule activity	Pf00191			ANXA2P2
High	Master Protein	P08572	Collagen alpha-2(IV) chain [OS=Homo sapiens]	0	52.362	18	19	251	19	1712	167.4	8.66	50.59	19	cell growth;cellular component movement;cellular homeostasis;defense response;development;metabolic process	cell surface;chromosome;extracellular	enzyme regulator activity	Pf01391, Pf01413	1284	ENSG00000134871	COL4A2
High	Master Protein	Q9ULB1	Neurexin-1 [OS=Homo sapiens]	0	52.32	28	32	179	28	1477	161.8	5.9	27.2	32	cell communication;cell death;cell differentiation;cell growth;conjugation;defense response;metabolic process	cytoplasm;cytoskeleton;extracellular;membrane;nucleus	antioxidant activity;structural molecule activity	Pf00008, Pf01034, Pf02210	9378	ENSG00000179915	NRXN1
High	Master Protein	P02649	Apolipoprotein E [OS=Homo sapiens]	0	52.273	54	16	366	16	317	36.1	5.73	208.8	16	cell death;cell differentiation;cell growth;cell organization and biogenesis;cellular homeostasis;coagulation;conjugation;defense response;development;metabolic process	cell surface;chromosome;cytoplasm;cytoskeleton;extracellular;mitochondrion;nucleus	antioxidant activity;catalytic activity;DNA binding;motor activity;structural molecule activity	Pf01442	348	ENSG00000130203	APOE
High	Master Protein	P17980	26S proteasome regulatory subunit 6A [OS=Homo sapiens]	0	52.073	50	17	229	17	439	49.2	5.24	69.43	17	cell organization and biogenesis;cellular homeostasis;metabolic process	cell surface;cytosol;membrane;nucleus	structural molecule activity	Pf00004, Pf16450, Pf17862	5702	ENSG00000165916	PSMC3
High	Master Protein	Q04756	Hepatocyte growth factor activator [OS=Homo sapiens]	0	51.985	21	12	384	12	655	70.6	7.24	168.52	12	cell organization and biogenesis;cellular homeostasis;coagulation	cell surface;cytosol;extracellular	structural molecule activity	Pf00008, Pf00040, Pf00051, Pf00089	3083	ENSG00000109758	HGFAC
High	Master Protein	P07686	Beta-hexosaminidase subunit beta [OS=Homo sapiens]	0	51.936	31	18	301	18	556	63.1	6.76	103.12	18	cell growth;cell organization and biogenesis;cellular homeostasis;defense response;metabolic process	cell surface;mitochondrion;nucleus	structural molecule activity	Pf00728, Pf14845	3074	ENSG00000049860	HEXB
High	Master Protein	Q9NZN3	EH domain-containing protein 3 [OS=Homo sapiens]	0	51.488	47	21	251	9	535	60.8	6.57	73.7	21	cell differentiation;cell growth;cellular homeostasis;conjugation;metabolic process	cytoplasm;cytoskeleton;cytosol;membrane;mitochondrion;nucleus	RNA binding;structural molecule activity	Pf00350, Pf12763, Pf16880, Pf18150	30845	ENSG00000013016	EHD3
High	Master Protein	P13929	Beta-enolase [OS=Homo sapiens]	0	51.374	35	13	245	9	434	47	7.71	86.18	13	cellular homeostasis	cytoplasm;cytoskeleton;cytosol	structural molecule activity	Pf00113, Pf03952	2027	ENSG00000108515	ENO3
High	Master Protein	Q99460	26S proteasome non-ATPase regulatory subunit 1 [OS=Homo sapiens]	0	51.101	29	24	222	24	953	105.8	5.39	53.49	24	cell organization and biogenesis;cellular homeostasis;metabolic process	cell surface;cytosol;membrane;mitochondrion;nucleus	DNA binding;structural molecule activity	Pf01851, Pf13646, Pf18004, Pf21505	5707	ENSG00000173692	PSMD1
High	Master Protein	P26927	Hepatocyte growth factor-like protein [OS=Homo sapiens]	0	50.998	16	11	472	6	711	80.3	7.68	216.2	11	cell organization and biogenesis;metabolic process	cell surface	antioxidant activity	Pf00024, Pf00051, Pf00089	4485		MST1
High	Master Protein	Q9UKZ9	Procollagen C-endopeptidase enhancer 2 [OS=Homo sapiens]	0	50.903	32	10	121	10	415	45.7	8.47	46.11	10	metabolic process	cell surface	DNA binding;structural molecule activity	Pf00431, Pf01759	26577	ENSG00000163710	PCOLCE2
High	Master Protein	Q16658	Fascin [OS=Homo sapiens]	0	50.766	33	15	297	15	493	54.5	7.24	115.78	15	cell differentiation;cell growth;metabolic process	cytoplasm;cytoskeleton;cytosol;endoplasmic reticulum;nucleus	motor activity;structural molecule activity	Pf06268	6624	ENSG00000075618	FSCN1
High	Master Protein	P48740	Mannan-binding lectin serine protease 1 [OS=Homo sapiens]	0	50.622	19	10	433	10	699	79.2	5.49	225.72	10	cell organization and biogenesis;cellular homeostasis;coagulation;development;metabolic process	cell surface;cytoplasm;cytoskeleton;cytosol;membrane;nucleus	structural molecule activity	Pf00084, Pf00089, Pf00431	5648	ENSG00000127241	MASP1
High	Master Protein	O15144	Actin-related protein 2/3 complex subunit 2 [OS=Homo sapiens]	0	50.519	51	15	307	15	300	34.3	7.36	115.13	15	cell growth;metabolic process	cytoplasm;cytoskeleton;cytosol;endoplasmic reticulum;membrane;mitochondrion;nucleus	motor activity	Pf04045	10109	ENSG00000163466	ARPC2
High	Master Protein	P11717	Cation-independent mannose-6-phosphate receptor [OS=Homo sapiens]	0	50.493	13	29	631	29	2491	274.2	5.94	258.28	29	conjugation;defense response;development;metabolic process	cytoplasm;cytoskeleton;extracellular;membrane;mitochondrion;nucleus	signal transducer activity;structural molecule activity	Pf00040, Pf00878	3482	ENSG00000197081	IGF2R
High	Master Protein	O00410	Importin-5 [OS=Homo sapiens]	0	50.488	28	22	201	20	1097	123.6	4.94	37.18	22	conjugation;development;metabolic process	cytoskeleton;cytosol;extracellular;membrane;nucleus	DNA binding;structural molecule activity	Pf02985, Pf18808, Pf18816, Pf18829	3843	ENSG00000065150	IPO5
High	Master Protein	Q4LDE5	Sushi, von Willebrand factor type A, EGF and pentraxin domain-containing protein 1 [OS=Homo sapiens]	0	50.319	11	31	286	31	3571	389.9	5.5	82.93	31	cell communication;cell growth;cellular homeostasis;defense response;development;metabolic process	cell surface;cytoskeleton;membrane;nucleus	structural molecule activity	Pf00008, Pf00084, Pf00092, Pf00354, Pf02494, Pf07645, Pf07699, Pf12661	79987	ENSG00000165124	SVEP1
High	Master Protein	Q15555	Microtubule-associated protein RP/EB family member 2 [OS=Homo sapiens]	0	50.278	43	12	251	10	327	37	5.57	106.34	12	cell differentiation;cell growth;metabolic process	endoplasmic reticulum;nucleus	motor activity;structural molecule activity	Pf00307, Pf03271	10982	ENSG00000166974	MAPRE2
High	Master Protein	Q9BXX0	EMILIN-2 [OS=Homo sapiens]	0	50.109	30	27	144	27	1053	115.6	6.46	40.27	27	cell communication;metabolic process	cell surface;chromosome;nucleus	enzyme regulator activity	Pf00386, Pf07546	84034	ENSG00000132205	EMILIN2
High	Master Protein	Q58EX2	Protein sidekick-2 [OS=Homo sapiens]	0	49.996	18	32	308	31	2172	239.2	7.06	73.67	32	cell communication;cell growth;defense response	cytoplasm;cytoskeleton;nucleus		Pf00041, Pf07679, Pf13927	54549	ENSG00000069188	SDK2
High	Master Protein	P31150	Rab GDP dissociation inhibitor alpha [OS=Homo sapiens]	0	49.966	50	17	393	10	447	50.6	5.14	97.84	17	cell growth;conjugation;development;metabolic process	cytosol;extracellular;nucleus	DNA binding;structural molecule activity	Pf00996	2664	ENSG00000203879	GDI1
High	Master Protein	Q9BYX7	Putative beta-actin-like protein 3 [OS=Homo sapiens]	0	49.879	19	6	569	2	375	42	6.33	220.72	6	cell differentiation;cell growth;defense response;metabolic process	cell surface;cytoskeleton;cytosol;endoplasmic reticulum;nucleus	motor activity;structural molecule activity	Pf00022			POTEKP
High	Master Protein	P60033	CD81 antigen [OS=Homo sapiens]	0	49.625	31	5	120	5	236	25.8	5.29	42.2	5	conjugation;metabolic process	cell surface;cytoplasm;cytoskeleton;nucleus	antioxidant activity;structural molecule activity	Pf00335	975	ENSG00000110651	CD81
High	Master Protein	P27348	14-3-3 protein theta [OS=Homo sapiens]	0	49.347	45	10	212	7	245	27.7	4.78	88.07	10	conjugation;development;metabolic process	cytosol;nucleus	structural molecule activity	Pf00244	10971	ENSG00000134308	YWHAQ
High	Master Protein	P09960	Leukotriene A-4 hydrolase [OS=Homo sapiens]	0	48.767	32	14	258	14	611	69.2	6.18	78.97	14	cell organization and biogenesis;cellular homeostasis;defense response;metabolic process	cell surface;cytosol;membrane;nucleus	structural molecule activity	Pf01433, Pf09127, Pf17900	4048	ENSG00000111144	LTA4H
High	Master Protein	Q9NQW7	Xaa-Pro aminopeptidase 1 [OS=Homo sapiens]	0	48.399	39	19	243	18	623	69.9	5.67	66.33	19	cell organization and biogenesis;cellular homeostasis;metabolic process	cytosol;nucleus	structural molecule activity	Pf00557, Pf01321, Pf16188, Pf16189	7511	ENSG00000108039	XPNPEP1
High	Master Protein	P51812	Ribosomal protein S6 kinase alpha-3 [OS=Homo sapiens]	0	48.154	36	26	253	17	740	83.7	6.89	41.4	26	cell death;cell differentiation;cell organization and biogenesis;cellular homeostasis;coagulation;defense response;development;metabolic process	cytosol;membrane;nucleus	DNA binding;signal transducer activity;structural molecule activity	Pf00069, Pf00433	6197	ENSG00000177189	RPS6KA3
High	Master Protein	Q8NDA2	Hemicentin-2 [OS=Homo sapiens]	0	48.146	7	29	434	29	5059	541.6	5.87	93.91	29	cell communication;cell differentiation;cell growth;defense response	cell surface;cytoplasm;cytoskeleton;nucleus	structural molecule activity	Pf07474, Pf07645, Pf07679, Pf12662, Pf13927		ENSG00000148357	HMCN2
High	Master Protein	Q15818	Neuronal pentraxin-1 [OS=Homo sapiens]	0	48.125	37	14	202	14	432	47.1	6.55	83.25	14	cell death;cell differentiation;cell growth;conjugation;defense response;metabolic process	cell surface;cytoplasm;cytoskeleton;extracellular;nucleus	structural molecule activity	Pf00354	4884	ENSG00000171246	NPTX1
High	Master Protein	O94856	Neurofascin [OS=Homo sapiens]	0	48.08	19	20	227	20	1347	149.9	6.65	64.48	20	cell communication;cell differentiation;cell growth;defense response	cytoplasm;cytoskeleton;nucleus	structural molecule activity	Pf00041, Pf00047, Pf07679, Pf13882, Pf13927	23114	ENSG00000163531	NFASC
High	Master Protein	P40227	T-complex protein 1 subunit zeta [OS=Homo sapiens]	0	47.828	37	17	219	12	531	58	6.68	63.09	17	cell organization and biogenesis;cellular homeostasis;metabolic process	cytosol;endoplasmic reticulum;nucleus	structural molecule activity	Pf00118	908	ENSG00000146731	CCT6A
High	Master Protein	P33176	Kinesin-1 heavy chain [OS=Homo sapiens]	0	47.594	39	32	210	26	963	109.6	6.51	39.84	32	cell differentiation;cell growth;coagulation;conjugation;defense response;metabolic process	cytoskeleton;cytosol;endoplasmic reticulum;endosome;mitochondrion;nucleus	motor activity;structural molecule activity	Pf00225	3799	ENSG00000170759	KIF5B
High	Master Protein	P05089	Arginase-1 [OS=Homo sapiens]	0	47.133	25	6	275	6	322	34.7	7.21	121.04	6	cellular homeostasis;coagulation;metabolic process	cell surface;cytosol;mitochondrion;nucleus	structural molecule activity	Pf00491	383	ENSG00000118520	ARG1
High	Master Protein	P50454	Serpin H1 [OS=Homo sapiens]	0	46.994	32	12	155	12	418	46.4	8.69	65.82	12	cell growth;cell organization and biogenesis;cellular homeostasis;coagulation;defense response;metabolic process	cell surface;cytoskeleton;extracellular	DNA binding;structural molecule activity	Pf00079	871	ENSG00000149257	SERPINH1
High	Master Protein	Q15365	Poly(rC)-binding protein 1 [OS=Homo sapiens]	0	46.573	50	12	228	8	356	37.5	7.09	73.37	12	cellular component movement;cellular homeostasis;metabolic process	cytosol;membrane;nucleus	RNA binding;structural molecule activity	Pf00013	5093	ENSG00000169564	PCBP1
High	Master Protein	Q9Y223	Bifunctional UDP-N-acetylglucosamine 2-epimerase/N-acetylmannosamine kinase [OS=Homo sapiens]	0	46.189	41	26	159	26	722	79.2	6.8	32.42	26	cell communication;cellular homeostasis	cytosol;nucleus	signal transducer activity;structural molecule activity	Pf00480, Pf02350	10020	ENSG00000159921	GNE
High	Master Protein	O15143	Actin-related protein 2/3 complex subunit 1B [OS=Homo sapiens]	0	46.003	42	14	141	13	372	40.9	8.35	42.82	14	cell growth;metabolic process	cytosol;endoplasmic reticulum;membrane;nucleus	motor activity;structural molecule activity	Pf00400	10095	ENSG00000130429	ARPC1B
High	Master Protein	Q9Y4L1	Hypoxia up-regulated protein 1 [OS=Homo sapiens]	0	45.723	29	24	178	23	999	111.3	5.22	31.5	24	cell organization and biogenesis;cellular homeostasis;coagulation;conjugation;metabolic process	cell surface;extracellular;nucleus	structural molecule activity	Pf00012	10525	ENSG00000149428; ENSG00000280682	HYOU1
High	Master Protein	Q10567	AP-1 complex subunit beta-1 [OS=Homo sapiens]	0	45.365	24	20	313	8	949	104.5	5.06	81.79	20	cell growth;conjugation;defense response	cytoskeleton;cytosol;extracellular;mitochondrion;nucleus	structural molecule activity	Pf01602, Pf02883, Pf09066	162	ENSG00000100280	AP1B1
High	Master Protein	P00450	Ceruloplasmin [OS=Homo sapiens]	0	44.868	12	10	260	10	1065	122.1	5.72	95.82	10	conjugation;metabolic process	cell surface;cytoplasm;cytoskeleton;extracellular	structural molecule activity	Pf00394, Pf07731, Pf07732	1356	ENSG00000047457	CP
High	Master Protein	P41250	Glycine--tRNA ligase [OS=Homo sapiens]	0	44.764	33	21	204	21	739	83.1	7.03	64.78	21	cell organization and biogenesis;cellular component movement;cellular homeostasis	cell surface;cytosol;endosome;nucleus	structural molecule activity	Pf00458, Pf00587, Pf03129	2617	ENSG00000106105	GARS1
High	Master Protein	P62140	Serine/threonine-protein phosphatase PP1-beta catalytic subunit [OS=Homo sapiens]	0	44.549	41	12	175	3	327	37.2	6.19	61.43	12	cell differentiation;cell organization and biogenesis;cellular homeostasis;development;metabolic process	cytosol;membrane;nucleus	structural molecule activity	Pf00149, Pf16891	5500	ENSG00000213639	PPP1CB
High	Master Protein	Q86TH1	ADAMTS-like protein 2 [OS=Homo sapiens]	0	44.43	20	17	179	17	951	104.6	6.42	51.48	17	cell growth;defense response;metabolic process	cell surface;chromosome	structural molecule activity	Pf00090, Pf05986, Pf08686, Pf19030, Pf19236	9719	ENSG00000197859	ADAMTSL2
High	Master Protein	P16152	Carbonyl reductase [NADPH] 1 [OS=Homo sapiens]	0	44.355	36	9	237	8	277	30.4	8.32	99.66	9	cellular homeostasis;metabolic process	cytosol	structural molecule activity	Pf00106	873	ENSG00000159228	CBR1
High	Master Protein	Q05639	Elongation factor 1-alpha 2 [OS=Homo sapiens]	0	44.222	30	14	498	6	463	50.4	9.03	221.01	14	cell organization and biogenesis;cellular homeostasis;metabolic process	cytoskeleton;mitochondrion;nucleus	RNA binding;structural molecule activity	Pf00009, Pf03143, Pf03144	1917	ENSG00000101210	EEF1A2
High	Master Protein	P01033	Metalloproteinase inhibitor 1 [OS=Homo sapiens]	0	44.091	57	8	181	8	207	23.2	8.1	70.03	8	coagulation;defense response;development;metabolic process	cell surface;chromosome;extracellular;nucleus	antioxidant activity;DNA binding;structural molecule activity	Pf00965	7076	ENSG00000102265	TIMP1
High	Master Protein	Q8TAA3	Proteasome subunit alpha-type 8 [OS=Homo sapiens]	0	44.011	28	6	182	1	256	28.5	8.98	97.44	6	cell differentiation;cell organization and biogenesis;cellular homeostasis;metabolic process	cytosol;nucleus		Pf00227, Pf10584	143471	ENSG00000154611	PSMA8
High	Master Protein	P07225	Vitamin K-dependent protein S [OS=Homo sapiens]	0	43.91	29	17	311	17	676	75.1	5.67	159.01	17	coagulation;metabolic process	cell surface;cytoplasm;cytoskeleton;extracellular;nucleus	DNA binding;structural molecule activity	Pf00054, Pf00594, Pf02210, Pf07645, Pf12661, Pf14670	5627	ENSG00000184500	PROS1
High	Master Protein	Q9Y265	RuvB-like 1 [OS=Homo sapiens]	0	43.876	36	13	120	13	456	50.2	6.42	28.35	13	cell differentiation;cell growth;cell organization and biogenesis;cell proliferation;cellular homeostasis;coagulation;metabolic process	cytoskeleton;cytosol;endoplasmic reticulum;membrane;nucleus	structural molecule activity	Pf06068, Pf17856	8607	ENSG00000175792; ENSG00000284901	RUVBL1
High	Master Protein	P02533	Keratin, type I cytoskeletal 14 [OS=Homo sapiens]	0	43.815	40	21	232	5	472	51.5	5.16	119.91	21	cell growth;metabolic process	cytoplasm;cytosol;endoplasmic reticulum;membrane;nucleus	motor activity;structural molecule activity	Pf00038	3861	ENSG00000186847	KRT14
High	Master Protein	P28070	Proteasome subunit beta type-4 [OS=Homo sapiens]	0	43.806	41	8	243	8	264	29.2	5.97	71.9	8	cell organization and biogenesis;cellular homeostasis;metabolic process	cytosol;endoplasmic reticulum;endosome;membrane;nucleus	structural molecule activity	Pf00227	5692	ENSG00000159377	PSMB4
High	Master Protein	P16885	1-phosphatidylinositol 4,5-bisphosphate phosphodiesterase gamma-2 [OS=Homo sapiens]	0	43.75	26	31	200	31	1265	147.8	6.64	33.91	31	cell death;cellular homeostasis;coagulation;conjugation;development;metabolic process	cytoplasm;cytoskeleton;cytosol;nucleus	structural molecule activity	Pf00017, Pf00018, Pf00168, Pf00387, Pf00388, Pf16457	5336	ENSG00000197943	PLCG2
High	Master Protein	P62937	Peptidyl-prolyl cis-trans isomerase A [OS=Homo sapiens]	0	43.404	61	8	379	7	165	18	7.81	166.27	8	cell communication;cell growth;cell organization and biogenesis;cellular homeostasis;coagulation;metabolic process	cell surface;membrane;nucleus	antioxidant activity;structural molecule activity	Pf00160	5478	ENSG00000196262	PPIA
High	Master Protein	O95834	Echinoderm microtubule-associated protein-like 2 [OS=Homo sapiens]	0	43.236	33	16	255	16	649	70.6	6.32	61.97	16	cell growth;metabolic process	endoplasmic reticulum;nucleus	motor activity;structural molecule activity	Pf00400, Pf03451	24139	ENSG00000125746	EML2
High	Master Protein	P0CG38	POTE ankyrin domain family member I [OS=Homo sapiens]	0	43.112	14	12	463	1	1075	121.2	6.21	174.98	12	cell differentiation;cell growth;defense response;metabolic process	cytoskeleton;endoplasmic reticulum;nucleus	motor activity;structural molecule activity	Pf00022, Pf12796, Pf14915	653269	ENSG00000196834	POTEI
High	Master Protein	Q00266	S-adenosylmethionine synthase isoform type-1 [OS=Homo sapiens]	0	43.034	24	6	238	4	395	43.6	6.29	98.52	6	cell growth;cellular homeostasis	cytosol;nucleus	structural molecule activity	Pf00438, Pf02772, Pf02773	4143	ENSG00000151224	MAT1A
High	Master Protein	P42357	Histidine ammonia-lyase [OS=Homo sapiens]	0	42.994	27	11	204	11	657	72.7	6.95	57.33	11	cellular homeostasis	cytosol	structural molecule activity	Pf00221	3034	ENSG00000084110	HAL
High	Master Protein	Q04721	Neurogenic locus notch homolog protein 2 [OS=Homo sapiens]	0	42.971	12	18	218	15	2471	265.2	5.14	71.92	18	cell differentiation;cell growth;coagulation;defense response;development;metabolic process	cell surface;cytoplasm;cytoskeleton;extracellular;membrane;nucleus	structural molecule activity	Pf00008, Pf00066, Pf06816, Pf07645, Pf07684, Pf12661, Pf12796	4853	ENSG00000134250	NOTCH2
High	Master Protein	P48668	Keratin, type II cytoskeletal 6C [OS=Homo sapiens]	0	42.97	34	21	318	3	564	60	8	128.6	21	cell growth;metabolic process	cytosol;endoplasmic reticulum	metal ion binding	Pf00038, Pf16208	286887	ENSG00000170465	KRT6C
High	Master Protein	Q15008	26S proteasome non-ATPase regulatory subunit 6 [OS=Homo sapiens]	0	42.916	49	22	154	22	389	45.5	5.62	40.63	22	cell organization and biogenesis;cellular homeostasis	cell surface;cytosol;membrane;nucleus		Pf01399, Pf10602, Pf21154	9861	ENSG00000163636	PSMD6
High	Master Protein	P02538	Keratin, type II cytoskeletal 6A [OS=Homo sapiens]	0	42.858	29	19	321	1	564	60	8	129.13	19	cell growth;coagulation;metabolic process	cytosol;endoplasmic reticulum	metal ion binding;motor activity	Pf00038, Pf16208	3853	ENSG00000205420	KRT6A
High	Master Protein	P63010	AP-2 complex subunit beta [OS=Homo sapiens]	0	42.811	25	21	320	9	937	104.5	5.38	81.47	21	conjugation;defense response	cytoplasm;cytoskeleton;cytosol;mitochondrion;nucleus	structural molecule activity	Pf01602, Pf02883, Pf09066	163	ENSG00000006125	AP2B1
High	Master Protein	P05556	Integrin beta-1 [OS=Homo sapiens]	0	42.708	31	20	183	20	798	88.4	5.39	54.23	20	cell communication;cell differentiation;cell growth;coagulation;conjugation;defense response;development;metabolic process	cytoplasm;cytoskeleton;mitochondrion;nucleus	antioxidant activity;motor activity;structural molecule activity	Pf00362, Pf07965, Pf07974, Pf08725, Pf17205, Pf18372	3688	ENSG00000150093	ITGB1
High	Master Protein	P17936	Insulin-like growth factor-binding protein 3 [OS=Homo sapiens]	0	42.398	41	9	58	9	291	31.7	8.69	17.45	9	cell differentiation;cell organization and biogenesis;cellular homeostasis;development;metabolic process	cell surface;extracellular;membrane	DNA binding;structural molecule activity	Pf00086, Pf00219	3486	ENSG00000146674	IGFBP3
High	Master Protein	P36955	Pigment epithelium-derived factor [OS=Homo sapiens]	0	42.091	33	13	259	13	418	46.3	6.38	149.85	13	cell differentiation;defense response;metabolic process	cell surface;chromosome;nucleus	DNA binding	Pf00079	5176	ENSG00000132386	SERPINF1
High	Master Protein	Q9UIA9	Exportin-7 [OS=Homo sapiens]	0	42.043	27	27	171	27	1087	123.8	6.32	32.76	27	conjugation	membrane;nucleus	structural molecule activity	Pf03810	23039	ENSG00000130227	XPO7
High	Master Protein	P00488	Coagulation factor XIII A chain [OS=Homo sapiens]	0	41.941	14	10	418	9	732	83.2	6	178.73	10	cell organization and biogenesis;cellular homeostasis;coagulation	cell surface;nucleus	structural molecule activity	Pf00868, Pf00927, Pf01841	2162	ENSG00000124491	F13A1
High	Master Protein	P07358	Complement component C8 beta chain [OS=Homo sapiens]	0	41.877	15	8	335	8	591	66.9	8.07	141.43	8	coagulation;metabolic process	cell surface;cytoplasm;cytoskeleton	structural molecule activity	Pf00057, Pf00090, Pf01823, Pf21195	732	ENSG00000021852	C8B
High	Master Protein	P36873	Serine/threonine-protein phosphatase PP1-gamma catalytic subunit [OS=Homo sapiens]	0	41.739	49	13	184	3	323	37	6.54	54.48	13	cell differentiation;cell organization and biogenesis;cellular homeostasis;defense response;development;metabolic process	cytoplasm;cytoskeleton;cytosol;endoplasmic reticulum;endosome;membrane;nucleus	structural molecule activity	Pf00149, Pf16891	5501	ENSG00000186298	PPP1CC
High	Master Protein	P08865	Small ribosomal subunit protein uS2 [OS=Homo sapiens]	0	41.668	48	10	186	10	295	32.8	4.87	73.92	10	cell communication;cell growth;cell organization and biogenesis;cellular homeostasis;metabolic process	cytoplasm;cytoskeleton;cytosol;Golgi;membrane;nucleus	protein binding;structural molecule activity	Pf00318, Pf16122	3921	ENSG00000168028	RPSA
High	Master Protein	P55209	Nucleosome assembly protein 1-like 1 [OS=Homo sapiens]	0	41.425	29	8	229	7	391	45.3	4.46	96.48	8	cell growth;cell proliferation;cellular homeostasis;defense response;metabolic process	membrane;nucleus	structural molecule activity	Pf00956	4673	ENSG00000187109	NAP1L1
High	Master Protein	P07339	Cathepsin D [OS=Homo sapiens]	0	41.353	42	13	192	13	412	44.5	6.54	58.54	13	cell growth;cell organization and biogenesis;cellular homeostasis;metabolic process	cytoskeleton;mitochondrion;nucleus	structural molecule activity	Pf00026, Pf07966	1509	ENSG00000117984	CTSD
High	Master Protein	P61224	Ras-related protein Rap-1b [OS=Homo sapiens]	0	41.28	42	8	280	3	184	20.8	5.78	122.54	8	cell differentiation;cell growth;conjugation;development;metabolic process	cytoplasm;cytoskeleton;cytosol;mitochondrion;nucleus	structural molecule activity	Pf00071	5908	ENSG00000127314	RAP1B
High	Master Protein	P49588	Alanine--tRNA ligase, cytoplasmic [OS=Homo sapiens]	0	41.097	25	21	186	21	968	106.7	5.53	48.56	21	cell organization and biogenesis;cellular component movement;cellular homeostasis;defense response;metabolic process	cytosol;endosome;nucleus	RNA binding;structural molecule activity	Pf01411, Pf02272, Pf07973	16	ENSG00000090861	AARS1
High	Master Protein	P48147	Prolyl endopeptidase [OS=Homo sapiens]	0	41.075	37	21	148	21	710	80.6	5.86	37.32	21	cell organization and biogenesis	cytosol;membrane;nucleus	structural molecule activity	Pf00326, Pf02897	5550	ENSG00000085377	PREP
High	Master Protein	P25788	Proteasome subunit alpha type-3 [OS=Homo sapiens]	0	40.984	33	8	337	8	255	28.4	5.33	167.15	8	cell organization and biogenesis;cellular homeostasis;metabolic process	cytosol;membrane;nucleus	structural molecule activity	Pf00227, Pf10584	5684	ENSG00000100567	PSMA3
High	Master Protein	Q9Y230	RuvB-like 2 [OS=Homo sapiens]	0	40.911	39	15	196	15	463	51.1	5.64	41.89	15	cell growth;cell organization and biogenesis;cell proliferation;cellular homeostasis;coagulation;metabolic process	cytoskeleton;cytosol;endoplasmic reticulum;membrane;nucleus	RNA binding;structural molecule activity	Pf06068, Pf17856	10856	ENSG00000183207	RUVBL2
High	Master Protein	P02679	Fibrinogen gamma chain [OS=Homo sapiens]	0	40.842	23	9	390	9	453	51.5	5.62	140.69	9	cell communication;cell growth;cell organization and biogenesis;cellular homeostasis;coagulation;conjugation;metabolic process	cell surface;cytoplasm;cytoskeleton;extracellular;nucleus	antioxidant activity;structural molecule activity	Pf00147, Pf08702	2266	ENSG00000171557	FGG
High	Master Protein	Q16181	Septin-7 [OS=Homo sapiens]	0	40.74	45	16	185	16	437	50.6	8.63	43.53	16	cell differentiation;cell growth;metabolic process	cytoplasm;cytoskeleton;cytosol;endoplasmic reticulum;membrane;nucleus	structural molecule activity	Pf00735	989	ENSG00000122545	SEPTIN7
High	Master Protein	O43776	Asparagine--tRNA ligase, cytoplasmic [OS=Homo sapiens]	0	40.663	30	17	239	17	548	62.9	6.25	71.49	17	cell organization and biogenesis;cellular component movement;cellular homeostasis;defense response;metabolic process	cytosol;nucleus	antioxidant activity;RNA binding;structural molecule activity	Pf00152, Pf01336, Pf20917	4677	ENSG00000134440	NARS1
High	Master Protein	P38606	V-type proton ATPase catalytic subunit A [OS=Homo sapiens]	0	40.605	34	18	182	18	617	68.3	5.52	49.58	18	cell growth;cellular homeostasis;conjugation;metabolic process	cytoplasm;cytoskeleton;cytosol;extracellular;membrane;mitochondrion;nucleus	catalytic activity;structural molecule activity	Pf00006, Pf02874, Pf16886	523	ENSG00000114573	ATP6V1A
High	Master Protein	P07205	Phosphoglycerate kinase 2 [OS=Homo sapiens]	0	40.575	25	10	333	6	417	44.8	8.54	153.48	10	cellular homeostasis;metabolic process	cytosol;endoplasmic reticulum	signal transducer activity;structural molecule activity	Pf00162	5232	ENSG00000170950	PGK2
High	Master Protein	P01008	Antithrombin-III [OS=Homo sapiens]	0	40.272	27	12	452	12	464	52.6	6.71	224	12	coagulation;metabolic process	cell surface;cytoplasm;cytoskeleton;extracellular	DNA binding;structural molecule activity	Pf00079	462	ENSG00000117601	SERPINC1
High	Master Protein	P63104	14-3-3 protein zeta/delta [OS=Homo sapiens]	0	40.222	43	10	200	8	245	27.7	4.79	69.19	10	cell growth;cell organization and biogenesis;cellular homeostasis;development;metabolic process	cytosol;membrane;nucleus	structural molecule activity	Pf00244	7534	ENSG00000164924	YWHAZ
High	Master Protein	P48163	NADP-dependent malic enzyme [OS=Homo sapiens]	0	40.039	18	10	242	10	572	64.1	6.13	127.05	10	cell growth;cellular homeostasis;metabolic process	cytosol;endosome;nucleus	structural molecule activity	Pf00390, Pf03949	4199	ENSG00000065833	ME1
High	Master Protein	Q9H4M9	EH domain-containing protein 1 [OS=Homo sapiens]	0	40.038	35	19	225	8	534	60.6	6.83	58.8	19	cell differentiation;cell growth;conjugation;defense response;metabolic process	cytoplasm;cytoskeleton;mitochondrion;nucleus	structural molecule activity	Pf00350, Pf12763, Pf16880, Pf18150	10938	ENSG00000110047	EHD1
High	Master Protein	Q12882	Dihydropyrimidine dehydrogenase [NADP(+)] [OS=Homo sapiens]	0	40.005	24	20	168	20	1025	111.3	7.05	48.09	20	cellular homeostasis	cytosol;nucleus	structural molecule activity	Pf01180, Pf07992, Pf14691, Pf14697	1806	ENSG00000188641	DPYD
High	Master Protein	Q06830	Peroxiredoxin-1 [OS=Homo sapiens]	0	39.986	72	12	226	9	199	22.1	8.13	98	12	cell differentiation;cellular homeostasis;coagulation;defense response;metabolic process	cytosol;membrane;nucleus	structural molecule activity	Pf00578, Pf10417	5052	ENSG00000117450	PRDX1
High	Master Protein	P63244	Small ribosomal subunit protein RACK1 [OS=Homo sapiens]	0	39.965	59	14	203	14	317	35.1	7.69	58.27	14	cell differentiation;cell organization and biogenesis;cellular homeostasis;defense response;metabolic process	cytoplasm;cytosol;endosome;Golgi;membrane;nucleus	antioxidant activity;DNA binding;protein binding;structural molecule activity	Pf00400	10399	ENSG00000204628	RACK1
High	Master Protein	Q9H2D6	TRIO and F-actin-binding protein [OS=Homo sapiens]	0	39.923	8	19	433	18	2365	261.2	8.48	32.85	19	cell differentiation;cell growth;cell organization and biogenesis;cellular homeostasis;defense response;metabolic process	endoplasmic reticulum;membrane;nucleus	motor activity;structural molecule activity	Pf00169	11078	ENSG00000100106	TRIOBP
High	Master Protein	P31948	Stress-induced-phosphoprotein 1 [OS=Homo sapiens]	0	39.714	37	21	149	21	543	62.6	6.8	34.22	21	metabolic process	cytosol;extracellular;membrane;nucleus	structural molecule activity	Pf00515, Pf13181, Pf17830	10963	ENSG00000168439	STIP1
High	Master Protein	P04275	von Willebrand factor [OS=Homo sapiens]	0	39.699	9	21	414	21	2813	309.1	5.48	172.61	21	cell communication;coagulation;metabolic process	cell surface;chromosome;extracellular;nucleus	antioxidant activity;structural molecule activity	Pf00092, Pf00093, Pf00094, Pf01826, Pf08742, Pf16164	7450	ENSG00000110799	VWF
High	Master Protein	Q9UNM6	26S proteasome non-ATPase regulatory subunit 13 [OS=Homo sapiens]	0	39.389	41	14	125	14	376	42.9	5.81	43.93	14	cell differentiation;cell growth;cell organization and biogenesis;cellular homeostasis	cell surface;cytosol;membrane;nucleus	structural molecule activity	Pf01399	5719	ENSG00000185627	PSMD13
High	Master Protein	P32754	4-hydroxyphenylpyruvate dioxygenase [OS=Homo sapiens]	0	39.377	36	15	295	15	393	44.9	7.01	98.09	15	cellular homeostasis	cytoskeleton;cytosol;extracellular	structural molecule activity	Pf00903	3242	ENSG00000158104	HPD
High	Master Protein	P29279	CCN family member 2 [OS=Homo sapiens]	0	39.318	44	12	101	12	349	38.1	8	28.47	12	cell communication;cell differentiation;cell proliferation;cellular homeostasis;coagulation;defense response;development;metabolic process	cell surface;chromosome;cytoplasm;cytoskeleton;extracellular;nucleus	antioxidant activity;structural molecule activity	Pf00007, Pf00093, Pf00219, Pf19035	1490	ENSG00000118523	CCN2
High	Master Protein	P00749	Urokinase-type plasminogen activator [OS=Homo sapiens]	0	39.244	35	13	75	13	431	48.5	8.41	17.42	13	cell organization and biogenesis;cellular homeostasis;coagulation;development;metabolic process	cell surface;cytoplasm;cytoskeleton;nucleus	structural molecule activity	Pf00051, Pf00089	5328	ENSG00000122861	PLAU
High	Master Protein	Q96FW1	Ubiquitin thioesterase OTUB1 [OS=Homo sapiens]	0	39.19	50	10	161	10	271	31.3	4.94	59.62	10	cell organization and biogenesis;cell proliferation;cellular homeostasis;coagulation;metabolic process	cytosol;membrane	structural molecule activity	Pf10275	55611	ENSG00000167770	OTUB1
High	Master Protein	P62136	Serine/threonine-protein phosphatase PP1-alpha catalytic subunit [OS=Homo sapiens]	0	39.158	46	12	140	1	330	37.5	6.33	47.78	12	cell communication;cell death;cell differentiation;cell growth;cell organization and biogenesis;cellular homeostasis;coagulation;defense response;development;metabolic process	cytoplasm;cytoskeleton;cytosol;membrane;nucleus	structural molecule activity	Pf00149, Pf16891	5499	ENSG00000172531	PPP1CA
High	Master Protein	P55058	Phospholipid transfer protein [OS=Homo sapiens]	0	39.105	27	10	188	10	493	54.7	7.01	75.76	10	cell growth;cellular homeostasis;conjugation;metabolic process	cell surface;membrane	catalytic activity;structural molecule activity	Pf01273, Pf02886	5360	ENSG00000100979	PLTP
High	Master Protein	P68871	Hemoglobin subunit beta [OS=Homo sapiens]	0	39.095	28	4	845	3	147	16	7.28	449.42	4	cellular homeostasis;coagulation;conjugation;metabolic process	cell surface;cytosol;nucleus	structural molecule activity	Pf00042	3043	ENSG00000244734	HBB
High	Master Protein	Q13228	Methanethiol oxidase [OS=Homo sapiens]	0	38.789	35	15	163	15	472	52.4	6.37	56.83	15	conjugation	cytoskeleton;cytosol;membrane	structural molecule activity	Pf05694	8991	ENSG00000143416	SELENBP1
High	Master Protein	Q06481	Amyloid beta precursor like protein 2 [OS=Homo sapiens]	0	38.504	33	23	168	22	763	86.9	4.79	38.62	23	cell differentiation;cell growth;defense response;development;metabolic process	cytoplasm;cytoskeleton;extracellular;membrane	DNA binding;RNA binding;structural molecule activity	Pf00014, Pf02177, Pf10515, Pf12924, Pf12925	334	ENSG00000084234	APLP2
High	Master Protein	P51149	Ras-related protein Rab-7a [OS=Homo sapiens]	0	38.409	76	14	159	14	207	23.5	6.7	44.91	14	cell growth;cell organization and biogenesis;cellular homeostasis;conjugation;metabolic process	cytoplasm;cytoskeleton;cytosol;endosome;extracellular;mitochondrion;nucleus	structural molecule activity	Pf00071	7879	ENSG00000075785	RAB7A
High	Master Protein	Q9HBI1	Beta-parvin [OS=Homo sapiens]	0	38.39	37	11	137	9	364	41.7	6.73	40.89	11	cell communication;cell differentiation;cell growth;metabolic process	cytoplasm;cytoskeleton;cytosol;endoplasmic reticulum;nucleus	motor activity	Pf00307	29780	ENSG00000188677	PARVB
High	Master Protein	P04083	Annexin A1 [OS=Homo sapiens]	0	38.069	41	12	80	12	346	38.7	7.02	23.74	12	cell death;cell growth;cell organization and biogenesis;cellular homeostasis;coagulation;conjugation;defense response;development;metabolic process	cell surface;cytoplasm;cytoskeleton;cytosol;endoplasmic reticulum;membrane;mitochondrion;nucleus	antioxidant activity;DNA binding;structural molecule activity	Pf00191	301	ENSG00000135046	ANXA1
High	Master Protein	Q15198	Platelet-derived growth factor receptor-like protein [OS=Homo sapiens]	0	38.05	24	6	109	6	375	41.8	8.5	33.68	6	development	cell surface	signal transducer activity;structural molecule activity	Pf13927, Pf21339	5157	ENSG00000104213	PDGFRL
High	Master Protein	O75874	Isocitrate dehydrogenase [NADP] cytoplasmic [OS=Homo sapiens]	0	37.886	33	13	189	12	414	46.6	7.01	60.85	13	cellular homeostasis;coagulation;defense response;metabolic process	cell surface;cytosol;endosome;mitochondrion;nucleus	structural molecule activity	Pf00180	3417	ENSG00000138413	IDH1
High	Master Protein	Q9NS15	Latent-transforming growth factor beta-binding protein 3 [OS=Homo sapiens]	0	37.784	21	20	156	19	1303	139.3	6.07	26.38	20	cell death;defense response;development;metabolic process	chromosome	structural molecule activity	Pf00683, Pf07645, Pf12661, Pf12662	4054	ENSG00000168056	LTBP3
High	Master Protein	P02100	Hemoglobin subunit epsilon [OS=Homo sapiens]	0	37.759	50	7	363	5	147	16.2	8.63	174.89	7	cellular homeostasis;conjugation;metabolic process	cytosol;nucleus	structural molecule activity	Pf00042	3046	ENSG00000213931	HBE1
High	Master Protein	Q15493	Regucalcin [OS=Homo sapiens]	0	37.603	19	5	166	5	299	33.2	6.25	89.23	5	cellular homeostasis;defense response;metabolic process	membrane;nucleus	DNA binding;structural molecule activity	Pf08450	9104	ENSG00000130988	RGN
High	Master Protein	Q15366	Poly(rC)-binding protein 2 [OS=Homo sapiens]	0	37.574	34	9	190	4	365	38.6	6.79	65.81	9	cell organization and biogenesis;cellular component movement;cellular homeostasis;coagulation;metabolic process	cytosol;membrane;nucleus	RNA binding;structural molecule activity	Pf00013	5094	ENSG00000197111	PCBP2
High	Master Protein	P60660	Myosin light polypeptide 6 [OS=Homo sapiens]	0	37.489	57	8	183	6	151	16.9	4.65	80.53	8	metabolic process	cytosol;endoplasmic reticulum;nucleus	motor activity;structural molecule activity		4637	ENSG00000092841	MYL6
High	Master Protein	P35241	Radixin [OS=Homo sapiens]	0	37.452	32	20	204	10	583	68.5	6.37	90.25	20	cell growth;development;metabolic process	cytoplasm;cytoskeleton;endoplasmic reticulum;nucleus	motor activity;structural molecule activity	Pf00373, Pf00769, Pf09379, Pf09380, Pf20492	5962	ENSG00000137710	RDX
High	Master Protein	Q92743	Serine protease HTRA1 [OS=Homo sapiens]	0	37.377	26	11	155	11	480	51.3	7.83	65.62	11	cell organization and biogenesis;metabolic process	cell surface;cytoplasm;cytoskeleton;cytosol	structural molecule activity	Pf00219, Pf07648, Pf13365, Pf17820	5654	ENSG00000166033	HTRA1
High	Master Protein	P53634	Dipeptidyl peptidase 1 [OS=Homo sapiens]	0	37.377	21	7	100	7	463	51.8	6.99	31.01	7	cell organization and biogenesis;cellular homeostasis;metabolic process	cell surface;cytoskeleton;endoplasmic reticulum;extracellular;membrane;mitochondrion;nucleus	DNA binding;structural molecule activity	Pf00112, Pf08773	1075	ENSG00000109861	CTSC
High	Master Protein	Q12884	Prolyl endopeptidase FAP [OS=Homo sapiens]	0	37.323	28	20	177	19	760	87.7	6.65	54.24	20	cell communication;cell differentiation;cell organization and biogenesis;cellular homeostasis;defense response;metabolic process	cell surface;cytoplasm;cytoskeleton;nucleus	antioxidant activity;structural molecule activity	Pf00326, Pf00930	2191	ENSG00000078098	FAP
High	Master Protein	Q9Y6L7	Tolloid-like protein 2 [OS=Homo sapiens]	0	37.307	17	15	187	6	1015	113.5	5.94	67.15	15	cell growth;cell organization and biogenesis;cellular homeostasis;defense response;metabolic process	cell surface	structural molecule activity	Pf00431, Pf01400, Pf07645, Pf14670	7093	ENSG00000095587	TLL2
High	Master Protein	Q96AC1	Fermitin family homolog 2 [OS=Homo sapiens]	0	37.293	29	20	187	18	680	77.8	6.7	38.53	20	cell communication;cell death;cell growth;defense response;development;metabolic process	cytoplasm;cytoskeleton;cytosol;endoplasmic reticulum;membrane;nucleus	antioxidant activity;motor activity;structural molecule activity	Pf00169, Pf00373, Pf18124	10979	ENSG00000073712	FERMT2
High	Master Protein	Q7L5N1	COP9 signalosome complex subunit 6 [OS=Homo sapiens]	0	37.21	40	9	119	9	327	36.1	5.73	33.35	9	cell organization and biogenesis;cellular homeostasis;metabolic process	cytosol;membrane;nucleus		Pf01398, Pf13012	10980	ENSG00000168090	COPS6
High	Master Protein	Q13162	Peroxiredoxin-4 [OS=Homo sapiens]	0	36.931	45	9	126	7	271	30.5	6.29	46	9	cell growth;cell organization and biogenesis;cellular homeostasis;coagulation;defense response;development;metabolic process	cell surface;cytosol;extracellular;nucleus	structural molecule activity	Pf00578, Pf10417	10549	ENSG00000123131	PRDX4
High	Master Protein	Q15084	Protein disulfide-isomerase A6 [OS=Homo sapiens]	0	36.247	26	8	116	8	440	48.1	5.08	41.05	8	cell organization and biogenesis;cellular homeostasis;coagulation	cell surface;cytoplasm;cytoskeleton;cytosol;extracellular;nucleus	structural molecule activity	Pf00085	10130	ENSG00000143870	PDIA6
High	Master Protein	Q53EZ4	Centrosomal protein of 55 kDa [OS=Homo sapiens]	0	36.176	44	18	58	18	464	54.1	7.01	10	18	cell differentiation;cell growth;metabolic process	cytoplasm;cytoskeleton;endoplasmic reticulum;nucleus	structural molecule activity	Pf12180	55165	ENSG00000138180	CEP55
High	Master Protein	P37802	Transgelin-2 [OS=Homo sapiens]	0	36.12	48	10	206	10	199	22.4	8.25	94.67	10	cell growth;metabolic process	cell surface;cytosol;endoplasmic reticulum	motor activity	Pf00307, Pf00402	8407	ENSG00000158710	TAGLN2
High	Master Protein	O00232	26S proteasome non-ATPase regulatory subunit 12 [OS=Homo sapiens]	0	36.014	37	15	161	15	456	52.9	7.65	53.3	15	cell organization and biogenesis;cellular homeostasis	cell surface;cytosol;membrane;nucleus		Pf01399, Pf18098	5718	ENSG00000197170	PSMD12
High	Master Protein	P05783	Keratin, type I cytoskeletal 18 [OS=Homo sapiens]	0	36.014	42	18	278	15	430	48	5.45	104.83	18	cell differentiation;cell growth;conjugation;development;metabolic process	cytosol;endoplasmic reticulum;membrane;nucleus	structural molecule activity	Pf00038	3875	ENSG00000111057	KRT18
High	Master Protein	P08727	Keratin, type I cytoskeletal 19 [OS=Homo sapiens]	0	35.95	54	22	210	10	400	44.1	5.14	114.06	22	cell growth;defense response;development;metabolic process	cytoplasm;cytoskeleton;cytosol;endoplasmic reticulum;nucleus	motor activity;structural molecule activity	Pf00038	3880	ENSG00000171345	KRT19
High	Master Protein	Q7Z406	Myosin-14 [OS=Homo sapiens]	0	35.913	18	33	292	26	1995	227.7	5.6	74.34	33	cell growth;metabolic process	cytosol;endoplasmic reticulum;nucleus	motor activity;structural molecule activity	Pf00063, Pf01576, Pf02736	79784	ENSG00000105357	MYH14
High	Master Protein	P28482	Mitogen-activated protein kinase 1 [OS=Homo sapiens]	0	35.676	48	16	184	12	360	41.4	6.98	60.98	16	cell death;cell differentiation;cell organization and biogenesis;cellular homeostasis;coagulation;conjugation;defense response;development;metabolic process	cell surface;cytoplasm;cytoskeleton;cytosol;endoplasmic reticulum;endosome;extracellular;membrane;mitochondrion;nucleus	RNA binding;signal transducer activity;structural molecule activity	Pf00069	5594	ENSG00000100030	MAPK1
High	Master Protein	Q3ZCW2	Galectin-related protein [OS=Homo sapiens]	0	35.446	54	8	162	8	172	19	5.35	56.04	8			structural molecule activity	Pf00337	29094	ENSG00000119862	LGALSL
High	Master Protein	P69891	Hemoglobin subunit gamma-1 [OS=Homo sapiens]	0	35.436	35	5	368	3	147	16.1	7.2	174.74	5	cellular homeostasis;conjugation;metabolic process	cytosol;nucleus	structural molecule activity	Pf00042	3047	ENSG00000213934	HBG1
High	Master Protein	P05388	Large ribosomal subunit protein uL10 [OS=Homo sapiens]	0	35.416	36	9	181	9	317	34.3	5.97	42.44	9	cell growth;cell organization and biogenesis;cellular homeostasis	cytosol;extracellular;Golgi;membrane;nucleus	RNA binding;structural molecule activity	Pf00428, Pf00466, Pf17777	6175	ENSG00000089157	RPLP0
High	Master Protein	P62820	Ras-related protein Rab-1A [OS=Homo sapiens]	0	35.367	47	8	210	3	205	22.7	6.21	74.23	8	cell communication;cell death;cell growth;cellular homeostasis;coagulation;conjugation;metabolic process	cytoskeleton;cytosol;extracellular;mitochondrion;nucleus	structural molecule activity	Pf00071	5861	ENSG00000138069	RAB1A
High	Master Protein	Q99436	Proteasome subunit beta type-7 [OS=Homo sapiens]	0	35.32	22	5	217	5	277	29.9	7.68	108.9	5	cell organization and biogenesis;cellular homeostasis	cell surface;cytosol;membrane;nucleus	structural molecule activity	Pf00227, Pf12465	5695	ENSG00000136930	PSMB7
High	Master Protein	Q14117	Dihydropyrimidinase [OS=Homo sapiens]	0	35.232	22	9	270	8	519	56.6	7.27	99.87	9	cellular homeostasis	cytosol	structural molecule activity	Pf01979	1807	ENSG00000147647	DPYS
High	Master Protein	Q58FF6	Putative heat shock protein HSP 90-beta 4 [OS=Homo sapiens]	0	35.221	18	10	263	4	505	58.2	4.73	141.22	10	cell organization and biogenesis;cellular homeostasis;coagulation;metabolic process	cytoplasm;cytoskeleton;cytosol;nucleus	structural molecule activity	Pf00183			HSP90AB4P
High	Master Protein	Q99538	Legumain [OS=Homo sapiens]	0	35.121	32	10	134	10	433	49.4	6.55	45.56	10	cell differentiation;cell growth;cell organization and biogenesis;cellular homeostasis;metabolic process	cell surface;mitochondrion;nucleus	motor activity;structural molecule activity	Pf01650, Pf20985	5641	ENSG00000100600	LGMN
High	Master Protein	P23396	Small ribosomal subunit protein uS3 [OS=Homo sapiens]	0	35.037	75	17	166	17	243	26.7	9.66	42.67	17	cell differentiation;cell growth;cell organization and biogenesis;cell proliferation;cellular homeostasis;coagulation;metabolic process	cytoplasm;cytoskeleton;cytosol;endoplasmic reticulum;endosome;extracellular;Golgi;membrane;nucleus	motor activity;RNA binding;structural molecule activity	Pf00189, Pf07650	6188	ENSG00000149273	RPS3
High	Master Protein	P49189	4-trimethylaminobutyraldehyde dehydrogenase [OS=Homo sapiens]	0	34.994	30	13	436	13	494	53.8	5.87	168.45	13	cell growth;cellular homeostasis	cytosol;nucleus	structural molecule activity	Pf00171	223	ENSG00000143149	ALDH9A1
High	Master Protein	P12956	X-ray repair cross-complementing protein 6 [OS=Homo sapiens]	0	34.952	37	19	127	19	609	69.8	6.64	22.21	19	cell growth;cell proliferation;cellular homeostasis;coagulation;metabolic process	cell surface;cytosol;membrane;nucleus	RNA binding;structural molecule activity	Pf02037, Pf02735, Pf03730, Pf03731	2547	ENSG00000196419	XRCC6
High	Master Protein	Q01518	Adenylyl cyclase-associated protein 1 [OS=Homo sapiens]	0	34.9	26	13	174	12	475	51.9	8.06	66.49	13	cell growth;conjugation;development;metabolic process	cell surface;cytoplasm;cytoskeleton;endoplasmic reticulum;mitochondrion;nucleus	motor activity;structural molecule activity	Pf01213, Pf08603	10487	ENSG00000131236	CAP1
High	Master Protein	Q9UQ80	Proliferation-associated protein 2G4 [OS=Homo sapiens]	0	34.895	48	17	160	17	394	43.8	6.55	34.49	17	cellular component movement;cellular homeostasis;metabolic process	cell surface;membrane;mitochondrion;nucleus	RNA binding;structural molecule activity	Pf00557	5036	ENSG00000170515	PA2G4
High	Master Protein	Q05707	Collagen alpha-1(XIV) chain [OS=Homo sapiens]	0	34.688	14	20	179	20	1796	193.4	5.3	47.19	20	cell communication;cell growth	chromosome;extracellular;nucleus	enzyme regulator activity;structural molecule activity	Pf00041, Pf00092, Pf01391	7373	ENSG00000187955	COL14A1
High	Master Protein	Q14568	Heat shock protein HSP 90-alpha A2 [OS=Homo sapiens]	0	34.462	37	10	425	4	343	39.3	4.65	160.21	10	cell organization and biogenesis;cellular homeostasis;coagulation;metabolic process	cytoplasm;cytoskeleton;cytosol;nucleus	structural molecule activity	Pf00183, Pf13589			HSP90AA2P
High	Master Protein	P67936	Tropomyosin alpha-4 chain [OS=Homo sapiens]	0	34.431	49	14	267	6	248	28.5	4.69	102.79	14	cell growth;metabolic process	cytosol;endoplasmic reticulum	motor activity;structural molecule activity	Pf00261	7171	ENSG00000167460	TPM4
High	Master Protein	Q96KP4	Cytosolic non-specific dipeptidase [OS=Homo sapiens]	0	34.43	20	6	168	6	475	52.8	5.97	62.2	6	cell organization and biogenesis	cytosol;membrane	structural molecule activity	Pf01546, Pf07687	55748	ENSG00000133313	CNDP2
High	Master Protein	O43657	Tetraspanin-6 [OS=Homo sapiens]	0	34.426	22	6	84	6	245	27.5	8.1	39.53	6	metabolic process	cytoskeleton		Pf00335	7105	ENSG00000000003	TSPAN6
High	Master Protein	P46459	Vesicle-fusing ATPase [OS=Homo sapiens]	0	34.363	31	23	202	22	744	82.5	6.95	38.17	23	cell growth;conjugation;metabolic process	cytoplasm;cytoskeleton;cytosol;extracellular;nucleus	antioxidant activity;structural molecule activity	Pf00004, Pf02359, Pf02933, Pf17862		ENSG00000073969; ENSG00000276262; ENSG00000278174	NSF
High	Master Protein	Q92820	Gamma-glutamyl hydrolase [OS=Homo sapiens]	0	34.198	34	11	213	11	318	35.9	7.11	91.25	11	cellular homeostasis	cell surface;mitochondrion;nucleus	structural molecule activity	Pf00117, Pf07722	8836	ENSG00000137563	GGH
High	Master Protein	Q13838	Spliceosome RNA helicase DDX39B [OS=Homo sapiens]	0	34.076	31	13	81	7	428	49	5.67	20.64	13	cell growth;cellular component movement;cellular homeostasis;conjugation;metabolic process	membrane;nucleus	RNA binding;structural molecule activity	Pf00270, Pf00271	7919	ENSG00000198563; ENSG00000215425; ENSG00000225073; ENSG00000225859; ENSG00000229496; ENSG00000230624; ENSG00000235439	DDX39B
High	Master Protein	P41252	Isoleucine--tRNA ligase, cytoplasmic [OS=Homo sapiens]	0	33.887	25	26	232	26	1262	144.4	6.15	41.9	26	cell organization and biogenesis;cellular component movement;cellular homeostasis	cytosol;membrane;nucleus	RNA binding;structural molecule activity	Pf00133, Pf08264, Pf19302	3376	ENSG00000196305	IARS1
High	Master Protein	P53618	Coatomer subunit beta [OS=Homo sapiens]	0	33.865	31	23	179	23	953	107.1	6.05	36.06	23	conjugation	cytoplasm;cytoskeleton;cytosol;extracellular;nucleus	structural molecule activity	Pf01602, Pf07718, Pf14806	1315	ENSG00000129083	COPB1
High	Master Protein	Q9H0U4	Ras-related protein Rab-1B [OS=Homo sapiens]	0	33.746	49	8	202	2	201	22.2	5.73	70.82	8	cell growth;cellular homeostasis;conjugation;metabolic process	cytoskeleton;cytosol;extracellular;nucleus	structural molecule activity	Pf00071	81876	ENSG00000174903	RAB1B
High	Master Protein	P47756	F-actin-capping protein subunit beta [OS=Homo sapiens]	0	33.696	51	16	200	16	272	30.6	6	65.13	16	cell differentiation;cell growth;metabolic process	cytoskeleton;cytosol;endoplasmic reticulum;nucleus	motor activity	Pf01115	832	ENSG00000077549	CAPZB
High	Master Protein	Q06033	Inter-alpha-trypsin inhibitor heavy chain H3 [OS=Homo sapiens]	0	33.639	15	12	749	12	890	99.8	5.74	294.35	12	cellular homeostasis;metabolic process	cell surface;nucleus	DNA binding	Pf00092, Pf06668, Pf08487	3699	ENSG00000162267	ITIH3
High	Master Protein	P60953	Cell division control protein 42 homolog [OS=Homo sapiens]	0	33.628	38	6	160	5	191	21.2	6.55	58.56	6	cell death;cell differentiation;cell growth;cell organization and biogenesis;cellular homeostasis;coagulation;conjugation;defense response;development;metabolic process	cytoplasm;cytoskeleton;cytosol;endoplasmic reticulum;extracellular;mitochondrion;nucleus	antioxidant activity;structural molecule activity	Pf00071	998	ENSG00000070831	CDC42
High	Master Protein	P13796	Plastin-2 [OS=Homo sapiens]	0	33.622	35	18	109	14	627	70.2	5.43	25.69	18	cell growth;development;metabolic process	cytoplasm;cytoskeleton;cytosol;endoplasmic reticulum;nucleus	antioxidant activity;motor activity;structural molecule activity	Pf00036, Pf00307	3936	ENSG00000136167	LCP1
High	Master Protein	P19338	Nucleolin [OS=Homo sapiens]	0	33.367	24	19	113	19	710	76.6	4.7	32.04	19	defense response;metabolic process	cytoplasm;membrane;nucleus	RNA binding;structural molecule activity	Pf00076	4691	ENSG00000115053	NCL
High	Master Protein	P35606	Coatomer subunit beta' [OS=Homo sapiens]	0	33.364	26	20	133	20	906	102.4	5.27	23.92	20	conjugation	cytoskeleton;cytosol;extracellular	structural molecule activity	Pf00400, Pf04053	9276	ENSG00000184432	COPB2
High	Master Protein	Q15758	Neutral amino acid transporter B(0) [OS=Homo sapiens]	0	33.346	21	9	74	9	541	56.6	5.48	23.56	9	cell growth;conjugation;metabolic process	cytoplasm;cytoskeleton;nucleus	catalytic activity;structural molecule activity	Pf00375	6510	ENSG00000105281	SLC1A5
High	Master Protein	P02461	Collagen alpha-1(III) chain [OS=Homo sapiens]	0	33.299	16	16	189	16	1466	138.5	6.61	73.27	16	cell communication;cell differentiation;cell growth;cell organization and biogenesis;cellular homeostasis;coagulation;defense response;development;metabolic process	cell surface;chromosome;extracellular	antioxidant activity;enzyme regulator activity;structural molecule activity	Pf00093, Pf01391, Pf01410	1281	ENSG00000168542	COL3A1
High	Master Protein	P35613	Basigin [OS=Homo sapiens]	0	33.196	27	8	58	8	385	42.2	5.66	25.53	8	defense response;development;metabolic process	cytoplasm;cytoskeleton;extracellular;mitochondrion;nucleus	structural molecule activity	Pf13927	682	ENSG00000172270	BSG
High	Master Protein	P31146	Coronin-1A [OS=Homo sapiens]	0	33.142	23	12	484	12	461	51	6.68	189.77	12	cell communication;cell differentiation;cell growth;coagulation;conjugation;development;metabolic process	cytoplasm;cytoskeleton;cytosol;endoplasmic reticulum;mitochondrion;nucleus	motor activity;structural molecule activity	Pf00400, Pf08953, Pf08954, Pf16300	11151	ENSG00000102879	CORO1A
High	Master Protein	O75643	U5 small nuclear ribonucleoprotein 200 kDa helicase [OS=Homo sapiens]	0	33.051	21	38	299	38	2136	244.4	6.06	45.73	38	cell growth;cellular component movement;cellular homeostasis	membrane	structural molecule activity	Pf00270, Pf00271, Pf02889, Pf18149, Pf21188	23020	ENSG00000144028	SNRNP200
High	Master Protein	P26640	Valine--tRNA ligase [OS=Homo sapiens]	0	33.009	24	28	176	28	1264	140.4	7.59	28.78	28	cell organization and biogenesis;cellular component movement;cellular homeostasis	cytosol	structural molecule activity	Pf00043, Pf00133, Pf08264	7407	ENSG00000096171; ENSG00000204394; ENSG00000224264; ENSG00000226589; ENSG00000231116	VARS1
High	Master Protein	Q99816	Tumor susceptibility gene 101 protein [OS=Homo sapiens]	0	32.82	33	11	90	11	390	43.9	6.46	36.13	11	cell differentiation;cell growth;cell organization and biogenesis;cellular homeostasis;conjugation;metabolic process	cell surface;cytoplasm;cytoskeleton;cytosol;endoplasmic reticulum;membrane;mitochondrion;nucleus	RNA binding;structural molecule activity	Pf05743, Pf09454	7251	ENSG00000074319	TSG101
High	Master Protein	P78539	Sushi repeat-containing protein SRPX [OS=Homo sapiens]	0	32.738	35	15	137	15	464	51.5	8.66	25.55	15	cell communication;cell growth;cellular homeostasis;coagulation;conjugation;metabolic process	cytoskeleton;extracellular;mitochondrion;nucleus		Pf00084, Pf02494, Pf13778	8406	ENSG00000101955	SRPX
High	Master Protein	P02545	Prelamin-A/C [OS=Homo sapiens]	0	32.719	42	28	123	27	664	74.1	7.02	23.71	28	cell differentiation;cell growth;cellular homeostasis;coagulation;conjugation;defense response;metabolic process	cytosol;endoplasmic reticulum;membrane;nucleus	motor activity;structural molecule activity	Pf00038, Pf00932	4000	ENSG00000160789	LMNA
High	Master Protein	Q06278	Aldehyde oxidase [OS=Homo sapiens]	0	32.508	20	25	255	24	1338	147.8	7.17	55.63	25	cellular homeostasis	cytosol	structural molecule activity	Pf00111, Pf00941, Pf01315, Pf01799, Pf02738, Pf03450, Pf20256	316	ENSG00000138356	AOX1
High	Master Protein	P50570	Dynamin-2 [OS=Homo sapiens]	0	32.501	31	23	151	16	870	98	7.44	35.88	23	cell differentiation;cell growth;conjugation;defense response;development;metabolic process	cytoplasm;cytoskeleton;cytosol;endoplasmic reticulum;extracellular;nucleus	motor activity;structural molecule activity	Pf00169, Pf00350, Pf01031, Pf02212	1785	ENSG00000079805	DNM2
High	Master Protein	O95373	Importin-7 [OS=Homo sapiens]	0	32.45	21	17	123	17	1038	119.4	4.82	20.63	17	coagulation;conjugation;metabolic process	cytosol;membrane	DNA binding;structural molecule activity	Pf03810, Pf08506	10527	ENSG00000205339	IPO7
High	Master Protein	P55884	Eukaryotic translation initiation factor 3 subunit B [OS=Homo sapiens]	0	32.407	19	17	153	17	814	92.4	5	36.24	17	cell growth;cell organization and biogenesis;cellular homeostasis;metabolic process	cytosol;Golgi;nucleus	RNA binding;structural molecule activity	Pf00076, Pf08662	8662	ENSG00000106263	EIF3B
High	Master Protein	Q96CX2	BTB/POZ domain-containing protein KCTD12 [OS=Homo sapiens]	0	32.386	30	8	111	7	325	35.7	5.64	34.8	8	cell growth;metabolic process	cytoplasm;cytoskeleton;nucleus	structural molecule activity	Pf02214	115207	ENSG00000178695	KCTD12
High	Master Protein	Q58FF8	Putative heat shock protein HSP 90-beta 2 [OS=Homo sapiens]	0	32.214	29	12	380	4	381	44.3	4.84	196.54	12	cell organization and biogenesis;cellular homeostasis;coagulation;metabolic process	cytoplasm;cytoskeleton;cytosol;nucleus	structural molecule activity	Pf00183			HSP90AB2P
High	Master Protein	P28799	Progranulin [OS=Homo sapiens]	0	32.142	27	14	90	14	593	63.5	6.83	20.89	14	cell growth;coagulation;conjugation;defense response;development;metabolic process	cell surface;cytoplasm;cytoskeleton;extracellular;mitochondrion	antioxidant activity;structural molecule activity	Pf00396	2896	ENSG00000030582	GRN
High	Master Protein	Q9UNF0	Protein kinase C and casein kinase substrate in neurons protein 2 [OS=Homo sapiens]	0	32.06	30	12	101	12	486	55.7	5.2	35.49	12	cell differentiation;cell growth;conjugation;metabolic process	cytoplasm;cytoskeleton;cytosol;endoplasmic reticulum;membrane;mitochondrion;nucleus	motor activity;structural molecule activity	Pf00611, Pf14604	11252	ENSG00000100266	PACSIN2
High	Master Protein	Q9NVA2	Septin-11 [OS=Homo sapiens]	0	31.976	32	12	243	5	429	49.4	6.81	91.07	12	cell differentiation;metabolic process	endoplasmic reticulum;nucleus	structural molecule activity	Pf00735	55752	ENSG00000138758	SEPTIN11
High	Master Protein	Q99873	Protein arginine N-methyltransferase 1 [OS=Homo sapiens]	0	31.903	46	16	130	13	371	42.4	5.35	39.11	16	cell differentiation;cell growth;cell organization and biogenesis;cellular component movement;cellular homeostasis;defense response;development;metabolic process	cytosol;membrane;nucleus	RNA binding;structural molecule activity	Pf13649	3276	ENSG00000126457	PRMT1
High	Master Protein	P50552	Vasodilator-stimulated phosphoprotein [OS=Homo sapiens]	0	31.654	23	9	132	9	380	39.8	8.94	35.24	9	cell differentiation;cell growth;defense response	cytoplasm;cytoskeleton;cytosol;endoplasmic reticulum;nucleus	motor activity;structural molecule activity	Pf00568, Pf08776	7408	ENSG00000125753	VASP
High	Master Protein	P13010	X-ray repair cross-complementing protein 5 [OS=Homo sapiens]	0	31.628	26	19	138	19	732	82.7	5.81	27.61	19	cell differentiation;cell growth;cell proliferation;cellular homeostasis;coagulation;defense response;metabolic process	cell surface;cytoplasm;cytoskeleton;cytosol;membrane;nucleus	DNA binding;RNA binding;structural molecule activity	Pf02735, Pf03730, Pf03731, Pf08785	7520	ENSG00000079246	XRCC5
High	Master Protein	P05023	Sodium/potassium-transporting ATPase subunit alpha-1 [OS=Homo sapiens]	0	31.616	23	20	103	14	1023	112.8	5.49	16.97	20	conjugation;metabolic process	cytoplasm;cytoskeleton;endoplasmic reticulum;extracellular;nucleus	catalytic activity;structural molecule activity	Pf00122, Pf00689, Pf00690, Pf13246	476	ENSG00000163399	ATP1A1
High	Master Protein	P49721	Proteasome subunit beta type-2 [OS=Homo sapiens]	0	31.604	34	5	236	5	201	22.8	7.02	121.51	5	cell organization and biogenesis;cellular homeostasis;metabolic process	cytosol;membrane;nucleus		Pf00227	5690	ENSG00000126067	PSMB2
High	Master Protein	P30613	Pyruvate kinase PKLR [OS=Homo sapiens]	0	31.507	26	13	199	12	574	61.8	7.74	68.69	13	cellular homeostasis;coagulation;metabolic process	cytosol;nucleus	signal transducer activity;structural molecule activity	Pf00224, Pf02887	5313	ENSG00000143627; ENSG00000262785	PKLR
High	Master Protein	Q8IUX7	Adipocyte enhancer-binding protein 1 [OS=Homo sapiens]	0	31.307	22	23	111	22	1158	130.8	5.11	20.25	23	cell organization and biogenesis;cellular homeostasis;metabolic process	membrane;nucleus	RNA binding;structural molecule activity	Pf00246, Pf00754, Pf13620	165	ENSG00000106624	AEBP1
High	Master Protein	P52907	F-actin-capping protein subunit alpha-1 [OS=Homo sapiens]	0	31.178	44	9	179	8	286	32.9	5.69	46.32	9	cell growth	cell surface;cytosol;endoplasmic reticulum;nucleus	motor activity	Pf01267	829	ENSG00000116489	CAPZA1
High	Master Protein	Q9UBX5	Fibulin-5 [OS=Homo sapiens]	0	31.02	20	8	186	8	448	50.1	4.73	103.46	8	cell communication;cell growth;conjugation;metabolic process	chromosome	antioxidant activity;structural molecule activity	Pf07645, Pf12662	10516	ENSG00000140092	FBLN5
High	Master Protein	P02771	Alpha-fetoprotein [OS=Homo sapiens]	0	30.962	20	12	281	12	609	68.6	5.68	154.1	12	cellular homeostasis;defense response;development	cell surface;extracellular;nucleus	structural molecule activity	Pf00273	174	ENSG00000081051	AFP
High	Master Protein	P21281	V-type proton ATPase subunit B, brain isoform [OS=Homo sapiens]	0	30.811	32	13	68	7	511	56.5	5.81	17.93	13	cell growth;cellular homeostasis;conjugation;metabolic process	cytoplasm;cytoskeleton;cytosol;extracellular;mitochondrion;nucleus	catalytic activity;structural molecule activity	Pf00006, Pf02874	526	ENSG00000147416	ATP6V1B2
High	Master Protein	P54578	Ubiquitin carboxyl-terminal hydrolase 14 [OS=Homo sapiens]	0	30.768	34	17	152	17	494	56	5.3	46.38	17	cell death;cell organization and biogenesis;cellular homeostasis;coagulation;metabolic process	cytoplasm;cytoskeleton;cytosol;nucleus	DNA binding;structural molecule activity	Pf00443	9097	ENSG00000101557	USP14
High	Master Protein	P29144	Tripeptidyl-peptidase 2 [OS=Homo sapiens]	0	30.727	30	30	132	30	1249	138.3	6.32	20.79	30	cell organization and biogenesis;cellular homeostasis;metabolic process	cytosol;membrane;nucleus	structural molecule activity	Pf00082, Pf12580, Pf12583, Pf21223, Pf21316	7174	ENSG00000134900	TPP2
High	Master Protein	Q9H444	Charged multivesicular body protein 4b [OS=Homo sapiens]	0	30.717	42	8	94	7	224	24.9	4.82	27.59	8	cell differentiation;cell growth;cell organization and biogenesis;cellular homeostasis;coagulation;conjugation;metabolic process	cytoplasm;cytoskeleton;cytosol;endoplasmic reticulum;membrane;mitochondrion;nucleus	structural molecule activity	Pf03357	128866	ENSG00000101421	CHMP4B
High	Master Protein	P62979	Ubiquitin-ribosomal protein eS31 fusion protein [OS=Homo sapiens]	0	30.488	40	6	410	1	156	18	9.64	239.6	6	cell organization and biogenesis;cellular homeostasis;metabolic process	cytoplasm;cytoskeleton;cytosol;endosome;extracellular;Golgi;membrane;mitochondrion;nucleus	structural molecule activity	Pf00240, Pf01599	6233	ENSG00000143947	RPS27A
High	Master Protein	P13797	Plastin-3 [OS=Homo sapiens]	0	30.28	27	15	131	11	630	70.8	5.6	29.2	15	cell growth;defense response	cytoplasm;cytoskeleton;cytosol;endoplasmic reticulum;nucleus	motor activity;structural molecule activity	Pf00307, Pf13499	5358	ENSG00000102024	PLS3
High	Master Protein	P09211	Glutathione S-transferase P [OS=Homo sapiens]	0	29.953	43	7	146	7	210	23.3	5.64	59.01	7	cell differentiation;cellular homeostasis;coagulation;defense response;metabolic process	cell surface;cytosol;endosome;membrane;nucleus	DNA binding;structural molecule activity	Pf02798, Pf14497	2950	ENSG00000084207	GSTP1
High	Master Protein	O00429	Dynamin-1-like protein [OS=Homo sapiens]	0	29.759	38	25	202	25	736	81.8	6.81	34.36	25	cell growth;conjugation;development;metabolic process	cytoplasm;cytoskeleton;cytosol;endoplasmic reticulum;endosome;extracellular;mitochondrion;nucleus	DNA binding;motor activity;structural molecule activity	Pf00350, Pf01031, Pf02212	10059	ENSG00000087470	DNM1L
High	Master Protein	P02753	Retinol-binding protein 4 [OS=Homo sapiens]	0	29.707	21	4	148	4	201	23	6.07	55.15	4	cellular homeostasis;conjugation;defense response;metabolic process	cell surface	catalytic activity;structural molecule activity	Pf00061	5950	ENSG00000138207	RBP4
High	Master Protein	P42224	Signal transducer and activator of transcription 1-alpha/beta [OS=Homo sapiens]	0	29.666	30	21	109	21	750	87.3	6.05	20.72	21	cell differentiation;coagulation;defense response;development;metabolic process	cytosol;membrane;nucleus	antioxidant activity;RNA binding;structural molecule activity	Pf00017, Pf01017, Pf02864, Pf02865, Pf12162, Pf21354	6772	ENSG00000115415	STAT1
High	Master Protein	P51148	Ras-related protein Rab-5C [OS=Homo sapiens]	0	29.661	42	7	158	4	216	23.5	8.41	63	7	conjugation	cytoplasm;cytoskeleton;mitochondrion;nucleus	structural molecule activity	Pf00071	5878	ENSG00000108774	RAB5C
High	Master Protein	P15531	Nucleoside diphosphate kinase A [OS=Homo sapiens]	0	29.646	53	8	149	3	152	17.1	6.19	59.93	8	cell proliferation;cellular homeostasis;conjugation;defense response;metabolic process	cytoplasm;cytoskeleton;cytosol;membrane;nucleus	protein binding;signal transducer activity;structural molecule activity	Pf00334	4830	ENSG00000239672	NME1
High	Master Protein	P13611	Versican core protein [OS=Homo sapiens]	0	29.63	12	27	159	27	3396	372.6	4.51	34.58	27	cell communication;defense response;metabolic process	cell surface;chromosome;extracellular;mitochondrion;nucleus	enzyme regulator activity;structural molecule activity	Pf00008, Pf00059, Pf00084, Pf00193, Pf07686	1462	ENSG00000038427	VCAN
High	Master Protein	Q92747	Actin-related protein 2/3 complex subunit 1A [OS=Homo sapiens]	0	29.629	54	15	158	14	370	41.5	8.18	42.69	15	cell growth	cytoplasm;cytoskeleton;cytosol;endoplasmic reticulum;membrane;nucleus	motor activity	Pf00400	10552	ENSG00000241685	ARPC1A
High	Master Protein	Q9H2A2	2-aminomuconic semialdehyde dehydrogenase [OS=Homo sapiens]	0	29.547	30	10	188	10	487	53.4	7.14	69.79	10	cellular homeostasis	cytosol	structural molecule activity	Pf00171	64577	ENSG00000118514	ALDH8A1
High	Master Protein	P62873	Guanine nucleotide-binding protein G(I)/G(S)/G(T) subunit beta-1 [OS=Homo sapiens]	0	29.547	38	9	116	4	340	37.4	6	44.5	9	cell death;cell differentiation;defense response;development;metabolic process	cytoplasm;cytoskeleton;cytosol;nucleus	structural molecule activity	Pf00400	2782	ENSG00000078369	GNB1
High	Master Protein	P07858	Cathepsin B [OS=Homo sapiens]	0	29.51	40	10	89	10	339	37.8	6.3	20.64	10	cell organization and biogenesis;cellular homeostasis;metabolic process	cell surface;cytoplasm;cytoskeleton;mitochondrion;nucleus	structural molecule activity	Pf00112, Pf08127	1508	ENSG00000164733; ENSG00000285132	CTSB
High	Master Protein	Q9Y5C1	Angiopoietin-related protein 3 [OS=Homo sapiens]	0	29.378	30	13	347	13	460	53.6	6.7	159.43	13	cell communication;cellular homeostasis;defense response;development;metabolic process	cell surface;chromosome;extracellular;mitochondrion;nucleus	antioxidant activity;DNA binding;structural molecule activity	Pf00147	27329	ENSG00000132855	ANGPTL3
High	Master Protein	P13667	Protein disulfide-isomerase A4 [OS=Homo sapiens]	0	29.285	38	23	115	23	645	72.9	5.07	19.23	23	cell organization and biogenesis;cellular homeostasis;coagulation;conjugation	cell surface;extracellular;nucleus	structural molecule activity	Pf00085, Pf13848	9601	ENSG00000155660	PDIA4
High	Master Protein	P0CG47	Polyubiquitin-B [OS=Homo sapiens]	0	29.042	63	6	429	1	229	25.7	7.43	242.89	6	cell differentiation;cell growth;cell organization and biogenesis;cellular homeostasis;conjugation;defense response;metabolic process	cytoplasm;cytoskeleton;cytosol;endosome;extracellular;membrane;mitochondrion;nucleus	structural molecule activity	Pf00240	7314	ENSG00000170315	UBB
High	Master Protein	P62805	Histone H4 [OS=Homo sapiens]	0	29.036	51	6	119	6	103	11.4	11.36	71.57	6	cell growth;metabolic process	cell surface;membrane;nucleus	RNA binding;structural molecule activity	Pf15511	121504; 554313; 8294; 8359; 8360; 8361; 8362; 8363; 8364; 8365; 8366; 8367; 8368; 8370	ENSG00000158406; ENSG00000197061; ENSG00000197238; ENSG00000197837; ENSG00000270276; ENSG00000270882; ENSG00000273542; ENSG00000274618; ENSG00000275126; ENSG00000276180; ENSG00000276966; ENSG00000277157; ENSG00000278637; ENSG00000278705	H4C1; H4C11; H4C12; H4C13; H4C14; H4C15; H4C16; H4C2; H4C3; H4C4; H4C5; H4C6; H4C8; H4C9
High	Master Protein	Q58FG0	Putative heat shock protein HSP 90-alpha A5 [OS=Homo sapiens]	0	29.023	15	6	225	2	334	38.7	6.57	106.71	6	cell organization and biogenesis;cellular homeostasis	nucleus	structural molecule activity	Pf00183			HSP90AA5P
High	Master Protein	P34896	Serine hydroxymethyltransferase, cytosolic [OS=Homo sapiens]	0	29.012	27	12	127	11	483	53	7.71	48.77	12	cell growth;cellular homeostasis;metabolic process	cytosol;membrane;nucleus	RNA binding;structural molecule activity	Pf00464	6470	ENSG00000176974; ENSG00000284320	SHMT1
High	Master Protein	O95782	AP-2 complex subunit alpha-1 [OS=Homo sapiens]	0	28.98	24	22	127	16	977	107.5	7.03	26.06	22	conjugation;metabolic process	cytoplasm;cytoskeleton;cytosol;extracellular;mitochondrion;nucleus	antioxidant activity;structural molecule activity	Pf01602, Pf02296, Pf02883	160	ENSG00000196961	AP2A1
High	Master Protein	P46531	Neurogenic locus notch homolog protein 1 [OS=Homo sapiens]	0	28.977	7	12	82	12	2555	272.3	5.12	32.01	12	cell differentiation;cell growth;cell organization and biogenesis;cellular component movement;cellular homeostasis;coagulation;conjugation;defense response;development;metabolic process	cell surface;cytoplasm;cytoskeleton;cytosol;extracellular;membrane;nucleus	antioxidant activity;DNA binding;RNA binding;structural molecule activity	Pf00008, Pf00066, Pf06816, Pf07645, Pf07684, Pf12661, Pf12796, Pf13637	4851	ENSG00000148400	NOTCH1
High	Master Protein	P61981	14-3-3 protein gamma [OS=Homo sapiens]	0	28.903	44	10	166	6	247	28.3	4.89	75.98	10	conjugation;development;metabolic process	cytosol;nucleus	antioxidant activity;DNA binding;structural molecule activity	Pf00244	7532	ENSG00000170027	YWHAG
High	Master Protein	P12081	Histidine--tRNA ligase, cytoplasmic [OS=Homo sapiens]	0	28.887	33	18	274	13	509	57.4	5.88	61.14	18	cell organization and biogenesis;cellular component movement;cellular homeostasis	cytosol;endosome;nucleus	structural molecule activity	Pf00458, Pf03129, Pf13393	3035	ENSG00000170445	HARS1
High	Master Protein	P28072	Proteasome subunit beta type-6 [OS=Homo sapiens]	0	28.851	35	7	260	7	239	25.3	4.92	113.79	7	cell organization and biogenesis;cellular homeostasis	cytosol;endosome;membrane;nucleus	structural molecule activity	Pf00227	5694	ENSG00000142507	PSMB6
High	Master Protein	P13671	Complement component C6 [OS=Homo sapiens]	0	28.767	15	12	194	12	934	104.7	6.76	63.13	12	coagulation;defense response;metabolic process	cell surface;cytoplasm;cytoskeleton		Pf00057, Pf00084, Pf00090, Pf01823, Pf07648, Pf21195	729	ENSG00000039537	C6
High	Master Protein	Q9Y3F4	Serine-threonine kinase receptor-associated protein [OS=Homo sapiens]	0	28.72	59	16	127	16	350	38.4	5.12	15.59	16	cell growth;cellular component movement;cellular homeostasis;defense response;metabolic process	cytosol;membrane;nucleus	antioxidant activity;RNA binding;structural molecule activity	Pf00400	11171	ENSG00000023734	STRAP
High	Master Protein	P06732	Creatine kinase M-type [OS=Homo sapiens]	0	28.708	29	9	85	9	381	43.1	7.25	33.63	9	cellular homeostasis	cell surface;cytosol	signal transducer activity;structural molecule activity	Pf00217, Pf02807	1158	ENSG00000104879	CKM
High	Master Protein	P45974	Ubiquitin carboxyl-terminal hydrolase 5 [OS=Homo sapiens]	0	28.687	29	19	103	18	858	95.7	5.03	18.19	19	cell organization and biogenesis;cellular homeostasis;metabolic process	cytosol;membrane;mitochondrion	structural molecule activity	Pf00443, Pf00627, Pf02148, Pf17807	8078	ENSG00000111667	USP5
High	Master Protein	Q14766	Latent-transforming growth factor beta-binding protein 1 [OS=Homo sapiens]	0	28.607	13	18	149	17	1721	186.7	5.96	27.39	18	development;metabolic process	chromosome;extracellular;nucleus	signal transducer activity;structural molecule activity	Pf00683, Pf07645, Pf12662	4052	ENSG00000049323	LTBP1
High	Master Protein	Q9NTK5	Obg-like ATPase 1 [OS=Homo sapiens]	0	28.572	44	17	213	17	396	44.7	7.81	64.94	17	cellular homeostasis	cell surface;cytosol;endoplasmic reticulum;membrane;nucleus	protein binding;structural molecule activity	Pf01926, Pf06071	29789	ENSG00000138430	OLA1
High	Master Protein	Q13126	S-methyl-5'-thioadenosine phosphorylase [OS=Homo sapiens]	0	28.558	28	7	144	7	283	31.2	7.18	47.63	7	cellular homeostasis;metabolic process	cytosol;membrane	structural molecule activity	Pf01048	4507	ENSG00000099810	MTAP
High	Master Protein	P61970	Nuclear transport factor 2 [OS=Homo sapiens]	0	28.503	57	5	161	5	127	14.5	5.38	45.61	5	conjugation;metabolic process	cytoskeleton;cytosol;membrane	structural molecule activity	Pf02136	10204	ENSG00000102898	NUTF2
High	Master Protein	P53621	Coatomer subunit alpha [OS=Homo sapiens]	0	28.488	28	27	185	27	1224	138.3	7.66	30.29	27	conjugation;development	cell surface;cytoskeleton;cytosol;extracellular;nucleus	antioxidant activity;structural molecule activity	Pf00400, Pf04053, Pf06957	1314	ENSG00000122218	COPA
High	Master Protein	Q15393	Splicing factor 3B subunit 3 [OS=Homo sapiens]	0	28.421	22	22	98	22	1217	135.5	5.26	19.8	22	cell growth;cell organization and biogenesis;cellular component movement;cellular homeostasis;metabolic process	membrane;nucleus	RNA binding;structural molecule activity	Pf03178, Pf10433	23450	ENSG00000189091	SF3B3
High	Master Protein	P62826	GTP-binding nuclear protein Ran [OS=Homo sapiens]	0	28.383	43	8	260	8	216	24.4	7.49	139.34	8	cell differentiation;cell growth;cell proliferation;cellular homeostasis;conjugation;defense response;metabolic process	cytosol;endoplasmic reticulum;membrane;mitochondrion;nucleus	structural molecule activity	Pf00071	5901	ENSG00000132341	RAN
High	Master Protein	Q15907	Ras-related protein Rab-11B [OS=Homo sapiens]	0	28.336	47	10	178	9	218	24.5	5.94	78.45	10	cell death;cellular homeostasis;conjugation;metabolic process	cytoskeleton;cytosol;extracellular;mitochondrion;nucleus	motor activity;structural molecule activity	Pf00071	9230	ENSG00000185236	RAB11B
High	Master Protein	Q13618	Cullin-3 [OS=Homo sapiens]	0	28.324	28	18	110	18	768	88.9	8.48	19.75	18	cell death;cell differentiation;cell growth;cell organization and biogenesis;cellular homeostasis;coagulation;conjugation;defense response;development;metabolic process	cytoplasm;cytoskeleton;cytosol;endoplasmic reticulum;extracellular;membrane;nucleus	antioxidant activity;structural molecule activity	Pf00888, Pf10557	8452	ENSG00000036257	CUL3
High	Master Protein	P05121	Plasminogen activator inhibitor 1 [OS=Homo sapiens]	0	28.281	40	12	57	12	402	45	7.2	12.45	12	cellular homeostasis;coagulation;defense response;metabolic process	cell surface;chromosome;cytoplasm;cytoskeleton;nucleus	antioxidant activity;DNA binding;structural molecule activity	Pf00079	5054	ENSG00000106366	SERPINE1
High	Master Protein	P54136	Arginine--tRNA ligase, cytoplasmic [OS=Homo sapiens]	0	28.227	38	21	104	21	660	75.3	6.68	21.29	21	cell organization and biogenesis;cellular component movement;cellular homeostasis	cytosol;membrane;nucleus	RNA binding;structural molecule activity	Pf00750, Pf03485, Pf05746	5917	ENSG00000113643	RARS1
High	Master Protein	P27487	Dipeptidyl peptidase 4 [OS=Homo sapiens]	0	28.191	27	19	150	19	766	88.2	6.04	21.8	19	cell communication;cell growth;cell organization and biogenesis;cellular homeostasis;coagulation;conjugation;development;metabolic process	cell surface;cytoplasm;cytoskeleton;nucleus	antioxidant activity;structural molecule activity	Pf00326, Pf00930	1803	ENSG00000197635	DPP4
High	Master Protein	P04004	Vitronectin [OS=Homo sapiens]	0	28.137	13	5	492	5	478	54.3	5.8	177.81	5	cell communication;cell growth;conjugation;defense response;metabolic process	cell surface;chromosome;cytoplasm;cytoskeleton;extracellular;nucleus	antioxidant activity;enzyme regulator activity;structural molecule activity	Pf00045, Pf01033	7448	ENSG00000109072	VTN
High	Master Protein	P40222	Alpha-taxilin [OS=Homo sapiens]	0	27.968	29	13	53	13	546	61.9	6.52	15.01	13	conjugation;metabolic process	cell surface;cytosol;nucleus	structural molecule activity	Pf09728	200081	ENSG00000084652	TXLNA
High	Master Protein	Q13510	Acid ceramidase [OS=Homo sapiens]	0	27.854	34	12	188	12	395	44.6	7.62	35.79	12	cellular homeostasis;metabolic process	cell surface;membrane;mitochondrion;nucleus	structural molecule activity	Pf02275, Pf15508	427	ENSG00000104763	ASAH1
High	Master Protein	P12107	Collagen alpha-1(XI) chain [OS=Homo sapiens]	0	27.694	15	19	216	18	1806	181	5.17	35.93	19	cell growth;cell organization and biogenesis;cellular homeostasis;defense response;metabolic process	cell surface;chromosome;extracellular	enzyme regulator activity;structural molecule activity	Pf01391, Pf01410, Pf02210	1301	ENSG00000060718	COL11A1
High	Master Protein	O43747	AP-1 complex subunit gamma-1 [OS=Homo sapiens]	0	27.673	26	20	130	20	822	91.3	6.8	26.27	20	cell growth;conjugation;metabolic process	cytoplasm;cytoskeleton;cytosol;extracellular;mitochondrion;nucleus	motor activity;structural molecule activity	Pf01602, Pf02883	164	ENSG00000166747	AP1G1
High	Master Protein	Q14195	Dihydropyrimidinase-related protein 3 [OS=Homo sapiens]	0	27.514	34	15	122	11	570	61.9	6.49	53.32	15	cell growth;coagulation;defense response;metabolic process	cell surface;cytosol;endoplasmic reticulum;extracellular;nucleus	motor activity;structural molecule activity	Pf01979	1809	ENSG00000113657	DPYSL3
High	Master Protein	P02765	Alpha-2-HS-glycoprotein [OS=Homo sapiens]	0	27.429	8	4	205	4	367	39.3	5.72	127.49	4	coagulation;conjugation;defense response;metabolic process	chromosome;extracellular;nucleus	DNA binding	Pf00031	197	ENSG00000145192	AHSG
High	Master Protein	Q9H3G5	Probable serine carboxypeptidase CPVL [OS=Homo sapiens]	0	27.271	28	12	84	12	476	54.1	5.62	21.13	12	cell organization and biogenesis		structural molecule activity	Pf00450	54504	ENSG00000106066	CPVL
High	Master Protein	Q96N76	Urocanate hydratase [OS=Homo sapiens]	0	27.134	12	7	147	7	676	74.8	6.79	64.32	7	cellular homeostasis	cytosol	structural molecule activity	Pf01175, Pf17391, Pf17392	131669	ENSG00000159650	UROC1
High	Master Protein	P61201	COP9 signalosome complex subunit 2 [OS=Homo sapiens]	0	27.126	30	13	162	13	443	51.6	5.53	27.95	13	cell differentiation;cell organization and biogenesis;cellular component movement;cellular homeostasis;defense response;development;metabolic process	cytosol;membrane;nucleus	structural molecule activity	Pf01399	9318	ENSG00000166200	COPS2
High	Master Protein	P00738	Haptoglobin [OS=Homo sapiens]	0	27.044	20	8	234	8	406	45.2	6.58	114.01	8	coagulation;metabolic process	cell surface;nucleus	structural molecule activity	Pf00089	3240	ENSG00000257017	HP
High	Master Protein	P54577	Tyrosine--tRNA ligase, cytoplasmic [OS=Homo sapiens]	0	27.014	37	19	158	19	528	59.1	7.05	37.43	19	cell organization and biogenesis;cellular component movement;cellular homeostasis;coagulation;metabolic process	cell surface;cytosol;membrane;nucleus	antioxidant activity;RNA binding;structural molecule activity	Pf00579, Pf01588	8565	ENSG00000134684	YARS1
High	Master Protein	P27361	Mitogen-activated protein kinase 3 [OS=Homo sapiens]	0	27	37	12	94	8	379	43.1	6.74	31.69	12	cell differentiation;cell organization and biogenesis;cellular component movement;cellular homeostasis;coagulation;conjugation;defense response;development;metabolic process	cytoplasm;cytoskeleton;cytosol;endoplasmic reticulum;endosome;extracellular;membrane;mitochondrion;nucleus	signal transducer activity;structural molecule activity	Pf00069	5595	ENSG00000102882	MAPK3
High	Master Protein	Q15149	Plectin [OS=Homo sapiens]	0	26.997	16	69	421	64	4684	531.5	5.96	59.7	69	cell differentiation;cell growth;cellular homeostasis;coagulation;defense response;metabolic process	cytoplasm;cytoskeleton;cytosol;endoplasmic reticulum;endosome;nucleus	motor activity;structural molecule activity	Pf00307, Pf00681, Pf03501, Pf17902, Pf18373, Pf21019, Pf21020, Pf21097	5339	ENSG00000178209	PLEC
High	Master Protein	P00742	Coagulation factor X [OS=Homo sapiens]	0	26.937	12	6	276	6	488	54.7	5.94	140.14	6	cell organization and biogenesis;cellular homeostasis;coagulation;metabolic process	cell surface;cytoplasm;cytoskeleton;extracellular;nucleus	structural molecule activity	Pf00008, Pf00089, Pf00594, Pf14670	2159	ENSG00000126218	F10
High	Master Protein	P62834	Ras-related protein Rap-1A [OS=Homo sapiens]	0	26.845	41	7	206	2	184	21	6.67	100.48	7	cell death;conjugation;defense response;development;metabolic process	cytoplasm;cytoskeleton;cytosol;endoplasmic reticulum;mitochondrion;nucleus	DNA binding;structural molecule activity	Pf00071	5906	ENSG00000116473	RAP1A
High	Master Protein	P13861	cAMP-dependent protein kinase type II-alpha regulatory subunit [OS=Homo sapiens]	0	26.717	40	13	122	12	404	45.5	5.07	35.42	13	development;metabolic process	cytoplasm;cytoskeleton;cytosol;endoplasmic reticulum;nucleus	DNA binding;structural molecule activity	Pf00027, Pf02197	5576	ENSG00000114302	PRKAR2A
High	Master Protein	Q7L576	Cytoplasmic FMR1-interacting protein 1 [OS=Homo sapiens]	0	26.56	24	27	208	14	1253	145.1	6.9	29.44	27	cell differentiation;cell growth;defense response;development;metabolic process	cell surface;cytosol;nucleus	motor activity;RNA binding;structural molecule activity	Pf05994, Pf07159	23191	ENSG00000273749; ENSG00000288461	CYFIP1
High	Master Protein	P02786	Transferrin receptor protein 1 [OS=Homo sapiens]	0	26.538	29	20	132	19	760	84.8	6.61	37.08	20	coagulation;conjugation;development;metabolic process	cell surface;cytoplasm;cytoskeleton;mitochondrion;nucleus	RNA binding;structural molecule activity	Pf02225, Pf04253, Pf04389	7037	ENSG00000072274	TFRC
High	Master Protein	Q9NRA1	Platelet-derived growth factor C [OS=Homo sapiens]	0	26.499	30	9	79	9	345	39	6.14	26.67	9	cell differentiation;cell growth;defense response;development;metabolic process	cell surface;cytoplasm;cytoskeleton;cytosol;extracellular;membrane;nucleus	antioxidant activity;structural molecule activity	Pf00341, Pf00431	56034	ENSG00000145431	PDGFC
High	Master Protein	P02788	Lactotransferrin [OS=Homo sapiens]	0	26.469	19	11	277	11	710	78.1	8.12	146.37	11	cell organization and biogenesis;coagulation;conjugation;defense response;metabolic process	cell surface;cytoplasm;cytoskeleton;mitochondrion;nucleus	DNA binding;RNA binding;structural molecule activity	Pf00405	4057	ENSG00000012223	LTF
High	Master Protein	P02462	Collagen alpha-1(IV) chain [OS=Homo sapiens]	0	26.449	8	9	87	7	1669	160.5	8.28	24.6	9	cell growth;defense response;development;metabolic process	cell surface;chromosome;extracellular	enzyme regulator activity;structural molecule activity	Pf01391, Pf01413		ENSG00000187498	COL4A1
High	Master Protein	Q06124	Tyrosine-protein phosphatase non-receptor type 11 [OS=Homo sapiens]	0	26.342	38	20	146	20	593	68	7.3	19.31	20	cell differentiation;cell growth;cell organization and biogenesis;cellular homeostasis;coagulation;defense response;development;metabolic process	cytosol;membrane;nucleus	antioxidant activity;structural molecule activity	Pf00017, Pf00102	5781	ENSG00000179295	PTPN11
High	Master Protein	P12268	Inosine-5'-monophosphate dehydrogenase 2 [OS=Homo sapiens]	0	26.319	31	11	100	11	514	55.8	6.9	24.13	11	cell differentiation;cellular homeostasis;metabolic process	cell surface;cytosol;membrane;nucleus	RNA binding;structural molecule activity	Pf00478, Pf00571	3615	ENSG00000178035	IMPDH2
High	Master Protein	Q9UHD8	Septin-9 [OS=Homo sapiens]	0	26.258	27	14	123	14	586	65.4	8.97	35.38	14	cell differentiation;metabolic process	endoplasmic reticulum;nucleus	structural molecule activity	Pf00735	10801	ENSG00000184640	SEPTIN9
High	Master Protein	O60814	Histone H2B type 1-K [OS=Homo sapiens]	0	26.175	41	6	239	2	126	13.9	10.32	106.52	6	coagulation;metabolic process	cell surface;cytosol;membrane;nucleus	RNA binding;structural molecule activity	Pf00125	85236	ENSG00000197903	H2BC12
High	Master Protein	P18440	Arylamine N-acetyltransferase 1 [OS=Homo sapiens]	0	25.954	17	5	92	5	290	33.9	6.54	33.12	5	cellular homeostasis	cytosol	structural molecule activity	Pf00797	9	ENSG00000171428	NAT1
High	Master Protein	Q99613	Eukaryotic translation initiation factor 3 subunit C [OS=Homo sapiens]	0	25.873	22	18	118	18	913	105.3	5.68	15.98	18	cell growth;cell organization and biogenesis;cellular homeostasis;metabolic process	cytosol;Golgi;nucleus	protein binding;RNA binding;structural molecule activity	Pf01399, Pf05470	8663	ENSG00000184110	EIF3C
High	Master Protein	P63000	Ras-related C3 botulinum toxin substrate 1 [OS=Homo sapiens]	0	25.776	34	6	160	2	192	21.4	8.5	74.99	6	cell communication;cell death;cell differentiation;cell growth;cellular homeostasis;coagulation;conjugation;defense response;development;metabolic process	cytoplasm;cytoskeleton;cytosol;endoplasmic reticulum;extracellular;membrane;mitochondrion;nucleus	structural molecule activity	Pf00071	5879	ENSG00000136238	RAC1
High	Master Protein	Q16222	UDP-N-acetylhexosamine pyrophosphorylase [OS=Homo sapiens]	0	25.704	29	13	58	12	522	58.7	6.33	12.39	13	cellular homeostasis	cytoplasm;cytoskeleton;cytosol;membrane	structural molecule activity	Pf01704	6675	ENSG00000117143	UAP1
High	Master Protein	P06899	Histone H2B type 1-J [OS=Homo sapiens]	0	25.552	41	6	268	2	126	13.9	10.32	108.1	6	cell growth;coagulation;metabolic process	cell surface;cytosol;membrane;nucleus	RNA binding;structural molecule activity	Pf00125	8970	ENSG00000124635	H2BC11
High	Master Protein	O00339	Matrilin-2 [OS=Homo sapiens]	0	25.506	19	14	102	14	956	106.8	6.27	31.61	14	cell growth	cell surface;chromosome	enzyme regulator activity;structural molecule activity	Pf00092, Pf07645, Pf10393, Pf12662, Pf14670	4147	ENSG00000132561	MATN2
High	Master Protein	Q16610	Extracellular matrix protein 1 [OS=Homo sapiens]	0	25.493	15	7	177	7	540	60.6	6.71	103.11	7	coagulation;defense response;development;metabolic process	cell surface;chromosome;nucleus	antioxidant activity;structural molecule activity	Pf05782	1893	ENSG00000143369	ECM1
High	Master Protein	P42785	Lysosomal Pro-X carboxypeptidase [OS=Homo sapiens]	0	25.388	20	9	162	9	496	55.8	7.21	57.15	9	cell organization and biogenesis;cellular homeostasis;coagulation;defense response;metabolic process	cytoplasm;cytoskeleton;mitochondrion;nucleus	structural molecule activity	Pf05577	5547	ENSG00000137509	PRCP
High	Master Protein	Q8TB73	Protein NDNF [OS=Homo sapiens]	0	25.372	24	11	74	11	568	64.6	8.94	19.64	11	cell growth;cell organization and biogenesis;cellular homeostasis;coagulation;defense response;development;metabolic process	cell surface;chromosome	structural molecule activity	Pf10179, Pf19433	79625	ENSG00000173376	NDNF
High	Master Protein	P21964	Catechol O-methyltransferase [OS=Homo sapiens]	0	25.311	31	7	103	7	271	30	5.47	27.05	7	cellular homeostasis;coagulation;metabolic process	cytoplasm;cytoskeleton;cytosol;nucleus	structural molecule activity	Pf01596	1312	ENSG00000093010	COMT
High	Master Protein	P08133	Annexin A6 [OS=Homo sapiens]	0	25.263	41	22	77	22	673	75.8	5.6	14.5	22	cell growth;coagulation;conjugation;defense response;development;metabolic process	cytoplasm;cytoskeleton;endosome;mitochondrion;nucleus	catalytic activity;motor activity;structural molecule activity	Pf00191	309	ENSG00000197043	ANXA6
High	Master Protein	P19827	Inter-alpha-trypsin inhibitor heavy chain H1 [OS=Homo sapiens]	0	25.257	10	9	223	9	911	101.3	6.79	107.97	9	cellular homeostasis;metabolic process	cell surface	DNA binding;structural molecule activity	Pf00092, Pf06668, Pf08487	3697	ENSG00000055957	ITIH1
High	Master Protein	P31153	S-adenosylmethionine synthase isoform type-2 [OS=Homo sapiens]	0	25.15	38	12	169	10	395	43.6	6.48	68.21	12	cell growth;cellular homeostasis;metabolic process	cytosol;nucleus	structural molecule activity	Pf00438, Pf02772, Pf02773	4144	ENSG00000168906	MAT2A
High	Master Protein	Q9Y5P6	Mannose-1-phosphate guanyltransferase beta [OS=Homo sapiens]	0	25.119	36	11	146	11	360	39.8	6.61	37.61	11	cell organization and biogenesis;cellular homeostasis	nucleus	structural molecule activity	Pf00132, Pf00483	29925	ENSG00000173540	GMPPB
High	Master Protein	Q5VYK3	Proteasome adapter and scaffold protein ECM29 [OS=Homo sapiens]	0	25.109	20	29	142	29	1845	204.2	7.12	19.87	29	cell growth;cell organization and biogenesis;cellular homeostasis;coagulation	endoplasmic reticulum;extracellular;membrane;mitochondrion;nucleus	structural molecule activity	Pf13001		ENSG00000136813	ECPAS
High	Master Protein	Q14152	Eukaryotic translation initiation factor 3 subunit A [OS=Homo sapiens]	0	25.05	18	26	163	26	1382	166.5	6.79	28.3	26	cell growth;cell organization and biogenesis;cellular homeostasis;metabolic process	cytosol;endoplasmic reticulum;Golgi;membrane;nucleus	antioxidant activity;RNA binding;structural molecule activity	Pf01399	8661	ENSG00000107581	EIF3A
High	Master Protein	Q8WZ42	Titin [OS=Homo sapiens]	0	25.025	10	291	1663	291	34350	3813.7	6.35	183.1	291	cell differentiation;cell growth;cell organization and biogenesis;cellular homeostasis;defense response;development;metabolic process	cell surface;cytosol;endoplasmic reticulum;membrane	motor activity;signal transducer activity;structural molecule activity	Pf00041, Pf00069, Pf02818, Pf07679, Pf09042, Pf18362	7273	ENSG00000155657	TTN
High	Master Protein	P61586	Transforming protein RhoA [OS=Homo sapiens]	0	24.908	36	7	120	5	193	21.8	6.1	39.92	7	cell communication;cell death;cell differentiation;cell growth;coagulation;defense response;development;metabolic process	cytoplasm;cytoskeleton;cytosol;endoplasmic reticulum;extracellular;membrane;mitochondrion;nucleus	motor activity;structural molecule activity	Pf00071	387	ENSG00000067560	RHOA
High	Master Protein	P08603	Complement factor H [OS=Homo sapiens]	0	24.882	21	20	538	18	1231	139	6.61	224.21	20	cell organization and biogenesis;coagulation;metabolic process	cell surface;nucleus	structural molecule activity	Pf00084	3075	ENSG00000000971	CFH
High	Master Protein	O00151	PDZ and LIM domain protein 1 [OS=Homo sapiens]	0	24.737	43	10	111	10	329	36	7.02	26.14	10	cell growth;coagulation;defense response;metabolic process	endoplasmic reticulum;nucleus	motor activity;structural molecule activity	Pf00412, Pf00595, Pf15936	9124	ENSG00000107438	PDLIM1
High	Master Protein	P15586	N-acetylglucosamine-6-sulfatase [OS=Homo sapiens]	0	24.696	21	10	65	10	552	62	8.31	20.58	10	cellular homeostasis	cell surface;mitochondrion;nucleus	structural molecule activity	Pf00884	2799	ENSG00000135677	GNS
High	Master Protein	Q8N3T6	Transmembrane protein 132C [OS=Homo sapiens]	0	24.588	13	13	99	13	1108	121.7	6.35	21.5	13		cytoskeleton		Pf15705, Pf15706, Pf16070	92293	ENSG00000181234	TMEM132C
High	Master Protein	Q9Y262	Eukaryotic translation initiation factor 3 subunit L [OS=Homo sapiens]	0	24.522	24	13	101	13	564	66.7	6.34	24.95	13	cell growth;cell organization and biogenesis;cellular homeostasis;metabolic process	cytosol;Golgi;membrane;nucleus	RNA binding	Pf10255	51386	ENSG00000100129	EIF3L
High	Master Protein	Q16401	26S proteasome non-ATPase regulatory subunit 5 [OS=Homo sapiens]	0	24.512	19	8	32	8	504	56.2	5.48	7.34	8	cell growth	cytosol;membrane;nucleus		Pf10508	5711	ENSG00000095261	PSMD5
High	Master Protein	Q99961	Endophilin-A2 [OS=Homo sapiens]	0	24.501	34	12	51	8	368	41.5	5.43	16.59	12	cell growth;conjugation;defense response;development	cytoskeleton;cytosol;endoplasmic reticulum;mitochondrion;nucleus	structural molecule activity	Pf00018, Pf03114	6455	ENSG00000141985	SH3GL1
High	Master Protein	Q99536	Synaptic vesicle membrane protein VAT-1 homolog [OS=Homo sapiens]	0.002	24.464	25	7	123	7	393	41.9	6.29	38.72	7	metabolic process	cell surface;cytoskeleton;endosome;mitochondrion	structural molecule activity	Pf08240, Pf13602	10493	ENSG00000108828	VAT1
High	Master Protein	P09429	High mobility group protein B1 [OS=Homo sapiens]	0.002	24.423	20	4	30	4	215	24.9	5.74	7.36	4	cell differentiation;cell growth;cell proliferation;cellular homeostasis;coagulation;conjugation;defense response;development;metabolic process	cell surface;cytoplasm;cytoskeleton;extracellular;membrane;mitochondrion;nucleus	antioxidant activity;RNA binding;structural molecule activity	Pf00505, Pf09011	3146	ENSG00000189403	HMGB1
High	Master Protein	P05062	Fructose-bisphosphate aldolase B [OS=Homo sapiens]	0.002	24.384	24	9	166	8	364	39.4	7.87	71.04	9	cell growth;cellular homeostasis;metabolic process	cytosol;endoplasmic reticulum	motor activity;structural molecule activity	Pf00274	229	ENSG00000136872	ALDOB
High	Master Protein	Q86XX4	Extracellular matrix organizing protein FRAS1 [OS=Homo sapiens]	0.002	24.185	11	34	144	34	4008	442.9	5.57	16.32	34	conjugation;defense response;metabolic process	chromosome;cytoplasm;cytoskeleton	enzyme regulator activity;structural molecule activity	Pf00093, Pf03160, Pf16184	80144	ENSG00000138759	FRAS1
High	Master Protein	Q9HCE1	Helicase MOV-10 [OS=Homo sapiens]	0.002	24.185	24	22	86	22	1003	113.6	8.82	10.22	22	coagulation;metabolic process	cytosol;membrane;nucleus	RNA binding;structural molecule activity	Pf13086, Pf13087, Pf21632, Pf21633, Pf21634, Pf21635	4343	ENSG00000155363	MOV10
High	Master Protein	P13646	Keratin, type I cytoskeletal 13 [OS=Homo sapiens]	0.002	24.147	26	14	150	3	458	49.6	4.96	69.96	14	cell growth;coagulation;metabolic process	cytosol;endoplasmic reticulum	structural molecule activity	Pf00038	3860	ENSG00000171401	KRT13
High	Master Protein	Q15046	Lysine--tRNA ligase [OS=Homo sapiens]	0.002	24.087	24	16	97	16	597	68	6.35	37.99	16	cell organization and biogenesis;cellular component movement;cellular homeostasis;development;metabolic process	cell surface;cytoplasm;cytoskeleton;cytosol;endosome;membrane;nucleus	RNA binding;structural molecule activity	Pf00152, Pf01336	3735	ENSG00000065427	KARS1
High	Master Protein	Q9Y5K6	CD2-associated protein [OS=Homo sapiens]	0.002	24.013	27	15	61	15	639	71.4	6.4	12.37	15	cell differentiation;cell growth;cellular homeostasis;development;metabolic process	cytoplasm;cytoskeleton;endoplasmic reticulum;membrane;nucleus	motor activity;structural molecule activity	Pf00018, Pf07653, Pf14604	23607	ENSG00000198087	CD2AP
High	Master Protein	Q14520	Hyaluronan-binding protein 2 [OS=Homo sapiens]	0.002	23.879	13	6	137	6	560	62.6	6.54	74.44	6	cell communication;cell organization and biogenesis	cell surface	structural molecule activity	Pf00008, Pf00051, Pf00089	3026	ENSG00000148702	HABP2
High	Master Protein	Q8WWZ8	Oncoprotein-induced transcript 3 protein [OS=Homo sapiens]	0.002	23.872	17	9	117	9	545	60	5.58	49.41	9	metabolic process	membrane	structural molecule activity	Pf00100, Pf14670	170392	ENSG00000138315	OIT3
High	Master Protein	Q6UVK1	Chondroitin sulfate proteoglycan 4 [OS=Homo sapiens]	0.002	23.76	14	26	119	26	2322	250.4	5.47	14.04	26	cell differentiation;cell growth;defense response;development;metabolic process	cell surface;cytoplasm;cytoskeleton;extracellular;membrane;mitochondrion;nucleus	structural molecule activity	Pf02210, Pf16184	1464	ENSG00000173546	CSPG4
High	Master Protein	Q13616	Cullin-1 [OS=Homo sapiens]	0.002	23.705	31	23	94	23	776	89.6	8	13.71	23	cell differentiation;cell organization and biogenesis;cellular homeostasis;development;metabolic process	cytoplasm;cytoskeleton;cytosol;membrane;nucleus	structural molecule activity	Pf00888, Pf10557	8454	ENSG00000055130	CUL1
High	Master Protein	Q3LXA3	Triokinase/FMN cyclase [OS=Homo sapiens]	0.002	23.658	19	9	92	9	575	58.9	7.49	14.48	9	cellular homeostasis;metabolic process	cytosol	signal transducer activity;structural molecule activity	Pf02733, Pf02734	26007	ENSG00000149476	TKFC
High	Master Protein	Q9Y3I0	RNA-splicing ligase RtcB homolog [OS=Homo sapiens]	0.002	23.576	34	14	74	14	505	55.2	7.23	11.76	14	cellular component movement;cellular homeostasis;defense response;metabolic process	cytoskeleton;cytosol;extracellular;membrane;nucleus	motor activity;structural molecule activity	Pf01139	51493	ENSG00000100220	RTCB
High	Master Protein	Q9NYU2	UDP-glucose:glycoprotein glucosyltransferase 1 [OS=Homo sapiens]	0.002	23.572	19	27	115	25	1555	177.1	5.63	14.61	27	cell organization and biogenesis;cellular homeostasis;coagulation	extracellular;nucleus	structural molecule activity	Pf06427, Pf18400, Pf18401, Pf18402, Pf18403, Pf18404	56886	ENSG00000136731	UGGT1
High	Master Protein	P61020	Ras-related protein Rab-5B [OS=Homo sapiens]	0.002	23.564	42	7	154	4	215	23.7	8.13	58.77	7	cell growth;conjugation;metabolic process	cell surface;cytoplasm;cytoskeleton;extracellular;mitochondrion;nucleus	structural molecule activity	Pf00071	5869	ENSG00000111540	RAB5B
High	Master Protein	P35052	Glypican-1 [OS=Homo sapiens]	0.002	23.428	22	10	72	10	558	61.6	7.3	12.86	10	cell growth;cell organization and biogenesis;cellular homeostasis;defense response;metabolic process	cell surface;chromosome;cytoplasm;cytoskeleton;cytosol;extracellular;membrane;mitochondrion;nucleus	structural molecule activity	Pf01153	2817	ENSG00000063660	GPC1
High	Master Protein	Q7L1Q6	eIF5-mimic protein 2 [OS=Homo sapiens]	0.002	23.306	32	18	132	18	419	48	5.92	38.83	18	metabolic process	nucleus		Pf02020	9689	ENSG00000082153	BZW1
High	Master Protein	Q9NPH2	Inositol-3-phosphate synthase 1 [OS=Homo sapiens]	0.002	23.298	16	9	183	9	558	61	5.76	80.86	9	cellular homeostasis	cytosol;nucleus	structural molecule activity	Pf01658, Pf07994	51477	ENSG00000105655	ISYNA1
High	Master Protein	Q13098	COP9 signalosome complex subunit 1 [OS=Homo sapiens]	0.002	23.255	33	13	108	13	491	55.5	6.74	21.89	13	cell organization and biogenesis;cellular homeostasis;coagulation;development;metabolic process	cytosol;membrane;nucleus	DNA binding	Pf01399, Pf10602, Pf21151	2873	ENSG00000169727	GPS1
High	Master Protein	P07738	Bisphosphoglycerate mutase [OS=Homo sapiens]	0.002	23.249	18	5	134	5	259	30	6.54	73.9	5	cellular homeostasis;coagulation;conjugation;defense response;metabolic process	cytosol	structural molecule activity	Pf00300	669	ENSG00000172331	BPGM
High	Master Protein	Q9H223	EH domain-containing protein 4 [OS=Homo sapiens]	0.002	23.041	25	12	88	9	541	61.1	6.76	20.16	12	cell differentiation;cell growth;conjugation;metabolic process	cytoplasm;cytoskeleton;extracellular;membrane;mitochondrion;nucleus	RNA binding;structural molecule activity	Pf00350, Pf12763, Pf16880, Pf18150	30844	ENSG00000103966	EHD4
High	Master Protein	P22102	Trifunctional purine biosynthetic protein adenosine-3 [OS=Homo sapiens]	0.002	23.02	20	16	55	16	1010	107.7	6.7	12.01	16	cellular homeostasis;defense response;metabolic process	cytosol	structural molecule activity	Pf00551, Pf00586, Pf01071, Pf02769, Pf02843, Pf02844	2618	ENSG00000159131; ENSG00000262473	GART
High	Master Protein	Q92954	Proteoglycan 4 [OS=Homo sapiens]	0.002	23.017	14	15	147	15	1404	151	9.51	39.53	15	conjugation;metabolic process	cell surface	structural molecule activity	Pf00045, Pf01033	10216	ENSG00000116690	PRG4
High	Master Protein	Q00796	Sorbitol dehydrogenase [OS=Homo sapiens]	0.002	22.965	22	5	103	5	357	38.3	7.97	61.78	5	cellular homeostasis;metabolic process	cell surface;cytoskeleton;cytosol;endoplasmic reticulum;endosome	structural molecule activity	Pf00107, Pf08240	6652	ENSG00000140263	SORD
High	Master Protein	Q8NCH0	Carbohydrate sulfotransferase 14 [OS=Homo sapiens]	0.002	22.865	32	11	63	11	376	43	9.48	15.52	11	cell organization and biogenesis;cellular homeostasis	cytoskeleton;extracellular	structural molecule activity	Pf03567	113189	ENSG00000169105	CHST14
High	Master Protein	Q9UNS2	COP9 signalosome complex subunit 3 [OS=Homo sapiens]	0.002	22.846	29	10	140	10	423	47.8	6.65	33.94	10	cell organization and biogenesis;cellular homeostasis;defense response;development;metabolic process	cytosol;membrane;nucleus		Pf01399, Pf21215	8533	ENSG00000141030	COPS3
High	Master Protein	P09874	Poly [ADP-ribose] polymerase 1 [OS=Homo sapiens]	0.002	22.827	23	23	104	23	1014	113	8.88	16.27	23	cell growth;cell organization and biogenesis;cell proliferation;cellular component movement;cellular homeostasis;coagulation;development;metabolic process	cytosol;endosome;membrane;nucleus	RNA binding;structural molecule activity	Pf00533, Pf00644, Pf00645, Pf02877, Pf05406, Pf08063, Pf21728	142	ENSG00000143799	PARP1
High	Master Protein	P01137	Transforming growth factor beta-1 proprotein [OS=Homo sapiens]	0.002	22.729	34	11	129	11	390	44.3	8.53	30.26	11	cell growth;cell organization and biogenesis;cellular homeostasis;coagulation;conjugation;defense response;development;metabolic process	cell surface;chromosome;cytoplasm;cytoskeleton;extracellular;membrane;nucleus	antioxidant activity;DNA binding;structural molecule activity	Pf00019, Pf00688	7040		TGFB1
High	Master Protein	P22392	Nucleoside diphosphate kinase B [OS=Homo sapiens]	0.002	22.725	38	6	126	1	152	17.3	8.41	56.43	6	cell communication;cell organization and biogenesis;cellular homeostasis;development;metabolic process	cell surface;cytosol;nucleus	RNA binding;signal transducer activity;structural molecule activity	Pf00334	4831; 654364	ENSG00000243678	NME2
High	Master Protein	Q02790	Peptidyl-prolyl cis-trans isomerase FKBP4 [OS=Homo sapiens]	0.002	22.543	29	15	194	15	459	51.8	5.43	46.35	15	cell growth;cell organization and biogenesis;cellular homeostasis;conjugation;defense response;development;metabolic process	cytosol;endoplasmic reticulum;endosome;membrane;nucleus	motor activity;structural molecule activity	Pf00254, Pf00515	2288	ENSG00000004478	FKBP4
High	Master Protein	P63167	Dynein light chain 1, cytoplasmic [OS=Homo sapiens]	0.002	22.538	57	4	28	2	89	10.4	7.4	12.63	4	cell differentiation;cell growth;conjugation;metabolic process	cytoplasm;cytoskeleton;cytosol;endoplasmic reticulum;endosome;membrane;nucleus	structural molecule activity	Pf01221	8655	ENSG00000088986	DYNLL1
High	Master Protein	Q08211	ATP-dependent RNA helicase A [OS=Homo sapiens]	0.002	22.484	14	18	95	18	1270	140.9	6.84	13.71	18	cell growth;cell proliferation;cellular component movement;cellular homeostasis;coagulation;conjugation;metabolic process	cytosol;endoplasmic reticulum;Golgi;membrane;nucleus	protein binding;RNA binding;structural molecule activity	Pf00035, Pf00270, Pf00271, Pf04408, Pf07717, Pf21010	1660	ENSG00000135829	DHX9
High	Master Protein	Q641Q3	Meteorin-like protein [OS=Homo sapiens]	0.002	22.362	33	9	68	9	311	34.4	8.35	15.12	9	coagulation;development;metabolic process	cell surface	antioxidant activity		284207	ENSG00000176845; ENSG00000275031	METRNL
High	Master Protein	P05546	Heparin cofactor 2 [OS=Homo sapiens]	0.002	22.303	10	5	147	5	499	57	6.9	68	5	coagulation;metabolic process	cell surface;extracellular	DNA binding;structural molecule activity	Pf00079	3053	ENSG00000099937	SERPIND1
High	Master Protein	P18669	Phosphoglycerate mutase 1 [OS=Homo sapiens]	0.002	22.297	45	8	89	3	254	28.8	7.18	32.57	8	cellular homeostasis;metabolic process	cell surface;cytosol;nucleus	structural molecule activity	Pf00300	5223	ENSG00000171314	PGAM1
High	Master Protein	O94808	Glutamine--fructose-6-phosphate aminotransferase [isomerizing] 2 [OS=Homo sapiens]	0.002	22.297	20	12	129	6	682	76.9	7.37	37.24	12	cell organization and biogenesis;cellular homeostasis;metabolic process	cytosol	structural molecule activity	Pf01380, Pf13522	9945	ENSG00000131459	GFPT2
High	Master Protein	O95678	Keratin, type II cytoskeletal 75 [OS=Homo sapiens]	0.002	22.265	16	11	205	3	551	59.5	7.74	88.62	11	cell growth;metabolic process	cytoplasm;cytosol;endoplasmic reticulum	metal ion binding;structural molecule activity	Pf00038, Pf16208	9119	ENSG00000170454	KRT75
High	Master Protein	P13716	Delta-aminolevulinic acid dehydratase [OS=Homo sapiens]	0.002	22.094	25	9	207	9	330	36.3	6.79	88.18	9	cell growth;cellular homeostasis;coagulation;metabolic process	cell surface;cytosol;nucleus	structural molecule activity	Pf00490	210	ENSG00000148218	ALAD
High	Master Protein	Q9H9H4	Vacuolar protein sorting-associated protein 37B [OS=Homo sapiens]	0.002	21.991	35	7	43	7	285	31.3	7.34	8.72	7	cell growth;cell organization and biogenesis;cellular homeostasis;conjugation;metabolic process	cytoplasm;cytoskeleton;mitochondrion;nucleus	structural molecule activity	Pf07200	79720	ENSG00000139722	VPS37B
High	Master Protein	P10619	Lysosomal protective protein [OS=Homo sapiens]	0.002	21.84	21	8	29	8	480	54.4	6.61	7.19	8	cell organization and biogenesis;conjugation;metabolic process	cell surface;extracellular;mitochondrion;nucleus	DNA binding;structural molecule activity	Pf00450	5476	ENSG00000064601	CTSA
High	Master Protein	Q99733	Nucleosome assembly protein 1-like 4 [OS=Homo sapiens]	0.002	21.82	27	8	120	7	375	42.8	4.69	42.26	8	cell growth	membrane;nucleus	structural molecule activity	Pf00956	4676	ENSG00000205531; ENSG00000273562	NAP1L4
High	Master Protein	P08237	ATP-dependent 6-phosphofructokinase, muscle type [OS=Homo sapiens]	0.002	21.81	16	11	159	8	780	85.1	7.99	57.32	11	cellular homeostasis;metabolic process	cytoplasm;cytoskeleton;cytosol;endoplasmic reticulum;membrane	signal transducer activity;structural molecule activity	Pf00365	5213	ENSG00000152556	PFKM
High	Master Protein	Q96CW1	AP-2 complex subunit mu [OS=Homo sapiens]	0.002	21.795	39	18	134	18	435	49.6	9.54	32.17	18	cell growth;conjugation;metabolic process	cytoplasm;cytoskeleton;cytosol;mitochondrion;nucleus	antioxidant activity;structural molecule activity	Pf00928, Pf01217	1173	ENSG00000161203	AP2M1
High	Master Protein	P06858	Lipoprotein lipase [OS=Homo sapiens]	0.002	21.757	15	5	39	5	475	53.1	8.15	14.11	5	cell growth;cellular homeostasis;development;metabolic process	cell surface;cytoplasm;cytoskeleton;nucleus	antioxidant activity;structural molecule activity	Pf00151, Pf01477	4023	ENSG00000175445	LPL
High	Master Protein	P51570	Galactokinase [OS=Homo sapiens]	0.002	21.712	14	5	243	5	392	42.2	6.46	113.78	5	cellular homeostasis	cytosol;nucleus	signal transducer activity;structural molecule activity	Pf00288, Pf08544, Pf10509	2584	ENSG00000108479	GALK1
High	Master Protein	P17301	Integrin alpha-2 [OS=Homo sapiens]	0.002	21.642	12	11	141	11	1181	129.2	5.25	38.61	11	cell communication;cell growth;coagulation;defense response;development;metabolic process	cytoplasm;cytoskeleton;nucleus	antioxidant activity;structural molecule activity	Pf00092, Pf01839, Pf20805, Pf20806	3673	ENSG00000164171	ITGA2
High	Master Protein	P43686	26S proteasome regulatory subunit 6B [OS=Homo sapiens]	0.002	21.369	35	16	110	15	418	47.3	5.21	30.71	16	cell organization and biogenesis;cellular homeostasis;defense response;metabolic process	cytosol;membrane;nucleus	structural molecule activity	Pf00004, Pf16450, Pf17862	5704	ENSG00000013275; ENSG00000281221	PSMC4
High	Master Protein	P16035	Metalloproteinase inhibitor 2 [OS=Homo sapiens]	0.002	21.281	35	8	146	8	220	24.4	7.49	45.59	8	metabolic process	cell surface;chromosome;nucleus	DNA binding;structural molecule activity	Pf00965	7077	ENSG00000035862	TIMP2
High	Master Protein	P61106	Ras-related protein Rab-14 [OS=Homo sapiens]	0.002	21.234	58	9	78	9	215	23.9	6.21	24.22	9	cell growth;coagulation;conjugation;development;metabolic process	cytoplasm;cytoskeleton;cytosol;extracellular;mitochondrion;nucleus	motor activity;structural molecule activity	Pf00071	51552	ENSG00000119396	RAB14
High	Master Protein	Q92928	Putative Ras-related protein Rab-1C [OS=Homo sapiens]	0.002	21.224	30	4	132	1	201	22	5.43	42.48	4	cell growth;cellular homeostasis;conjugation	cytoskeleton;nucleus	structural molecule activity	Pf00071			RAB1C
High	Master Protein	P10643	Complement component C7 [OS=Homo sapiens]	0.002	21.222	20	13	507	12	843	93.5	6.48	277.42	13	coagulation;metabolic process	cell surface;cytoplasm;cytoskeleton		Pf00057, Pf00084, Pf00090, Pf01823, Pf18434, Pf21284, Pf21330	730	ENSG00000112936	C7
High	Master Protein	Q16531	DNA damage-binding protein 1 [OS=Homo sapiens]	0.002	21.181	18	19	85	19	1140	126.9	5.26	19.18	19	cell death;cell differentiation;cell growth;cell organization and biogenesis;cell proliferation;cellular homeostasis;coagulation;development;metabolic process	membrane;nucleus	RNA binding;structural molecule activity	Pf03178, Pf10433	1642	ENSG00000167986	DDB1
High	Master Protein	P60981	Destrin [OS=Homo sapiens]	0.002	21.111	54	8	135	8	165	18.5	7.85	39.48	8	cell growth;metabolic process	endoplasmic reticulum;nucleus	motor activity	Pf00241	11034	ENSG00000125868	DSTN
High	Master Protein	P02647	Apolipoprotein A-I [OS=Homo sapiens]	0.002	21.061	19	6	338	6	267	30.8	5.76	100.22	6	cell differentiation;cell growth;cell organization and biogenesis;cellular homeostasis;conjugation;defense response;development;metabolic process	cell surface;cytoplasm;cytoskeleton;cytosol;extracellular;mitochondrion;nucleus	antioxidant activity;catalytic activity;DNA binding;structural molecule activity	Pf01442	335	ENSG00000118137	APOA1
High	Master Protein	O60749	Sorting nexin-2 [OS=Homo sapiens]	0.002	21.032	37	17	96	15	519	58.4	5.12	25.41	17	cell differentiation;cell growth;conjugation	cytoskeleton;cytosol;mitochondrion;nucleus	antioxidant activity;structural molecule activity	Pf00787, Pf03700, Pf09325	6643	ENSG00000205302	SNX2
High	Master Protein	P78504	Protein jagged-1 [OS=Homo sapiens]	0.002	21	13	13	89	12	1218	133.7	6.06	14.72	13	defense response;development;metabolic process	cell surface;cytoplasm;cytoskeleton;nucleus	antioxidant activity;structural molecule activity	Pf00008, Pf01414, Pf07645, Pf07657, Pf12661, Pf21700	182	ENSG00000101384	JAG1
High	Master Protein	P01344	Insulin-like growth factor II [OS=Homo sapiens]	0.002	20.997	14	2	155	2	180	20.1	9.32	86.49	2	cell differentiation;cellular homeostasis;defense response;development;metabolic process	cell surface;nucleus	antioxidant activity;DNA binding	Pf00049, Pf08365	3481	ENSG00000167244	IGF2
High	Master Protein	P0C0S8	Histone H2A type 1 [OS=Homo sapiens]	0.001	20.971	35	4	185	3	130	14.1	10.9	60.71	4		membrane;nucleus	RNA binding;structural molecule activity	Pf00125, Pf16211	8329; 8330; 8332; 8336; 8969	ENSG00000196747; ENSG00000196787; ENSG00000275221; ENSG00000276903; ENSG00000278677	H2AC11; H2AC13; H2AC15; H2AC16; H2AC17
High	Master Protein	Q04695	Keratin, type I cytoskeletal 17 [OS=Homo sapiens]	0.001	20.915	34	17	169	6	432	48.1	5.02	89.78	17	cell growth;metabolic process	cytoplasm;cytosol;endoplasmic reticulum	structural molecule activity	Pf00038	3872	ENSG00000128422	KRT17
High	Master Protein	P49419	Alpha-aminoadipic semialdehyde dehydrogenase [OS=Homo sapiens]	0.001	20.9	28	11	63	11	539	58.5	7.99	13.33	11	cellular homeostasis;metabolic process	cytosol;endosome;membrane	structural molecule activity	Pf00171	501	ENSG00000164904	ALDH7A1
High	Master Protein	P08779	Keratin, type I cytoskeletal 16 [OS=Homo sapiens]	0.001	20.745	27	14	172	4	473	51.2	5.05	106.04	14	cell growth;coagulation;metabolic process	cytoplasm;cytosol;endoplasmic reticulum	motor activity	Pf00038	3868	ENSG00000186832	KRT16
High	Master Protein	P11413	Glucose-6-phosphate 1-dehydrogenase [OS=Homo sapiens]	0.001	20.743	33	17	132	17	515	59.2	6.84	32.62	17	cellular homeostasis;coagulation;metabolic process	cytoplasm;cytoskeleton;cytosol;endoplasmic reticulum;nucleus	structural molecule activity	Pf00479, Pf02781	2539	ENSG00000160211	G6PD
High	Master Protein	Q15436	Protein transport protein Sec23A [OS=Homo sapiens]	0.001	20.67	21	12	105	9	765	86.1	7.08	23.33	12	cell growth;conjugation;metabolic process	cytoskeleton;cytosol;extracellular;nucleus	DNA binding;structural molecule activity	Pf00626, Pf04810, Pf04811, Pf04815, Pf08033	10484	ENSG00000100934	SEC23A
High	Master Protein	P00492	Hypoxanthine-guanine phosphoribosyltransferase [OS=Homo sapiens]	0.001	20.542	39	7	57	7	218	24.6	6.68	13.04	7	cell differentiation;cell growth;cellular homeostasis;defense response;metabolic process	cytosol;nucleus	structural molecule activity	Pf00156	3251	ENSG00000165704	HPRT1
High	Master Protein	P11766	Alcohol dehydrogenase class-3 [OS=Homo sapiens]	0.001	20.479	22	7	305	7	374	39.7	7.49	176.4	7	cell organization and biogenesis;cellular homeostasis;coagulation;metabolic process	cytosol;endosome	structural molecule activity	Pf00107, Pf08240	128	ENSG00000197894	ADH5
High	Master Protein	P31946	14-3-3 protein beta/alpha [OS=Homo sapiens]	0.001	20.451	49	10	108	5	246	28.1	4.83	54.61	10	conjugation;development;metabolic process	cytoskeleton;cytosol;mitochondrion;nucleus	DNA binding;structural molecule activity	Pf00244	7529	ENSG00000166913	YWHAB
High	Master Protein	Q7Z304	MAM domain-containing protein 2 [OS=Homo sapiens]	0.001	20.435	13	9	74	9	686	77.5	5.16	22.52	9	defense response	cell surface;cytoskeleton;extracellular		Pf00629		ENSG00000165072	MAMDC2
High	Master Protein	Q9Y600	Cysteine sulfinic acid decarboxylase [OS=Homo sapiens]	0.001	20.427	16	7	92	7	493	55	6.48	24.31	7	cellular homeostasis	nucleus	structural molecule activity	Pf00282	51380	ENSG00000139631	CSAD
High	Master Protein	P61019	Ras-related protein Rab-2A [OS=Homo sapiens]	0.001	20.427	50	9	60	3	212	23.5	6.54	15.49	9	cell growth;conjugation	cytoskeleton;cytosol;extracellular;nucleus	structural molecule activity	Pf00071	5862	ENSG00000104388	RAB2A
High	Master Protein	O75191	Xylulose kinase [OS=Homo sapiens]	0.001	20.409	15	7	117	7	536	58.3	5.86	31.35	7	cellular homeostasis	cytosol	signal transducer activity;structural molecule activity	Pf00370, Pf02782	9942	ENSG00000093217	XYLB
High	Master Protein	P33151	Cadherin-5 [OS=Homo sapiens]	0.001	20.316	9	6	259	6	784	87.5	5.43	94.22	6	cell communication;cell growth;defense response;development;metabolic process	cytoplasm;cytoskeleton;membrane;nucleus	antioxidant activity;structural molecule activity	Pf00028, Pf01049	1003	ENSG00000179776	CDH5
High	Master Protein	P50851	Lipopolysaccharide-responsive and beige-like anchor protein [OS=Homo sapiens]	0.001	20.197	12	26	243	25	2863	318.9	5.6	30.12	26	cell growth;cellular homeostasis;metabolic process	cytoplasm;cytoskeleton;cytosol;extracellular;mitochondrion	structural molecule activity	Pf02138, Pf06469, Pf13385, Pf14844, Pf15787, Pf20425, Pf20426	987	ENSG00000198589	LRBA
High	Master Protein	Q16473	Putative tenascin-XA [OS=Homo sapiens]	0.001	20.112	20	5	123	1	311	33.7	5.5	55.73	5				Pf00041			TNXA
High	Master Protein	P32119	Peroxiredoxin-2 [OS=Homo sapiens]	0.001	20.016	31	8	138	7	198	21.9	5.97	46.78	8	cell differentiation;cellular homeostasis;coagulation;defense response;development;metabolic process	cytosol;nucleus	structural molecule activity	Pf00578, Pf10417	7001	ENSG00000167815	PRDX2
High	Master Protein	Q92905	COP9 signalosome complex subunit 5 [OS=Homo sapiens]	0.001	20.009	32	10	65	10	334	37.6	6.54	14.93	10	cell organization and biogenesis;cellular homeostasis;conjugation;metabolic process	cytosol;extracellular;membrane;nucleus	RNA binding;structural molecule activity	Pf01398, Pf18323	10987	ENSG00000121022	COPS5
High	Master Protein	O94979	Protein transport protein Sec31A [OS=Homo sapiens]	0.001	19.996	16	20	172	19	1220	132.9	6.89	28.12	20	cell growth;conjugation;metabolic process	cytoskeleton;cytosol;extracellular;nucleus	structural molecule activity	Pf12931	22872	ENSG00000138674	SEC31A
High	Master Protein	Q92824	Proprotein convertase subtilisin/kexin type 5 [OS=Homo sapiens]	0.001	19.895	12	19	110	19	1860	206.8	6.1	14.38	19	cell death;cell organization and biogenesis;cellular homeostasis;conjugation;defense response;metabolic process	cell surface;cytoskeleton;extracellular	structural molecule activity	Pf00082, Pf01483, Pf14843, Pf16470	5125	ENSG00000099139	PCSK5
High	Master Protein	P98155	Very low-density lipoprotein receptor [OS=Homo sapiens]	0.001	19.857	22	18	82	18	873	96	4.79	13.12	18	cell differentiation;cell growth;cellular homeostasis;conjugation;defense response;development;metabolic process	cell surface;cytoplasm;cytoskeleton;mitochondrion;nucleus	structural molecule activity	Pf00057, Pf00058, Pf07645, Pf14670	7436	ENSG00000147852	VLDLR
High	Master Protein	Q2TV78	Putative macrophage stimulating 1-like protein [OS=Homo sapiens]	0.001	19.821	10	8	216	3	715	79.6	7.81	101.47	8	cell organization and biogenesis;metabolic process	cell surface	antioxidant activity;structural molecule activity	Pf00024, Pf00051, Pf00089			MST1L
High	Master Protein	P05387	Large ribosomal subunit protein P2 [OS=Homo sapiens]	0.001	19.796	48	5	50	5	115	11.7	4.54	19.21	5	cell organization and biogenesis;cellular homeostasis	cytosol;Golgi;nucleus	structural molecule activity	Pf00428	6181	ENSG00000177600	RPLP2
High	Master Protein	Q14141	Septin-6 [OS=Homo sapiens]	0.001	19.794	34	11	143	5	434	49.7	6.67	64.2	11	cell differentiation;cell growth;metabolic process	cytoplasm;cytoskeleton;endoplasmic reticulum;extracellular;nucleus	structural molecule activity	Pf00735	23157	ENSG00000125354	SEPTIN6
High	Master Protein	O15145	Actin-related protein 2/3 complex subunit 3 [OS=Homo sapiens]	0.001	19.789	35	6	108	6	178	20.5	8.59	46.92	6	cell growth;metabolic process	cytosol;endoplasmic reticulum;membrane;nucleus	motor activity	Pf04062	10094	ENSG00000111229	ARPC3
High	Master Protein	P61163	Alpha-centractin [OS=Homo sapiens]	0.001	19.738	32	10	119	5	376	42.6	6.64	14.94	10	conjugation	cytosol;endoplasmic reticulum;nucleus	structural molecule activity	Pf00022	10121	ENSG00000138107	ACTR1A
High	Master Protein	Q15185	Prostaglandin E synthase 3 [OS=Homo sapiens]	0.001	19.674	53	9	147	9	160	18.7	4.54	65.92	9	cell differentiation;cell growth;cell organization and biogenesis;cell proliferation;cellular homeostasis;defense response;development;metabolic process	cytosol;membrane;nucleus	structural molecule activity	Pf04969	10728	ENSG00000110958	PTGES3
High	Master Protein	Q15811	Intersectin-1 [OS=Homo sapiens]	0.001	19.604	17	25	110	23	1721	195.3	7.77	28.33	25	conjugation;development;metabolic process	cytoplasm;cytoskeleton;cytosol;membrane;mitochondrion;nucleus	DNA binding;structural molecule activity	Pf00018, Pf00168, Pf00621, Pf07653, Pf12763, Pf14604, Pf16617, Pf16652	6453	ENSG00000205726	ITSN1
High	Master Protein	P11388	DNA topoisomerase 2-alpha [OS=Homo sapiens]	0.001	19.526	21	31	228	21	1531	174.3	8.72	28.02	31	cell differentiation;cell growth;cell proliferation;cellular homeostasis;coagulation;defense response;metabolic process	membrane;nucleus	RNA binding;structural molecule activity	Pf00204, Pf00521, Pf01751, Pf02518, Pf08070, Pf16898	7153	ENSG00000131747	TOP2A
High	Master Protein	Q92973	Transportin-1 [OS=Homo sapiens]	0.001	19.437	18	14	99	11	898	102.3	4.98	15.65	14	conjugation	cytosol;membrane;nucleus	structural molecule activity	Pf02985, Pf03810, Pf13513	3842	ENSG00000083312	TNPO1
High	Master Protein	Q9Y6N7	Roundabout homolog 1 [OS=Homo sapiens]	0.001	19.415	15	21	90	19	1651	180.8	6.04	21.1	21	cell communication;cell differentiation;cell growth;defense response;development;metabolic process	cytoplasm;cytoskeleton;extracellular;nucleus	structural molecule activity	Pf00041, Pf07679, Pf13927	6091	ENSG00000169855	ROBO1
High	Master Protein	Q14203	Dynactin subunit 1 [OS=Homo sapiens]	0.001	19.404	22	24	121	24	1278	141.6	5.81	15.5	24	cell differentiation;cell growth;conjugation;defense response;metabolic process	cytosol;endoplasmic reticulum;membrane;nucleus	motor activity;structural molecule activity	Pf01302, Pf12455	1639	ENSG00000204843	DCTN1
High	Master Protein	P07737	Profilin-1 [OS=Homo sapiens]	0.001	19.378	63	8	130	8	140	15	8.27	64.64	8	cell growth;defense response;metabolic process	cytosol;endoplasmic reticulum;membrane;nucleus	motor activity;structural molecule activity	Pf00235	5216	ENSG00000108518	PFN1
High	Master Protein	Q9BWS9	Chitinase domain-containing protein 1 [OS=Homo sapiens]	0.001	19.368	25	9	23	9	393	44.9	8.63	6.03	9	cellular homeostasis;coagulation;metabolic process	cell surface;extracellular;mitochondrion;nucleus	structural molecule activity	Pf00704	66005	ENSG00000177830	CHID1
High	Master Protein	O00462	Beta-mannosidase [OS=Homo sapiens]	0.001	19.335	14	13	131	12	879	100.8	5.52	20.65	13	cell organization and biogenesis;cellular homeostasis	cytoplasm;cytoskeleton;mitochondrion	structural molecule activity	Pf02836, Pf17753, Pf17786	4126	ENSG00000109323	MANBA
High	Master Protein	Q5XKE5	Keratin, type II cytoskeletal 79 [OS=Homo sapiens]	0.001	19.246	17	10	196	2	535	57.8	7.2	83.28	10	cell growth;metabolic process	cytosol;endoplasmic reticulum	metal ion binding;structural molecule activity	Pf00038, Pf16208	338785	ENSG00000185640	KRT79
High	Master Protein	Q9UGM3	Deleted in malignant brain tumors 1 protein [OS=Homo sapiens]	0.001	19.225	10	5	126	5	2413	260.6	5.44	46.33	5	coagulation;conjugation;metabolic process	cell surface;chromosome;cytoskeleton;nucleus	RNA binding;structural molecule activity	Pf00100, Pf00431, Pf00530	1755	ENSG00000187908	DMBT1
High	Master Protein	Q9Y281	Cofilin-2 [OS=Homo sapiens]	0.001	19.221	53	8	111	6	166	18.7	7.88	48.34	8	cell growth;metabolic process	endoplasmic reticulum;membrane;nucleus	motor activity	Pf00241	1073	ENSG00000165410	CFL2
High	Master Protein	P19961	Alpha-amylase 2B [OS=Homo sapiens]	0.001	19.22	19	8	50	8	511	57.7	7.09	13.47	8	cellular homeostasis	cell surface	structural molecule activity	Pf00128, Pf02806	280	ENSG00000240038	AMY2B
High	Master Protein	O00187	Mannan-binding lectin serine protease 2 [OS=Homo sapiens]	0.001	19.215	17	10	196	10	686	75.7	5.63	90.79	10	cell organization and biogenesis;coagulation;development;metabolic process	cell surface;cytoplasm;cytoskeleton;nucleus	structural molecule activity	Pf00084, Pf00089, Pf00431, Pf07645	10747	ENSG00000009724	MASP2
High	Master Protein	P05198	Eukaryotic translation initiation factor 2 subunit 1 [OS=Homo sapiens]	0.001	19.175	62	17	80	17	315	36.1	5.08	15	17	cell growth;cell organization and biogenesis;cellular homeostasis;coagulation;development;metabolic process	cytosol;Golgi;membrane;nucleus	protein binding;RNA binding	Pf00575, Pf07541	1965	ENSG00000134001	EIF2S1
High	Master Protein	O60610	Protein diaphanous homolog 1 [OS=Homo sapiens]	0.001	19.173	19	22	115	22	1272	141.3	5.41	15.53	22	cell growth;metabolic process	cytoplasm;cytoskeleton;cytosol;endoplasmic reticulum;membrane;nucleus	antioxidant activity;motor activity;structural molecule activity	Pf02181, Pf06346, Pf06367, Pf06371	1729	ENSG00000131504	DIAPH1
High	Master Protein	Q14393	Growth arrest-specific protein 6 [OS=Homo sapiens]	0.001	19.079	27	15	109	15	678	74.9	5.69	15.72	15	cell communication;cell growth;cell organization and biogenesis;cellular homeostasis;coagulation;conjugation;defense response;development;metabolic process	cell surface;extracellular;nucleus	antioxidant activity;DNA binding;structural molecule activity	Pf00054, Pf00594, Pf02210, Pf07645, Pf12661, Pf12662	2621	ENSG00000183087	GAS6
High	Master Protein	P57721	Poly(rC)-binding protein 3 [OS=Homo sapiens]	0.001	19.022	20	6	178	2	371	39.4	8.07	55.47	6	cellular component movement;cellular homeostasis;metabolic process	nucleus	RNA binding;structural molecule activity	Pf00013, Pf07650		ENSG00000183570	PCBP3
High	Master Protein	Q9NR45	Sialic acid synthase [OS=Homo sapiens]	0.001	19.02	24	7	85	7	359	40.3	6.74	24.8	7	cellular homeostasis	cytosol;nucleus	structural molecule activity	Pf03102, Pf08666		ENSG00000095380	NANS
High	Master Protein	Q01546	Keratin, type II cytoskeletal 2 oral [OS=Homo sapiens]	0.001	19.018	19	14	217	3	638	65.8	8.12	83.39	14	cell growth;metabolic process	cytosol;endoplasmic reticulum	metal ion binding	Pf00038, Pf16208	51350	ENSG00000185069	KRT76
High	Master Protein	O14950	Myosin regulatory light chain 12B [OS=Homo sapiens]	0.001	18.981	41	6	44	6	172	19.8	4.84	15.59	6	metabolic process	cytosol;endoplasmic reticulum;nucleus	motor activity;structural molecule activity	Pf08976, Pf13499	103910; 10627	ENSG00000118680	MYL12B
High	Master Protein	P51665	26S proteasome non-ATPase regulatory subunit 7 [OS=Homo sapiens]	0.001	18.958	25	6	108	6	324	37	6.77	27.71	6	cell organization and biogenesis;cellular homeostasis	cell surface;cytosol;membrane;nucleus	structural molecule activity	Pf01398, Pf13012	5713	ENSG00000103035	PSMD7
High	Master Protein	P40763	Signal transducer and activator of transcription 3 [OS=Homo sapiens]	0.001	18.91	26	18	84	18	770	88	6.3	13.52	18	cell differentiation;cellular component movement;cellular homeostasis;coagulation;conjugation;defense response;development;metabolic process	cytoplasm;cytoskeleton;cytosol;membrane;nucleus	antioxidant activity;RNA binding;structural molecule activity	Pf00017, Pf01017, Pf02864, Pf02865, Pf21354	6774	ENSG00000168610	STAT3
High	Master Protein	Q9UQ16	Dynamin-3 [OS=Homo sapiens]	0.001	18.863	24	18	116	12	869	97.7	8.35	28.54	18	cell differentiation;cell growth;conjugation;defense response;metabolic process	cell surface;cytoplasm;cytoskeleton;endoplasmic reticulum;nucleus	antioxidant activity;motor activity;structural molecule activity	Pf00169, Pf00350, Pf01031, Pf02212	26052	ENSG00000197959	DNM3
High	Master Protein	O15067	Phosphoribosylformylglycinamidine synthase [OS=Homo sapiens]	0.001	18.851	8	10	93	10	1338	144.6	5.76	28.59	10	cellular homeostasis;metabolic process	cytosol;nucleus	structural molecule activity	Pf02769, Pf13507, Pf18072, Pf18076	5198	ENSG00000178921	PFAS
High	Master Protein	P09104	Gamma-enolase [OS=Homo sapiens]	0.001	18.778	20	8	48	4	434	47.2	5.03	19.05	8	cellular homeostasis	cytoplasm;cytoskeleton;cytosol;nucleus	structural molecule activity	Pf00113, Pf03952	2026	ENSG00000111674	ENO2
High	Master Protein	Q9BWD1	Acetyl-CoA acetyltransferase, cytosolic [OS=Homo sapiens]	0.001	18.687	15	5	158	5	397	41.3	6.92	59.65	5	cellular homeostasis	cytosol;endosome;nucleus	structural molecule activity	Pf00108, Pf02803	39	ENSG00000120437	ACAT2
High	Master Protein	P30154	Serine/threonine-protein phosphatase 2A 65 kDa regulatory subunit A beta isoform [OS=Homo sapiens]	0.001	18.651	22	11	170	6	601	66.2	4.94	41.86	11	cell organization and biogenesis;cellular homeostasis;metabolic process	cytoskeleton;nucleus	DNA binding	Pf02985, Pf13646	5519	ENSG00000137713	PPP2R1B
High	Master Protein	Q76LX8	A disintegrin and metalloproteinase with thrombospondin motifs 13 [OS=Homo sapiens]	0.001	18.498	9	12	212	12	1427	153.5	7.17	102.1	12	cell communication;cell growth;cell organization and biogenesis;cellular homeostasis;coagulation;development;metabolic process	cell surface;chromosome;extracellular;nucleus	antioxidant activity;structural molecule activity	Pf00090, Pf01421, Pf05986, Pf17771, Pf19030, Pf19236	11093	ENSG00000160323; ENSG00000281244	ADAMTS13
High	Master Protein	Q9UMS4	Pre-mRNA-processing factor 19 [OS=Homo sapiens]	0.001	18.484	21	8	152	8	504	55.1	6.61	19.31	8	cell growth;cell organization and biogenesis;cell proliferation;cellular component movement;cellular homeostasis;coagulation;development;metabolic process	endoplasmic reticulum;membrane;nucleus	structural molecule activity	Pf00400, Pf04564, Pf08606		ENSG00000110107	PRPF19
High	Master Protein	O94973	AP-2 complex subunit alpha-2 [OS=Homo sapiens]	0.001	18.479	15	12	63	6	939	103.9	6.96	14.26	12	conjugation	cytoplasm;cytoskeleton;cytosol;mitochondrion;nucleus	structural molecule activity	Pf01602, Pf02296, Pf02883	161	ENSG00000183020	AP2A2
High	Master Protein	Q9H2M3	S-methylmethionine--homocysteine S-methyltransferase BHMT2 [OS=Homo sapiens]	0.001	18.474	18	5	105	2	363	40.3	5.87	53.26	5	cellular homeostasis	cytosol	structural molecule activity	Pf02574	23743	ENSG00000132840	BHMT2
High	Master Protein	P13637	Sodium/potassium-transporting ATPase subunit alpha-3 [OS=Homo sapiens]	0.001	18.468	15	11	42	4	1013	111.7	5.38	5.67	11	cell differentiation;cell growth;conjugation;metabolic process	cytoplasm;cytoskeleton;extracellular;nucleus	catalytic activity;structural molecule activity	Pf00122, Pf00689, Pf00690, Pf13246	478	ENSG00000105409	ATP1A3
High	Master Protein	P62879	Guanine nucleotide-binding protein G(I)/G(S)/G(T) subunit beta-2 [OS=Homo sapiens]	0.001	18.422	31	8	80	2	340	37.3	6	40.17	8	development;metabolic process	cytoplasm;cytoskeleton;cytosol;nucleus	structural molecule activity	Pf00400	2783	ENSG00000172354	GNB2
High	Master Protein	Q9Y263	Phospholipase A-2-activating protein [OS=Homo sapiens]	0.001	18.347	19	12	61	12	795	87.1	6.37	8.97	12	cell organization and biogenesis;cellular homeostasis;coagulation;defense response;development;metabolic process	cell surface;membrane;nucleus	DNA binding;structural molecule activity	Pf00400, Pf08324, Pf09070	9373	ENSG00000137055	PLAA
High	Master Protein	O60488	Long-chain-fatty-acid--CoA ligase 4 [OS=Homo sapiens]	0.001	18.323	29	15	122	14	711	79.1	8.38	17.29	15	cellular homeostasis;defense response;metabolic process	cytoplasm;cytoskeleton;endosome;extracellular;mitochondrion;nucleus	structural molecule activity	Pf00501	2182	ENSG00000068366	ACSL4
High	Master Protein	P28062	Proteasome subunit beta type-8 [OS=Homo sapiens]	0.001	18.263	36	7	27	7	276	30.3	7.43	4.56	7	cell organization and biogenesis;cellular homeostasis;metabolic process	cytosol;membrane;nucleus	structural molecule activity	Pf00227	5696	ENSG00000204264; ENSG00000206298; ENSG00000226201; ENSG00000230034; ENSG00000230669; ENSG00000231631; ENSG00000235715; ENSG00000236443	PSMB8
High	Master Protein	P19367	Hexokinase-1 [OS=Homo sapiens]	0.001	18.262	27	21	152	19	917	102.4	6.8	35.91	21	cellular homeostasis;coagulation;metabolic process	cytoskeleton;cytosol;endosome	signal transducer activity;structural molecule activity	Pf00349, Pf03727	3098	ENSG00000156515	HK1
High	Master Protein	Q08830	Fibrinogen-like protein 1 [OS=Homo sapiens]	0.001	18.22	30	6	118	6	312	36.4	5.87	42.32	6	cell communication;cell differentiation;coagulation;defense response;metabolic process	cell surface;chromosome	antioxidant activity	Pf00147	2267	ENSG00000104760	FGL1
High	Master Protein	Q04828	Aldo-keto reductase family 1 member C1 [OS=Homo sapiens]	0.001	18.208	42	12	221	5	323	36.8	7.88	41.59	12	cellular homeostasis;conjugation;metabolic process	cytosol	structural molecule activity	Pf00248	1645	ENSG00000187134	AKR1C1
High	Master Protein	P38919	Eukaryotic initiation factor 4A-III [OS=Homo sapiens]	0.001	18.177	30	13	176	11	411	46.8	6.73	43.51	13	cellular component movement;cellular homeostasis;conjugation;defense response;metabolic process	cytosol;membrane;nucleus	RNA binding;structural molecule activity	Pf00270, Pf00271	9775	ENSG00000141543	EIF4A3
High	Master Protein	Q15113	Procollagen C-endopeptidase enhancer 1 [OS=Homo sapiens]	0.001	18.157	15	6	160	6	449	47.9	7.43	89.96	6	cell organization and biogenesis;cellular homeostasis		DNA binding;structural molecule activity	Pf00431, Pf01759	5118	ENSG00000106333	PCOLCE
High	Master Protein	Q9BR76	Coronin-1B [OS=Homo sapiens]	0.001	18.154	12	8	144	8	489	54.2	5.88	47.58	8	cell differentiation;cell growth;coagulation;metabolic process	cytoplasm;cytoskeleton;cytosol;endoplasmic reticulum;nucleus	motor activity;structural molecule activity	Pf00400, Pf08953, Pf16300	57175	ENSG00000172725	CORO1B
High	Master Protein	P07951	Tropomyosin beta chain [OS=Homo sapiens]	0.001	18.103	23	9	124	1	284	32.8	4.7	51.24	9	cell growth;metabolic process	cytosol;endoplasmic reticulum	motor activity;structural molecule activity	Pf00261	7169	ENSG00000198467	TPM2
High	Master Protein	O43490	Prominin-1 [OS=Homo sapiens]	0.001	18.084	22	14	44	14	865	97.1	7.27	6.47	14	defense response;metabolic process	cell surface;cytoplasm;cytoskeleton;extracellular;nucleus	motor activity;structural molecule activity	Pf05478	8842	ENSG00000007062	PROM1
High	Master Protein	Q7KZI7	Serine/threonine-protein kinase MARK2 [OS=Homo sapiens]	0.001	18.074	26	18	100	13	788	87.9	9.72	14.31	18	cell death;cell differentiation;cell growth;cell organization and biogenesis;cellular homeostasis;defense response;development;metabolic process	cytoplasm;cytoskeleton;endoplasmic reticulum;endosome;membrane;nucleus	DNA binding;motor activity;signal transducer activity;structural molecule activity	Pf00069, Pf00627, Pf02149	2011	ENSG00000072518	MARK2
High	Master Protein	Q9Y5X9	Endothelial lipase [OS=Homo sapiens]	0.001	18.042	15	7	31	7	500	56.8	7.93	8.32	7	cell growth;cellular homeostasis;conjugation;metabolic process	cell surface;extracellular;mitochondrion;nucleus	structural molecule activity	Pf00151, Pf01477	9388	ENSG00000101670	LIPG
High	Master Protein	P09493	Tropomyosin alpha-1 chain [OS=Homo sapiens]	0.001	18.014	26	10	139	4	284	32.7	4.74	53.3	10	cell differentiation;cell growth;coagulation;defense response;metabolic process	cytoplasm;cytoskeleton;cytosol;endoplasmic reticulum;nucleus	motor activity;structural molecule activity	Pf00261	7168	ENSG00000140416	TPM1
High	Master Protein	Q8IWV2	Contactin-4 [OS=Homo sapiens]	0.001	17.916	17	12	62	11	1026	113.4	7.47	9.42	12	cell communication;cell differentiation;cell growth;defense response;metabolic process	cell surface;cytoplasm;cytoskeleton;nucleus	structural molecule activity	Pf00041, Pf07679, Pf13927	152330	ENSG00000144619	CNTN4
High	Master Protein	P15170	Eukaryotic peptide chain release factor GTP-binding subunit ERF3A [OS=Homo sapiens]	0.001	17.746	24	12	202	6	499	55.7	5.62	25.74	12	cell differentiation;cell growth;cell organization and biogenesis;cellular component movement;cellular homeostasis;metabolic process	cytosol;Golgi;nucleus	RNA binding;structural molecule activity	Pf00009, Pf03143, Pf03144	2935	ENSG00000103342	GSPT1
High	Master Protein	Q9BXN1	Asporin [OS=Homo sapiens]	0.001	17.73	24	7	102	7	380	43.4	7.08	43.7	7	metabolic process	cell surface;chromosome;nucleus	structural molecule activity	Pf01462, Pf13855	54829	ENSG00000106819	ASPN
High	Master Protein	P49902	Cytosolic purine 5'-nucleotidase [OS=Homo sapiens]	0.001	17.723	22	11	107	11	561	64.9	6.14	20.56	11	cell organization and biogenesis;cellular homeostasis;metabolic process	cytosol;nucleus	signal transducer activity;structural molecule activity	Pf05761	22978	ENSG00000076685	NT5C2
High	Master Protein	O95445	Apolipoprotein M [OS=Homo sapiens]	0.001	17.637	18	3	299	3	188	21.2	6.01	150.86	3	cell growth;cell organization and biogenesis;cellular homeostasis;conjugation;metabolic process	cell surface	catalytic activity;structural molecule activity	Pf11032	55937	ENSG00000204444; ENSG00000206409; ENSG00000224290; ENSG00000226215; ENSG00000227567; ENSG00000231974; ENSG00000235754	APOM
High	Master Protein	Q13620	Cullin-4B [OS=Homo sapiens]	0.001	17.634	28	23	174	16	913	103.9	7.37	26.25	23	cell differentiation;cell growth;cell organization and biogenesis;cell proliferation;cellular homeostasis;coagulation;defense response;metabolic process	cytosol;membrane;nucleus	structural molecule activity	Pf00888, Pf10557	8450	ENSG00000158290	CUL4B
High	Master Protein	Q92673	Sortilin-related receptor [OS=Homo sapiens]	0.001	17.602	19	36	123	36	2214	248.3	5.55	11.76	36	cell organization and biogenesis;cellular homeostasis;conjugation;development;metabolic process	cell surface;cytoplasm;cytoskeleton;extracellular;membrane;mitochondrion;nucleus	structural molecule activity	Pf00041, Pf00057, Pf00058, Pf15901, Pf15902	6653	ENSG00000137642	SORL1
High	Master Protein	P61221	ATP-binding cassette sub-family E member 1 [OS=Homo sapiens]	0.001	17.595	31	16	101	16	599	67.3	8.34	14.56	16	cell growth;cell organization and biogenesis;cellular homeostasis;conjugation;metabolic process	cytosol;endosome;Golgi;nucleus	DNA binding;protein binding;structural molecule activity	Pf00005, Pf00037, Pf04068	6059	ENSG00000164163	ABCE1
High	Master Protein	P15259	Phosphoglycerate mutase 2 [OS=Homo sapiens]	0.001	17.492	24	5	81	1	253	28.7	8.88	30.87	5	cellular homeostasis;development;metabolic process	cytosol	structural molecule activity	Pf00300	5224	ENSG00000164708	PGAM2
High	Master Protein	Q9BXS5	AP-1 complex subunit mu-1 [OS=Homo sapiens]	0.001	17.489	36	13	88	10	423	48.6	7.3	18.65	13	cell growth;conjugation	cytoplasm;cytoskeleton;cytosol;extracellular;mitochondrion;nucleus	structural molecule activity	Pf00928, Pf01217	8907	ENSG00000072958	AP1M1
High	Master Protein	P06730	Eukaryotic translation initiation factor 4E [OS=Homo sapiens]	0.001	17.469	40	7	42	7	217	25.1	6.15	10.14	7	cell differentiation;cell organization and biogenesis;cellular homeostasis;coagulation;conjugation;defense response;metabolic process	cytosol;Golgi;membrane;nucleus	RNA binding;structural molecule activity	Pf01652	1977	ENSG00000151247	EIF4E
High	Master Protein	O00487	26S proteasome non-ATPase regulatory subunit 14 [OS=Homo sapiens]	0.001	17.463	30	8	152	8	310	34.6	6.52	61.11	8	cell organization and biogenesis;cell proliferation;cellular homeostasis;coagulation;metabolic process	cell surface;cytosol;membrane;nucleus	DNA binding;structural molecule activity	Pf01398	10213	ENSG00000115233	PSMD14
High	Master Protein	P07357	Complement component C8 alpha chain [OS=Homo sapiens]	0.001	17.435	16	7	216	7	584	65.1	6.47	103.34	7	coagulation;metabolic process	cell surface;cytoplasm;cytoskeleton	structural molecule activity	Pf00057, Pf00090, Pf01823, Pf21195	731	ENSG00000157131	C8A
High	Master Protein	P07237	Protein disulfide-isomerase [OS=Homo sapiens]	0.001	17.414	28	15	82	15	508	57.1	4.87	22.23	15	cell organization and biogenesis;cellular homeostasis;coagulation;conjugation;development;metabolic process	cell surface;cytoplasm;cytoskeleton;cytosol;endoplasmic reticulum;extracellular;nucleus	antioxidant activity;motor activity;structural molecule activity	Pf00085, Pf13848	5034	ENSG00000185624	P4HB
High	Master Protein	P19012	Keratin, type I cytoskeletal 15 [OS=Homo sapiens]	0.001	17.395	21	12	134	2	456	49.2	4.77	84.79	12	cell growth;metabolic process	cytosol;endoplasmic reticulum	motor activity;structural molecule activity	Pf00038	3866	ENSG00000171346	KRT15
High	Master Protein	P38571	Lysosomal acid lipase/cholesteryl ester hydrolase [OS=Homo sapiens]	0.001	17.393	18	5	62	5	399	45.4	6.92	23.14	5	cell differentiation;cell growth;cell organization and biogenesis;cellular homeostasis;coagulation;conjugation;defense response;development;metabolic process	cytosol;membrane;mitochondrion;nucleus	structural molecule activity	Pf00561	3988	ENSG00000107798	LIPA
High	Master Protein	P09668	Pro-cathepsin H [OS=Homo sapiens]	0.001	17.349	38	12	96	12	335	37.4	8.07	16.59	12	cell organization and biogenesis;cellular homeostasis;defense response;development;metabolic process	cell surface;cytosol;mitochondrion;nucleus	DNA binding;structural molecule activity	Pf00112, Pf08246	1512	ENSG00000103811	CTSH
High	Master Protein	P60174	Triosephosphate isomerase [OS=Homo sapiens]	0.001	17.343	46	9	51	9	249	26.7	6.9	9.34	9	cellular homeostasis	cytosol	structural molecule activity	Pf00121	7167	ENSG00000111669	TPI1
High	Master Protein	P29400	Collagen alpha-5(IV) chain [OS=Homo sapiens]	0.001	17.271	8	9	59	7	1685	160.9	7.62	17.13	9	cell growth;development	cell surface;chromosome;extracellular;nucleus		Pf01391, Pf01413	1287	ENSG00000188153	COL4A5
High	Master Protein	Q9P2J5	Leucine--tRNA ligase, cytoplasmic [OS=Homo sapiens]	0.001	17.266	17	18	108	18	1176	134.4	7.3	15.34	18	cell growth;cell organization and biogenesis;cellular component movement;cellular homeostasis;coagulation;metabolic process	cytosol;extracellular;membrane;mitochondrion;nucleus	DNA binding;structural molecule activity	Pf00133, Pf08264	51520	ENSG00000133706	LARS1
High	Master Protein	Q8NDZ4	Divergent protein kinase domain 2A [OS=Homo sapiens]	0.001	17.201	30	11	39	11	430	49.5	8.53	8.01	11	cell differentiation;defense response;metabolic process	cell surface;cytoskeleton;extracellular		Pf12260	205428	ENSG00000181744	DIPK2A
High	Master Protein	Q53RD9	Fibulin-7 [OS=Homo sapiens]	0.001	17.126	20	8	90	8	439	47.3	7.62	31.72	8	cell communication	cell surface;chromosome	structural molecule activity	Pf00008, Pf00084, Pf07645, Pf14670	129804	ENSG00000144152	FBLN7
High	Master Protein	Q13275	Semaphorin-3F [OS=Homo sapiens]	0.001	17.122	21	13	47	12	785	88.3	8.27	8.19	13	cell differentiation;cell growth;defense response;development;metabolic process	cell surface;nucleus	antioxidant activity	Pf01403	6405	ENSG00000001617	SEMA3F
High	Master Protein	P15313	V-type proton ATPase subunit B, kidney isoform [OS=Homo sapiens]	0.001	17.108	21	7	33	1	513	56.8	5.66	7.42	7	cell growth;cellular homeostasis;conjugation;defense response;metabolic process	cytoplasm;cytoskeleton;cytosol;extracellular;mitochondrion;nucleus	catalytic activity;structural molecule activity	Pf00006, Pf02874	525	ENSG00000116039	ATP6V1B1
High	Master Protein	P15880	Small ribosomal subunit protein uS5 [OS=Homo sapiens]	0.001	17.098	38	10	138	10	293	31.3	10.24	28.48	10	cell organization and biogenesis;cellular homeostasis;metabolic process	cytosol;Golgi;membrane;nucleus	RNA binding;structural molecule activity	Pf00333, Pf03719	6187	ENSG00000140988	RPS2
High	Master Protein	P22692	Insulin-like growth factor-binding protein 4 [OS=Homo sapiens]	0.001	17.067	17	4	102	4	258	27.9	7.15	31.28	4	cell differentiation;development;metabolic process	cell surface;extracellular	antioxidant activity;structural molecule activity	Pf00086, Pf00219	3487	ENSG00000141753	IGFBP4
High	Master Protein	P06576	ATP synthase subunit beta, mitochondrial [OS=Homo sapiens]	0.001	17.063	23	9	31	9	529	56.5	5.4	4.76	9	cellular homeostasis;conjugation;defense response;metabolic process	cytoplasm;cytoskeleton;endosome;nucleus	antioxidant activity;catalytic activity;structural molecule activity	Pf00006, Pf02874	506	ENSG00000110955	ATP5F1B
High	Master Protein	Q9NQ79	Cartilage acidic protein 1 [OS=Homo sapiens]	0.001	17.026	20	11	49	11	661	71.4	5.12	6.71	11	cell differentiation;cell growth;defense response		structural molecule activity	Pf07593, Pf07645, Pf13517	55118	ENSG00000095713	CRTAC1
High	Master Protein	P61026	Ras-related protein Rab-10 [OS=Homo sapiens]	0.001	17.022	37	7	94	6	200	22.5	8.38	29.74	7	cell differentiation;cell growth;conjugation;defense response;metabolic process	cytoplasm;cytoskeleton;cytosol;endoplasmic reticulum;extracellular;mitochondrion;nucleus	motor activity;structural molecule activity	Pf00071	10890	ENSG00000084733	RAB10
High	Master Protein	P23284	Peptidyl-prolyl cis-trans isomerase B [OS=Homo sapiens]	0.001	16.961	45	10	159	10	216	23.7	9.41	32.18	10	cell organization and biogenesis;cellular homeostasis;defense response;metabolic process	cytosol;extracellular;membrane;nucleus	structural molecule activity	Pf00160	5479	ENSG00000166794	PPIB
High	Master Protein	Q9Y5X3	Sorting nexin-5 [OS=Homo sapiens]	0.001	16.95	34	12	59	12	404	46.8	6.76	11.02	12	cell organization and biogenesis;cellular homeostasis;conjugation;metabolic process	cytoplasm;cytoskeleton;cytosol;mitochondrion;nucleus	antioxidant activity;motor activity;structural molecule activity	Pf00787, Pf09325	27131	ENSG00000089006	SNX5
High	Master Protein	P09467	Fructose-1,6-bisphosphatase 1 [OS=Homo sapiens]	0.001	16.935	12	4	121	3	338	36.8	6.99	56.92	4	cellular homeostasis;coagulation;metabolic process	cytosol;membrane;nucleus	structural molecule activity	Pf00316, Pf18913	2203	ENSG00000165140	FBP1
High	Master Protein	O60884	DnaJ homolog subfamily A member 2 [OS=Homo sapiens]	0.001	16.905	33	12	76	12	412	45.7	6.48	20.99	12	cell organization and biogenesis;cellular homeostasis;coagulation;metabolic process	cytoskeleton;cytosol;nucleus	structural molecule activity	Pf00226, Pf00684, Pf01556	10294	ENSG00000069345	DNAJA2
High	Master Protein	P48723	Heat shock 70 kDa protein 13 [OS=Homo sapiens]	0.001	16.855	25	11	69	11	471	51.9	5.76	15.31	11	cell organization and biogenesis;cellular homeostasis	cytoplasm;cytoskeleton;cytosol;extracellular;membrane;nucleus	structural molecule activity	Pf00012	6782	ENSG00000155304	HSPA13
High	Master Protein	Q08209	Protein phosphatase 3 catalytic subunit alpha [OS=Homo sapiens]	0.001	16.855	20	9	86	4	521	58.7	5.86	21.51	9	cell death;cell differentiation;cell growth;cell organization and biogenesis;cellular homeostasis;coagulation;conjugation;defense response;development;metabolic process	cytoplasm;cytoskeleton;cytosol;endoplasmic reticulum;endosome;membrane;nucleus	structural molecule activity	Pf00149	5530	ENSG00000138814	PPP3CA
High	Master Protein	P49736	DNA replication licensing factor MCM2 [OS=Homo sapiens]	0.001	16.819	18	16	132	16	904	101.8	5.52	19.06	16	cell differentiation;cell growth;cell proliferation;cellular homeostasis;coagulation;metabolic process	membrane;nucleus	RNA binding;structural molecule activity	Pf00493, Pf12619, Pf14551, Pf17207, Pf17855	4171	ENSG00000073111	MCM2
High	Master Protein	Q96KG7	Multiple epidermal growth factor-like domains protein 10 [OS=Homo sapiens]	0.001	16.804	10	8	32	8	1140	122.1	6.87	5.9	8	cell communication;cell differentiation;cell growth;conjugation;metabolic process	cytoplasm;cytoskeleton;nucleus	antioxidant activity;structural molecule activity	Pf00053, Pf07974, Pf12661	84466	ENSG00000145794	MEGF10
High	Master Protein	P00390	Glutathione reductase, mitochondrial [OS=Homo sapiens]	0.001	16.799	28	10	77	10	522	56.2	8.5	27.15	10	cellular homeostasis;coagulation;metabolic process	cytoplasm;cytoskeleton;cytosol;endosome	structural molecule activity	Pf00070, Pf02852	2936	ENSG00000104687	GSR
High	Master Protein	Q15746	Myosin light chain kinase, smooth muscle [OS=Homo sapiens]	0.001	16.79	16	27	119	27	1914	210.6	6.15	13.62	27	cell differentiation;cell growth;cell organization and biogenesis;cellular homeostasis;coagulation;defense response;metabolic process	cytoplasm;cytoskeleton;cytosol;endoplasmic reticulum;nucleus	motor activity;signal transducer activity;structural molecule activity	Pf00041, Pf00069, Pf07679, Pf16620	4638	ENSG00000065534	MYLK
High	Master Protein	P15121	Aldo-keto reductase family 1 member B1 [OS=Homo sapiens]	0.001	16.775	29	6	98	5	316	35.8	6.98	43.44	6	cellular homeostasis;coagulation;defense response;metabolic process	cell surface;cytosol;membrane	structural molecule activity	Pf00248	231	ENSG00000085662	AKR1B1
High	Master Protein	P54920	Alpha-soluble NSF attachment protein [OS=Homo sapiens]	0.001	16.689	52	16	85	15	295	33.2	5.36	24.87	16	cell death;cell growth;conjugation;defense response;metabolic process	cytoplasm;cytoskeleton;cytosol;nucleus	structural molecule activity	Pf14938	8775	ENSG00000105402	NAPA
High	Master Protein	P98095	Fibulin-2 [OS=Homo sapiens]	0.001	16.629	13	11	76	11	1184	126.5	4.82	16.1	11	metabolic process	chromosome	enzyme regulator activity;structural molecule activity	Pf01821, Pf07645, Pf12662, Pf14670	2199	ENSG00000163520	FBLN2
High	Master Protein	P20339	Ras-related protein Rab-5A [OS=Homo sapiens]	0.001	16.628	42	7	126	4	215	23.6	8.15	52.15	7	cell death;cell growth;conjugation;development;metabolic process	cytoplasm;cytoskeleton;cytosol;endoplasmic reticulum;extracellular;membrane;mitochondrion;nucleus	structural molecule activity	Pf00071	5868	ENSG00000144566	RAB5A
High	Master Protein	P23381	Tryptophan--tRNA ligase, cytoplasmic [OS=Homo sapiens]	0.001	16.591	19	10	100	10	471	53.1	6.23	26.29	10	cell organization and biogenesis;cellular component movement;cellular homeostasis;defense response;metabolic process	cytosol;membrane;nucleus	DNA binding;structural molecule activity	Pf00458, Pf00579	7453	ENSG00000140105	WARS1
High	Master Protein	P48444	Coatomer subunit delta [OS=Homo sapiens]	0.001	16.585	32	17	105	17	511	57.2	6.21	20.76	17	conjugation;defense response;metabolic process	cytoskeleton;cytosol;extracellular		Pf00928, Pf01217	372	ENSG00000095139	ARCN1
High	Master Protein	P61081	NEDD8-conjugating enzyme Ubc12 [OS=Homo sapiens]	0.001	16.57	44	9	102	9	183	20.9	7.69	28.11	9	cell organization and biogenesis;cellular homeostasis;metabolic process	cytosol;membrane	structural molecule activity	Pf00179	9040	ENSG00000130725	UBE2M
High	Master Protein	P50993	Sodium/potassium-transporting ATPase subunit alpha-2 [OS=Homo sapiens]	0.001	16.511	17	14	62	7	1020	112.2	5.66	8.79	14	cellular homeostasis;coagulation;conjugation;defense response;development;metabolic process	cytoplasm;cytoskeleton;mitochondrion;nucleus	catalytic activity;structural molecule activity	Pf00122, Pf00689, Pf00690, Pf00702, Pf13246	477	ENSG00000018625	ATP1A2
High	Master Protein	Q07020	Large ribosomal subunit protein eL18 [OS=Homo sapiens]	0.003	16.385	32	6	61	6	188	21.6	11.72	12.23	6	cell organization and biogenesis;cellular homeostasis	cytosol;extracellular;Golgi;membrane;nucleus	RNA binding;structural molecule activity	Pf17135	6141	ENSG00000063177	RPL18
High	Master Protein	Q7Z3U7	Protein MON2 homolog [OS=Homo sapiens]	0.002	16.379	11	19	71	19	1717	190.2	6.06	11.05	19	conjugation	cytoskeleton;cytosol;mitochondrion		Pf09324, Pf12783, Pf16206, Pf16213	23041	ENSG00000061987	MON2
High	Master Protein	Q92599	Septin-8 [OS=Homo sapiens]	0.002	16.372	26	11	131	7	483	55.7	6.28	55.9	11	cell differentiation;metabolic process	cytoskeleton;endoplasmic reticulum;extracellular;nucleus	structural molecule activity	Pf00735	23176	ENSG00000164402	SEPTIN8
High	Master Protein	P06865	Beta-hexosaminidase subunit alpha [OS=Homo sapiens]	0.002	16.371	28	13	114	13	529	60.7	5.16	23.71	13	cell growth;cell organization and biogenesis;cellular homeostasis;defense response;development;metabolic process	cytosol;mitochondrion;nucleus	structural molecule activity	Pf00728, Pf14845	3073	ENSG00000213614	HEXA
High	Master Protein	Q02153	Guanylate cyclase soluble subunit beta-1 [OS=Homo sapiens]	0.002	16.346	30	17	152	17	619	70.5	5.35	21.68	17	cell death;cellular homeostasis;development;metabolic process	cytosol;nucleus	structural molecule activity	Pf00211, Pf07700, Pf07701	2983	ENSG00000061918	GUCY1B1
High	Master Protein	Q16772	Glutathione S-transferase A3 [OS=Homo sapiens]	0.002	16.345	26	6	81	3	222	25.3	9.2	39.14	6	cellular homeostasis	cytosol	structural molecule activity	Pf00043, Pf02798	2940	ENSG00000174156	GSTA3
High	Master Protein	Q7Z5N4	Protein sidekick-1 [OS=Homo sapiens]	0.002	16.33	10	19	128	18	2213	242	6.39	29.04	19	cell communication;cell growth;defense response;metabolic process	cytoplasm;cytoskeleton;nucleus	structural molecule activity	Pf00041, Pf07679, Pf13927	221935	ENSG00000146555	SDK1
High	Master Protein	Q01433	AMP deaminase 2 [OS=Homo sapiens]	0.002	16.297	14	12	85	12	825	94.8	6.55	15.91	12	cellular homeostasis;metabolic process	cytosol	structural molecule activity	Pf19326	271	ENSG00000116337	AMPD2
High	Master Protein	P08243	Asparagine synthetase [glutamine-hydrolyzing] [OS=Homo sapiens]	0.002	16.264	30	17	96	17	561	64.3	6.86	28.41	17	cellular homeostasis;coagulation;metabolic process	cytosol	structural molecule activity	Pf00733, Pf13537	440	ENSG00000070669	ASNS
High	Master Protein	A6NHL2	Tubulin alpha chain-like 3 [OS=Homo sapiens]	0.002	16.257	15	6	139	3	446	49.9	6.05	74.87	6	cell differentiation;cell growth	endoplasmic reticulum;nucleus	motor activity;structural molecule activity	Pf00091, Pf03953	79861	ENSG00000178462	TUBAL3
High	Master Protein	Q58FG1	Putative heat shock protein HSP 90-alpha A4 [OS=Homo sapiens]	0.002	16.2	22	7	253	5	418	47.7	5.19	82.01	7	cell organization and biogenesis;cellular homeostasis;coagulation;metabolic process	cytoplasm;cytoskeleton;cytosol;membrane;nucleus	structural molecule activity	Pf00183, Pf13589			HSP90AA4P
High	Master Protein	P00439	Phenylalanine-4-hydroxylase [OS=Homo sapiens]	0.002	16.198	17	8	137	8	452	51.8	6.6	37.45	8	cellular homeostasis	cytosol	structural molecule activity	Pf00351, Pf01842	5053	ENSG00000171759	PAH
High	Master Protein	P41091	Eukaryotic translation initiation factor 2 subunit 3 [OS=Homo sapiens]	0.002	16.17	29	14	104	14	472	51.1	8.4	23.18	14	cell growth;cell organization and biogenesis;cellular homeostasis	cytosol;nucleus	RNA binding;structural molecule activity	Pf00009, Pf03144, Pf09173	1968	ENSG00000130741	EIF2S3
High	Master Protein	P12035	Keratin, type II cytoskeletal 3 [OS=Homo sapiens]	0.002	16.137	22	14	243	6	628	64.4	6.48	75.66	14	cell growth;metabolic process	cytosol;endoplasmic reticulum	metal ion binding	Pf00038, Pf16208	3850	ENSG00000186442	KRT3
High	Master Protein	P59998	Actin-related protein 2/3 complex subunit 4 [OS=Homo sapiens]	0.002	16.086	29	6	215	6	168	19.7	8.43	94.89	6	cell growth	cytosol;endoplasmic reticulum;membrane;nucleus	motor activity;structural molecule activity	Pf05856	10093	ENSG00000241553	ARPC4
High	Master Protein	Q15293	Reticulocalbin-1 [OS=Homo sapiens]	0.002	16.072	27	10	68	10	331	38.9	5	19.33	10	defense response	extracellular	structural molecule activity	Pf13202	5954	ENSG00000049449	RCN1
High	Master Protein	P27708	CAD protein [OS=Homo sapiens]	0.002	15.989	12	23	69	21	2225	242.8	6.46	13.59	23	cell organization and biogenesis;cellular homeostasis;coagulation;conjugation;defense response;metabolic process	cytosol;membrane;nucleus	signal transducer activity;structural molecule activity	Pf00117, Pf00185, Pf00988, Pf01979, Pf02142, Pf02729, Pf02786, Pf02787	790	ENSG00000084774	CAD
High	Master Protein	P20849	Collagen alpha-1(IX) chain [OS=Homo sapiens]	0.002	15.903	7	6	179	6	921	91.8	8.72	86.33	6	cell growth;metabolic process	cell surface;extracellular;nucleus	enzyme regulator activity;structural molecule activity	Pf01391	1297	ENSG00000112280	COL9A1
High	Master Protein	Q92526	T-complex protein 1 subunit zeta-2 [OS=Homo sapiens]	0.002	15.827	17	9	78	4	530	57.8	7.24	20.15	9	cell organization and biogenesis;cellular homeostasis	cytosol	structural molecule activity	Pf00118	10693	ENSG00000132141	CCT6B
High	Master Protein	P49840	Glycogen synthase kinase-3 alpha [OS=Homo sapiens]	0.002	15.798	29	14	65	9	483	50.9	8.75	8.26	14	cell death;cell growth;cell organization and biogenesis;cellular homeostasis;conjugation;defense response;development;metabolic process	cytosol;endosome;membrane;nucleus	antioxidant activity;motor activity;signal transducer activity;structural molecule activity	Pf00069	2931	ENSG00000105723	GSK3A
High	Master Protein	P20340	Ras-related protein Rab-6A [OS=Homo sapiens]	0.002	15.78	39	9	50	4	208	23.6	5.54	12.11	9	cell differentiation;cell growth;cell organization and biogenesis;cellular homeostasis;conjugation;defense response;metabolic process	cytoplasm;cytoskeleton;cytosol;extracellular;nucleus	motor activity;structural molecule activity	Pf00071	5870	ENSG00000175582	RAB6A
High	Master Protein	Q6YHK3	CD109 antigen [OS=Homo sapiens]	0.002	15.78	5	6	126	6	1445	161.6	5.85	27.52	6	cell differentiation;cell organization and biogenesis;cellular homeostasis;metabolic process	cell surface;cytoplasm;cytoskeleton;cytosol	DNA binding;structural molecule activity	Pf00207, Pf01835, Pf07677, Pf07678, Pf07703, Pf17791	135228	ENSG00000156535	CD109
High	Master Protein	Q9NY15	Stabilin-1 [OS=Homo sapiens]	0.002	15.775	7	15	142	15	2570	275.3	6.49	36.9	15	cell communication;cell death;coagulation;conjugation;metabolic process	cytoplasm;cytoskeleton	structural molecule activity	Pf00193, Pf02469, Pf12947	23166	ENSG00000010327	STAB1
High	Master Protein	O00148	ATP-dependent RNA helicase DDX39A [OS=Homo sapiens]	0.002	15.772	22	9	48	3	427	49.1	5.68	11.68	9	cellular component movement;cellular homeostasis;conjugation	membrane;nucleus	structural molecule activity	Pf00270, Pf00271	10212	ENSG00000123136	DDX39A
High	Master Protein	P02511	Alpha-crystallin B chain [OS=Homo sapiens]	0.002	15.768	21	4	107	4	175	20.1	7.33	28.79	4	cell growth;cell organization and biogenesis;cellular homeostasis;coagulation;defense response;development;metabolic process	cytoplasm;cytoskeleton;cytosol;endoplasmic reticulum;endosome;membrane;mitochondrion;nucleus	motor activity;structural molecule activity	Pf00011, Pf00525	1410	ENSG00000109846	CRYAB
High	Master Protein	P06132	Uroporphyrinogen decarboxylase [OS=Homo sapiens]	0.002	15.756	19	6	88	6	367	40.8	6.14	31.56	6	cellular homeostasis	cytosol;membrane	structural molecule activity	Pf01208	7389	ENSG00000126088	UROD
High	Master Protein	P61978	Heterogeneous nuclear ribonucleoprotein K [OS=Homo sapiens]	0.002	15.726	27	13	41	13	463	50.9	5.54	6.78	13	cellular component movement;cellular homeostasis;development;metabolic process	endoplasmic reticulum;membrane;nucleus	RNA binding;structural molecule activity	Pf00013, Pf08067	3190	ENSG00000165119	HNRNPK
High	Master Protein	P28838	Cytosol aminopeptidase [OS=Homo sapiens]	0.002	15.691	26	10	42	10	519	56.1	7.93	6.66	10	cell organization and biogenesis	nucleus	structural molecule activity	Pf00883, Pf02789	51056	ENSG00000002549	LAP3
High	Master Protein	P46781	Small ribosomal subunit protein uS4 [OS=Homo sapiens]	0.002	15.679	39	10	61	10	194	22.6	10.65	24.9	10	cell organization and biogenesis;cellular homeostasis;metabolic process	cytosol;Golgi;membrane;nucleus	RNA binding;structural molecule activity	Pf00163, Pf01479	6203	ENSG00000170889; ENSG00000274005; ENSG00000274626; ENSG00000274646; ENSG00000274950; ENSG00000275323; ENSG00000277079; ENSG00000277359; ENSG00000278081; ENSG00000278270	RPS9
High	Master Protein	P12004	Proliferating cell nuclear antigen [OS=Homo sapiens]	0.002	15.595	39	8	56	8	261	28.8	4.69	12.27	8	cell differentiation;cell growth;cell proliferation;cellular homeostasis;coagulation;defense response;metabolic process	endoplasmic reticulum;membrane;nucleus	antioxidant activity;DNA binding;RNA binding;structural molecule activity	Pf00705, Pf02747	5111	ENSG00000132646	PCNA
High	Master Protein	Q92841	Probable ATP-dependent RNA helicase DDX17 [OS=Homo sapiens]	0.002	15.575	25	16	147	10	729	80.2	8.27	20.64	16	cellular component movement;cellular homeostasis;coagulation;development;metabolic process	cytosol;membrane;nucleus	RNA binding;structural molecule activity	Pf00270, Pf00271	10521	ENSG00000100201	DDX17
High	Master Protein	P62906	Large ribosomal subunit protein uL1 [OS=Homo sapiens]	0.002	15.57	39	7	46	7	217	24.8	9.94	13.98	7	cell organization and biogenesis;cellular component movement;cellular homeostasis	cytosol;Golgi;nucleus	structural molecule activity	Pf00687	4736	ENSG00000198755	RPL10A
High	Master Protein	Q9H853	Putative tubulin-like protein alpha-4B [OS=Homo sapiens]	0.002	15.44	11	2	92	1	241	27.5	7.83	37.98	2	cell differentiation;cell growth	endoplasmic reticulum;nucleus	motor activity;structural molecule activity	Pf00091		ENSG00000243910	TUBA4B
High	Master Protein	P04792	Heat shock protein beta-1 [OS=Homo sapiens]	0.002	15.431	39	8	66	8	205	22.8	6.4	19.42	8	cell organization and biogenesis;cellular homeostasis;coagulation;conjugation;development;metabolic process	cytoplasm;cytosol;endoplasmic reticulum;membrane;nucleus	DNA binding;structural molecule activity	Pf00011	3315	ENSG00000106211	HSPB1
High	Master Protein	Q96F07	Cytoplasmic FMR1-interacting protein 2 [OS=Homo sapiens]	0.002	15.403	18	22	189	9	1278	148.3	7.31	22.49	22	cell communication;cell differentiation;cell growth;cell organization and biogenesis;cellular homeostasis;defense response;metabolic process	cytosol;membrane;nucleus	structural molecule activity	Pf05994, Pf07159	26999	ENSG00000055163	CYFIP2
High	Master Protein	Q14194	Dihydropyrimidinase-related protein 1 [OS=Homo sapiens]	0.002	15.375	19	9	115	5	572	62.1	7.03	48.45	9	cellular homeostasis;defense response;metabolic process	cytosol;endoplasmic reticulum;nucleus	motor activity;structural molecule activity	Pf01979	1400	ENSG00000072832	CRMP1
High	Master Protein	P55287	Cadherin-11 [OS=Homo sapiens]	0.002	15.374	21	13	55	13	796	87.9	4.91	7.53	13	cell communication;cell differentiation;cell growth;defense response;metabolic process	cytoplasm;cytoskeleton;nucleus	structural molecule activity	Pf00028, Pf01049	1009	ENSG00000140937	CDH11
High	Master Protein	P60228	Eukaryotic translation initiation factor 3 subunit E [OS=Homo sapiens]	0.002	15.338	33	14	59	14	445	52.2	6.04	13.44	14	cell growth;cell organization and biogenesis;cellular component movement;cellular homeostasis;metabolic process	cytosol;Golgi;membrane;nucleus	RNA binding	Pf01399, Pf09440, Pf21357	3646	ENSG00000104408	EIF3E
High	Master Protein	Q9Y678	Coatomer subunit gamma-1 [OS=Homo sapiens]	0.002	15.334	21	17	174	14	874	97.7	5.47	23.8	17	conjugation;metabolic process	cytoskeleton;cytosol;extracellular	structural molecule activity	Pf01602, Pf08752, Pf16381	22820	ENSG00000181789	COPG1
High	Master Protein	P02748	Complement component C9 [OS=Homo sapiens]	0.002	15.333	7	4	285	3	559	63.1	5.59	168.78	4	cell growth;coagulation;metabolic process	cell surface;cytoplasm;cytoskeleton;nucleus		Pf00057, Pf00090, Pf01823	735	ENSG00000113600	C9
High	Master Protein	P56537	Eukaryotic translation initiation factor 6 [OS=Homo sapiens]	0.002	15.295	42	6	42	6	245	26.6	4.68	5.2	6	cell growth;cell organization and biogenesis;cellular component movement;cellular homeostasis;conjugation;metabolic process	cytosol;endoplasmic reticulum;membrane;nucleus	protein binding;RNA binding	Pf01912	3692	ENSG00000242372	EIF6
High	Master Protein	P49915	GMP synthase [glutamine-hydrolyzing] [OS=Homo sapiens]	0.002	15.23	39	24	106	24	693	76.7	6.87	13.96	24	cellular homeostasis	cytosol	structural molecule activity	Pf00117, Pf00958, Pf02540	8833	ENSG00000163655	GMPS
High	Master Protein	Q13642	Four and a half LIM domains protein 1 [OS=Homo sapiens]	0.002	15.157	13	4	103	4	323	36.2	8.97	40.97	4	metabolic process	cytoplasm;cytoskeleton;cytosol;membrane;nucleus	structural molecule activity	Pf00412	2273	ENSG00000022267	FHL1
High	Master Protein	P16278	Beta-galactosidase [OS=Homo sapiens]	0.002	15.131	16	9	67	9	677	76	6.57	9.47	9	cell organization and biogenesis;cellular homeostasis;metabolic process	cell surface;extracellular;mitochondrion;nucleus	structural molecule activity	Pf01301, Pf21317, Pf21467	2720	ENSG00000170266	GLB1
High	Master Protein	Q8WUD1	Ras-related protein Rab-2B [OS=Homo sapiens]	0.002	15.088	50	8	102	2	216	24.2	7.83	13.3	8	cell growth;coagulation;conjugation;metabolic process	cytoplasm;cytoskeleton;extracellular;nucleus	structural molecule activity	Pf00071	84932	ENSG00000129472	RAB2B
High	Master Protein	Q96EY5	Multivesicular body subunit 12A [OS=Homo sapiens]	0.002	15.086	33	6	43	6	273	28.8	8.91	9.43	6	cell growth;cell organization and biogenesis;cellular homeostasis;conjugation;metabolic process	cytoskeleton;cytosol;endoplasmic reticulum;membrane;mitochondrion;nucleus	structural molecule activity	Pf10240	93343	ENSG00000141971	MVB12A
High	Master Protein	Q8WVM8	Sec1 family domain-containing protein 1 [OS=Homo sapiens]	0.002	15.044	24	12	82	12	642	72.3	6.27	11.93	12	coagulation;conjugation;metabolic process	cytoplasm;cytoskeleton;cytosol;extracellular	structural molecule activity	Pf00995	23256	ENSG00000092108	SCFD1
High	Master Protein	Q96EK6	Glucosamine 6-phosphate N-acetyltransferase [OS=Homo sapiens]	0.002	14.92	28	5	54	5	184	20.7	7.99	9.7	5	cellular homeostasis	cytoskeleton;cytosol;extracellular;mitochondrion	structural molecule activity	Pf00583	64841	ENSG00000100522	GNPNAT1
High	Master Protein	Q86Z23	Complement C1q-like protein 4 [OS=Homo sapiens]	0.002	14.886	29	6	29	6	238	24.9	8.28	6.57	6	cell differentiation;development;metabolic process	cell surface;nucleus	structural molecule activity	Pf00386	338761	ENSG00000186897	C1QL4
High	Master Protein	P14649	Myosin light chain 6B [OS=Homo sapiens]	0.002	14.861	33	6	98	4	208	22.8	5.73	39.22	6	metabolic process	cytosol;endoplasmic reticulum	motor activity;structural molecule activity		140465	ENSG00000196465	MYL6B
High	Master Protein	P21695	Glycerol-3-phosphate dehydrogenase [NAD(+)], cytoplasmic [OS=Homo sapiens]	0.002	14.783	35	11	101	10	349	37.5	6.18	32.95	11	cellular homeostasis;metabolic process	cytosol;nucleus	structural molecule activity	Pf01210, Pf07479	2819	ENSG00000167588	GPD1
High	Master Protein	P05543	Thyroxine-binding globulin [OS=Homo sapiens]	0.002	14.779	30	11	74	11	415	46.3	6.3	24.67	11	conjugation;metabolic process	cell surface	DNA binding	Pf00079	6906	ENSG00000123561	SERPINA7
High	Master Protein	P17655	Calpain-2 catalytic subunit [OS=Homo sapiens]	0.002	14.771	17	12	92	12	700	79.9	4.98	27.16	12	cell organization and biogenesis;cellular homeostasis;coagulation;defense response;metabolic process	cytoplasm;cytoskeleton;cytosol;endoplasmic reticulum;extracellular;membrane;mitochondrion;nucleus	motor activity;structural molecule activity	Pf00648, Pf01067, Pf13833	824	ENSG00000162909	CAPN2
High	Master Protein	P53990	IST1 homolog [OS=Homo sapiens]	0.002	14.77	16	5	26	5	364	39.7	5.35	6.78	5	cell differentiation;cell growth;conjugation;defense response;metabolic process	cell surface;cytosol;endoplasmic reticulum;extracellular;membrane;mitochondrion;nucleus	structural molecule activity	Pf03398	9798	ENSG00000182149	IST1
High	Master Protein	O15511	Actin-related protein 2/3 complex subunit 5 [OS=Homo sapiens]	0.002	14.724	48	7	61	6	151	16.3	5.67	18.54	7	cell growth;metabolic process	cell surface;cytosol;endoplasmic reticulum;membrane;nucleus	motor activity	Pf04699	10092	ENSG00000162704	ARPC5
High	Master Protein	P19013	Keratin, type II cytoskeletal 4 [OS=Homo sapiens]	0.002	14.707	25	13	176	8	520	56.1	6.61	78.54	13	cell growth;metabolic process	cytosol;endoplasmic reticulum;nucleus	metal ion binding	Pf00038, Pf16208	3851	ENSG00000170477	KRT4
High	Master Protein	Q9UN37	Vacuolar protein sorting-associated protein 4A [OS=Homo sapiens]	0.002	14.695	25	11	94	6	437	48.9	7.8	18.73	11	cell differentiation;cell growth;cell organization and biogenesis;cellular homeostasis;coagulation;conjugation;defense response;development;metabolic process	cytoplasm;cytoskeleton;cytosol;endoplasmic reticulum;membrane;mitochondrion;nucleus	structural molecule activity	Pf00004, Pf04212, Pf09336, Pf17862	27183	ENSG00000132612	VPS4A
High	Master Protein	Q7Z794	Keratin, type II cytoskeletal 1b [OS=Homo sapiens]	0.002	14.661	15	9	140	5	578	61.9	5.99	66.49	9	cell growth;metabolic process	cytoplasm;cytosol;endoplasmic reticulum	metal ion binding	Pf00038, Pf16208	374454	ENSG00000189182	KRT77
High	Master Protein	P06756	Integrin alpha-V [OS=Homo sapiens]	0.002	14.614	23	21	108	21	1048	116	5.68	16.77	21	cell communication;cellular homeostasis;conjugation;defense response;development;metabolic process	cytoplasm;cytoskeleton;cytosol;nucleus	antioxidant activity;catalytic activity;structural molecule activity	Pf00357, Pf01839, Pf08441, Pf20805, Pf20806	3685	ENSG00000138448	ITGAV
High	Master Protein	O75351	Vacuolar protein sorting-associated protein 4B [OS=Homo sapiens]	0.002	14.575	23	9	69	4	444	49.3	7.23	11.51	9	cell death;cell differentiation;cell growth;cell organization and biogenesis;cellular homeostasis;coagulation;conjugation;defense response;development;metabolic process	cytoplasm;cytoskeleton;cytosol;endoplasmic reticulum;membrane;mitochondrion;nucleus	structural molecule activity	Pf00004, Pf04212, Pf09336, Pf17862	9525	ENSG00000119541	VPS4B
High	Master Protein	O14556	Glyceraldehyde-3-phosphate dehydrogenase, testis-specific [OS=Homo sapiens]	0.002	14.558	18	6	158	5	408	44.5	8.19	83.39	6	cellular homeostasis;metabolic process	cytosol	structural molecule activity	Pf00044, Pf02800	26330	ENSG00000105679	GAPDHS
High	Master Protein	P15153	Ras-related C3 botulinum toxin substrate 2 [OS=Homo sapiens]	0.002	14.556	22	4	118	1	192	21.4	7.61	60.65	4	cell communication;cell differentiation;cell growth;cellular homeostasis;development;metabolic process	cytoplasm;cytoskeleton;cytosol;endosome;extracellular;membrane;nucleus	DNA binding;structural molecule activity	Pf00071	5880	ENSG00000128340	RAC2
High	Master Protein	O00757	Fructose-1,6-bisphosphatase isozyme 2 [OS=Homo sapiens]	0.002	14.525	12	4	85	3	339	36.7	7.23	27.35	4	cellular homeostasis	cytoplasm;cytoskeleton;cytosol;endoplasmic reticulum;membrane;nucleus	structural molecule activity	Pf00316, Pf18913	8789	ENSG00000130957	FBP2
High	Master Protein	Q6ZNJ1	Neurobeachin-like protein 2 [OS=Homo sapiens]	0.002	14.505	7	19	71	19	2754	302.3	6.38	9.1	19	metabolic process	cytoplasm;cytoskeleton;cytosol;extracellular	structural molecule activity	Pf02138, Pf14844, Pf15787, Pf16057, Pf20425, Pf20426	23218	ENSG00000160796	NBEAL2
High	Master Protein	Q9BTY2	Plasma alpha-L-fucosidase [OS=Homo sapiens]	0.002	14.491	20	9	37	9	467	54	6.25	5.97	9	cellular homeostasis;metabolic process	cell surface;extracellular;mitochondrion	structural molecule activity	Pf01120, Pf16757	2519	ENSG00000001036	FUCA2
High	Master Protein	Q92930	Ras-related protein Rab-8B [OS=Homo sapiens]	0.002	14.489	31	7	67	3	207	23.6	9.07	20.68	7	cell growth;conjugation;metabolic process	cytoplasm;cytoskeleton;extracellular;mitochondrion;nucleus	antioxidant activity;structural molecule activity	Pf00071	51762	ENSG00000166128	RAB8B
High	Master Protein	P07954	Fumarate hydratase, mitochondrial [OS=Homo sapiens]	0.002	14.438	21	8	79	8	510	54.6	8.76	9.64	8	cell proliferation;cellular homeostasis;coagulation;metabolic process	cytosol;endosome;membrane;nucleus	structural molecule activity	Pf00206, Pf10415	2271	ENSG00000091483	FH
High	Master Protein	P06744	Glucose-6-phosphate isomerase [OS=Homo sapiens]	0.002	14.37	18	7	60	7	558	63.1	8.32	16.66	7	cellular homeostasis;coagulation;defense response;development;metabolic process	cell surface;cytoplasm;cytoskeleton;cytosol;nucleus	antioxidant activity;structural molecule activity	Pf00342	2821	ENSG00000105220	GPI
High	Master Protein	P07711	Procathepsin L [OS=Homo sapiens]	0.002	14.356	23	7	72	6	333	37.5	5.45	33.99	7	cell growth;cell organization and biogenesis;cellular homeostasis;conjugation;metabolic process	cell surface;cytoplasm;cytoskeleton;extracellular;membrane;mitochondrion;nucleus	DNA binding;structural molecule activity	Pf00112, Pf08246	1514	ENSG00000135047	CTSL
High	Master Protein	Q3SY69	Mitochondrial 10-formyltetrahydrofolate dehydrogenase [OS=Homo sapiens]	0.002	14.337	16	14	146	12	923	101.7	6.52	63.67	14	cellular homeostasis	endosome;membrane	structural molecule activity	Pf00171, Pf00550, Pf00551, Pf02911	160428	ENSG00000136010	ALDH1L2
High	Master Protein	P06727	Apolipoprotein A-IV [OS=Homo sapiens]	0.002	14.304	31	9	74	9	396	45.3	5.38	31.4	9	cell communication;cell differentiation;cell growth;cell organization and biogenesis;cellular homeostasis;coagulation;conjugation;defense response;metabolic process	cell surface;cytosol;extracellular;mitochondrion;nucleus	catalytic activity;DNA binding;structural molecule activity	Pf01442	337	ENSG00000110244	APOA4
High	Master Protein	Q9UN36	Protein NDRG2 [OS=Homo sapiens]	0.002	14.238	10	2	28	2	371	40.8	5.21	8.57	2	cell death;cell differentiation;development;metabolic process	cytosol;extracellular;membrane;nucleus		Pf03096	57447	ENSG00000165795	NDRG2
High	Master Protein	Q14008	Cytoskeleton-associated protein 5 [OS=Homo sapiens]	0.002	14.201	16	28	157	28	2032	225.4	7.8	16.35	28	cell differentiation;cell growth;conjugation;metabolic process	cytoplasm;cytoskeleton;cytosol;endoplasmic reticulum;membrane;nucleus	motor activity;structural molecule activity	Pf02985, Pf12348, Pf21041	9793	ENSG00000175216	CKAP5
High	Master Protein	Q15029	116 kDa U5 small nuclear ribonucleoprotein component [OS=Homo sapiens]	0.002	14.081	20	18	146	17	972	109.4	5	47.26	18	cellular component movement;cellular homeostasis;metabolic process	cytosol;membrane;nucleus	RNA binding;structural molecule activity	Pf00009, Pf00679, Pf03144, Pf03764, Pf14492, Pf16004	9343	ENSG00000108883	EFTUD2
High	Master Protein	P60763	Ras-related C3 botulinum toxin substrate 3 [OS=Homo sapiens]	0.002	14.061	27	5	132	1	192	21.4	8.15	65.47	5	cell death;cell differentiation;cell growth;cellular homeostasis;conjugation;defense response;development;metabolic process	cytoplasm;cytoskeleton;cytosol;endoplasmic reticulum;extracellular;nucleus	structural molecule activity	Pf00071	5881	ENSG00000169750	RAC3
High	Master Protein	P49590	Histidine--tRNA ligase, mitochondrial [OS=Homo sapiens]	0.002	14.054	12	6	50	1	506	56.9	8.24	16.64	6	cell organization and biogenesis;cellular component movement;cellular homeostasis	cytosol;endosome	structural molecule activity	Pf03129, Pf13393	23438	ENSG00000112855	HARS2
High	Master Protein	P63241	Eukaryotic translation initiation factor 5A-1 [OS=Homo sapiens]	0.002	13.992	25	5	108	5	154	16.8	5.24	17.6	5	cell organization and biogenesis;cellular homeostasis;development;metabolic process	cytoskeleton;cytosol;extracellular;membrane;nucleus	protein binding;RNA binding	Pf01287, Pf21485	1984	ENSG00000132507; ENSG00000288145	EIF5A
High	Master Protein	Q13308	Inactive tyrosine-protein kinase 7 [OS=Homo sapiens]	0.002	13.972	12	12	78	12	1070	118.3	7.09	19.28	12	cell communication;cell death;cell differentiation;cell growth;cell organization and biogenesis;cellular homeostasis;coagulation;defense response;development;metabolic process	cytoplasm;cytoskeleton;nucleus	signal transducer activity;structural molecule activity	Pf07679, Pf07714, Pf13927	5754	ENSG00000112655	PTK7
High	Master Protein	P22897	Macrophage mannose receptor 1 [OS=Homo sapiens]	0.002	13.947	9	10	76	10	1456	165.9	6.54	16.06	10	coagulation;conjugation;metabolic process	cytoplasm;cytoskeleton;mitochondrion;nucleus	structural molecule activity	Pf00040, Pf00059, Pf00652	4360	ENSG00000260314	MRC1
High	Master Protein	Q13740	CD166 antigen [OS=Homo sapiens]	0.002	13.942	23	10	40	10	583	65.1	6.25	9.91	10	cell communication;cell differentiation;cell growth;defense response;development;metabolic process	cytoplasm;cytoskeleton;nucleus	antioxidant activity;structural molecule activity	Pf08205, Pf13927	214	ENSG00000170017	ALCAM
High	Master Protein	P62330	ADP-ribosylation factor 6 [OS=Homo sapiens]	0.002	13.905	33	4	69	4	175	20.1	8.95	22.74	4	cell communication;cell differentiation;cell growth;conjugation;defense response;metabolic process	cytoplasm;cytoskeleton;cytosol;extracellular;mitochondrion;nucleus	structural molecule activity	Pf00025	382	ENSG00000165527	ARF6
High	Master Protein	Q04917	14-3-3 protein eta [OS=Homo sapiens]	0.002	13.894	46	9	98	7	246	28.2	4.84	48.95	9	cellular homeostasis;conjugation;development;metabolic process	cytoplasm;cytoskeleton;cytosol;nucleus	antioxidant activity;motor activity;structural molecule activity	Pf00244	7533	ENSG00000128245	YWHAH
High	Master Protein	Q9NR19	Acetyl-coenzyme A synthetase, cytoplasmic [OS=Homo sapiens]	0.002	13.866	15	10	64	10	701	78.5	6.46	13.26	10	cellular homeostasis	cytosol;endosome;nucleus	structural molecule activity	Pf00501, Pf13193, Pf16177	55902	ENSG00000131069	ACSS2
High	Master Protein	P18124	Large ribosomal subunit protein uL30 [OS=Homo sapiens]	0.002	13.859	37	9	55	9	248	29.2	10.65	8.37	9	cell organization and biogenesis;cellular component movement;cellular homeostasis;metabolic process	cytosol;Golgi;nucleus	RNA binding;structural molecule activity	Pf00327, Pf08079	6129	ENSG00000147604	RPL7
High	Master Protein	P19320	Vascular cell adhesion protein 1 [OS=Homo sapiens]	0.002	13.817	22	13	133	13	739	81.2	5.22	54.41	13	cell communication;cellular homeostasis;coagulation;defense response;development;metabolic process	cell surface;cytoplasm;cytoskeleton;endoplasmic reticulum;extracellular;mitochondrion;nucleus	antioxidant activity;structural molecule activity	Pf00047, Pf05790, Pf07679, Pf13927	7412	ENSG00000162692	VCAM1
High	Master Protein	P02792	Ferritin light chain [OS=Homo sapiens]	0.002	13.742	43	6	29	6	175	20	5.78	2.18	6	conjugation;metabolic process	cell surface;cytosol;mitochondrion;nucleus	structural molecule activity	Pf00210	2512	ENSG00000087086	FTL
High	Master Protein	Q96FJ2	Dynein light chain 2, cytoplasmic [OS=Homo sapiens]	0.002	13.719	57	4	22	2	89	10.3	7.37	10.04	4	metabolic process	cytoplasm;cytoskeleton;cytosol;endoplasmic reticulum;nucleus	structural molecule activity	Pf01221	140735	ENSG00000264364	DYNLL2
High	Master Protein	Q8NFI4	Putative protein FAM10A5 [OS=Homo sapiens]	0.002	13.696	27	10	102	7	369	41.4	5.05	34.37	10		nucleus	structural molecule activity	Pf17830, Pf18253			ST13P5
High	Master Protein	Q14651	Plastin-1 [OS=Homo sapiens]	0.002	13.676	28	13	99	10	629	70.2	5.41	13.81	13	cell differentiation;cell growth;conjugation;defense response;metabolic process	cytoplasm;cytoskeleton;cytosol;endoplasmic reticulum;nucleus	motor activity;structural molecule activity	Pf00036, Pf00307, Pf13405	5357	ENSG00000120756	PLS1
High	Master Protein	Q93034	Cullin-5 [OS=Homo sapiens]	0.002	13.638	27	21	113	21	780	90.9	7.94	21.09	21	cell differentiation;cell organization and biogenesis;cellular homeostasis;conjugation;development	cytosol;membrane;nucleus	catalytic activity;structural molecule activity	Pf00888, Pf10557		ENSG00000166266	CUL5
High	Master Protein	P62249	Small ribosomal subunit protein uS9 [OS=Homo sapiens]	0.002	13.619	34	6	90	6	146	16.4	10.21	37.65	6	cell organization and biogenesis;cellular component movement;cellular homeostasis;metabolic process	cytosol;Golgi;membrane;nucleus	RNA binding;structural molecule activity	Pf00380	6217	ENSG00000105193	RPS16
High	Master Protein	P42330	Aldo-keto reductase family 1 member C3 [OS=Homo sapiens]	0.002	13.595	26	10	169	3	323	36.8	7.94	26.98	10	cellular homeostasis;coagulation;defense response;development;metabolic process	cytosol;membrane;nucleus	structural molecule activity	Pf00248	8644	ENSG00000196139	AKR1C3
High	Master Protein	O00303	Eukaryotic translation initiation factor 3 subunit F [OS=Homo sapiens]	0.002	13.581	20	7	59	7	357	37.5	5.45	9.34	7	cell growth;cell organization and biogenesis;cellular homeostasis;metabolic process	cytosol;Golgi;nucleus	RNA binding;structural molecule activity	Pf01398, Pf13012	8665	ENSG00000175390	EIF3F
High	Master Protein	P52597	Heterogeneous nuclear ribonucleoprotein F [OS=Homo sapiens]	0.002	13.569	24	7	58	5	415	45.6	5.58	12.77	7	cellular component movement;cellular homeostasis;metabolic process	cytoplasm;cytoskeleton;cytosol;membrane;nucleus	RNA binding	Pf00076, Pf08080	3185	ENSG00000169813	HNRNPF
High	Master Protein	P26006	Integrin alpha-3 [OS=Homo sapiens]	0.002	13.502	17	14	42	14	1051	116.5	6.77	6.93	14	cell communication;cell differentiation;cell growth;defense response;development;metabolic process	cytoplasm;cytoskeleton;nucleus	antioxidant activity;structural molecule activity	Pf01839, Pf08441, Pf20805, Pf20806	3675	ENSG00000005884	ITGA3
High	Master Protein	P49888	Sulfotransferase 1E1 [OS=Homo sapiens]	0.002	13.49	26	9	250	9	294	35.1	6.62	95.97	9	cellular homeostasis;metabolic process	cytoskeleton;cytosol;membrane;nucleus	structural molecule activity	Pf00685	6783	ENSG00000109193	SULT1E1
High	Master Protein	Q9HCK4	Roundabout homolog 2 [OS=Homo sapiens]	0.002	13.469	21	24	78	22	1378	151.1	6.33	13.08	24	cell communication;cell differentiation;cell growth;defense response;metabolic process	cytoplasm;cytoskeleton;nucleus	structural molecule activity	Pf00041, Pf07679, Pf13927	6092	ENSG00000185008	ROBO2
High	Master Protein	Q08945	FACT complex subunit SSRP1 [OS=Homo sapiens]	0.002	13.46	19	11	94	11	709	81	6.87	14.8	11	cell growth;cell proliferation;cellular homeostasis;coagulation;metabolic process	membrane	RNA binding;structural molecule activity	Pf00505, Pf03531, Pf08512, Pf17292, Pf21092, Pf21103	6749	ENSG00000149136	SSRP1
High	Master Protein	Q15172	Serine/threonine-protein phosphatase 2A 56 kDa regulatory subunit alpha isoform [OS=Homo sapiens]	0.002	13.408	24	13	76	11	486	56.2	6.71	15.66	13	cell organization and biogenesis;cellular homeostasis;development;metabolic process	cytoplasm;cytoskeleton;cytosol;endoplasmic reticulum;membrane;nucleus	DNA binding;structural molecule activity	Pf01603	5525	ENSG00000066027	PPP2R5A
High	Master Protein	Q8NBM8	Prenylcysteine oxidase-like [OS=Homo sapiens]	0.002	13.37	13	5	52	5	494	54.6	7.31	20.63	5	cell organization and biogenesis;cellular homeostasis	cell surface;nucleus	structural molecule activity	Pf07156, Pf13450	78991	ENSG00000145882	PCYOX1L
High	Master Protein	O75487	Glypican-4 [OS=Homo sapiens]	0.002	13.356	23	12	154	11	556	62.4	6.68	26.06	12	cell communication;cell death;cell growth;development;metabolic process	chromosome;cytoplasm;cytoskeleton;extracellular;mitochondrion;nucleus		Pf01153	2239	ENSG00000076716	GPC4
High	Master Protein	Q96A08	Histone H2B type 1-A [OS=Homo sapiens]	0.002	13.336	29	4	151	1	127	14.2	10.32	67.21	4	cell growth;cell organization and biogenesis;cellular homeostasis;coagulation;metabolic process	membrane;nucleus	RNA binding;structural molecule activity	Pf00125	255626	ENSG00000146047	H2BC1
High	Master Protein	P02675	Fibrinogen beta chain [OS=Homo sapiens]	0.002	13.33	23	10	458	10	491	55.9	8.27	240.42	10	cell communication;cell growth;cell organization and biogenesis;cellular homeostasis;coagulation;metabolic process	cell surface;cytoplasm;cytoskeleton;extracellular;nucleus	antioxidant activity;structural molecule activity	Pf00147, Pf08702	2244	ENSG00000171564	FGB
High	Master Protein	P30566	Adenylosuccinate lyase [OS=Homo sapiens]	0.002	13.278	17	7	71	7	484	54.9	7.11	16.88	7	cellular homeostasis;coagulation;metabolic process	cytosol;nucleus	structural molecule activity	Pf00206, Pf10397	158	ENSG00000239900	ADSL
High	Master Protein	O75462	Cytokine receptor-like factor 1 [OS=Homo sapiens]	0.002	13.269	23	10	30	10	422	46.3	9.11	4.1	10	defense response;development;metabolic process	cell surface;cytoplasm;cytoskeleton;cytosol;nucleus	structural molecule activity	Pf00041, Pf09067	9244	ENSG00000006016	CRLF1
High	Master Protein	Q14847	LIM and SH3 domain protein 1 [OS=Homo sapiens]	0.002	13.237	30	8	96	8	261	29.7	7.05	20.7	8	conjugation	endoplasmic reticulum;nucleus	catalytic activity;motor activity;structural molecule activity	Pf00412, Pf00880, Pf14604	3927	ENSG00000002834	LASP1
High	Master Protein	Q14914	Prostaglandin reductase 1 [OS=Homo sapiens]	0.002	13.206	14	3	68	3	329	35.8	8.29	29.45	3	cellular homeostasis	nucleus	structural molecule activity	Pf00107, Pf16884	22949	ENSG00000106853	PTGR1
High	Master Protein	O96019	Actin-like protein 6A [OS=Homo sapiens]	0.002	13.201	21	7	74	5	429	47.4	5.6	12.67	7	cell growth;cell organization and biogenesis;cell proliferation;cellular homeostasis;coagulation;defense response;development;metabolic process	cytoplasm;cytoskeleton;membrane;nucleus	structural molecule activity	Pf00022	86	ENSG00000136518	ACTL6A
High	Master Protein	P21926	CD9 antigen [OS=Homo sapiens]	0.002	13.117	7	3	84	3	228	25.4	7.15	42.64	3	cell communication;cell differentiation;cell growth;coagulation;conjugation;defense response;metabolic process	cell surface;cytoplasm;cytoskeleton;nucleus	antioxidant activity	Pf00335	928	ENSG00000010278	CD9
High	Master Protein	P02656	Apolipoprotein C-III [OS=Homo sapiens]	0.002	13.112	34	2	121	2	99	10.8	5.41	44.98	2	cell growth;cell organization and biogenesis;cellular homeostasis;conjugation;development;metabolic process	cell surface;mitochondrion	antioxidant activity;DNA binding;structural molecule activity	Pf05778	345	ENSG00000110245	APOC3
High	Master Protein	Q9H254	Spectrin beta chain, non-erythrocytic 4 [OS=Homo sapiens]	0.002	13.086	10	23	176	20	2564	288.8	6.01	43.52	23	cell differentiation;cell growth;conjugation;defense response;metabolic process	cytoplasm;cytoskeleton;cytosol;endoplasmic reticulum;membrane;nucleus	motor activity;structural molecule activity	Pf00307, Pf00435, Pf15410	57731	ENSG00000160460	SPTBN4
High	Master Protein	P62241	Small ribosomal subunit protein eS8 [OS=Homo sapiens]	0.002	13.067	41	7	56	7	208	24.2	10.32	10.71	7	cell organization and biogenesis;cellular component movement;cellular homeostasis;metabolic process	cytosol;extracellular;Golgi;membrane;nucleus	structural molecule activity	Pf01201	6202	ENSG00000142937	RPS8
High	Master Protein	Q5ZPR3	CD276 antigen [OS=Homo sapiens]	0.002	13.052	9	3	21	3	534	57.2	4.91	3.14	3	development;metabolic process	cytoplasm;cytoskeleton	antioxidant activity	Pf07686, Pf13927	80381	ENSG00000103855	CD276
High	Master Protein	Q9UBQ6	Exostosin-like 2 [OS=Homo sapiens]	0.002	13.024	28	8	57	8	330	37.4	8.95	7.12	8	cell organization and biogenesis;cellular homeostasis	cell surface;cytoskeleton;cytosol;extracellular;membrane	structural molecule activity	Pf09258	2135	ENSG00000162694	EXTL2
High	Master Protein	P01130	Low-density lipoprotein receptor [OS=Homo sapiens]	0.002	12.996	11	10	48	9	860	95.3	5.05	10.7	10	cell organization and biogenesis;cellular homeostasis;coagulation;conjugation;defense response;metabolic process	cell surface;cytoplasm;cytoskeleton;extracellular;mitochondrion;nucleus	structural molecule activity	Pf00057, Pf00058, Pf14670	3949	ENSG00000130164	LDLR
High	Master Protein	P01591	Immunoglobulin J chain [OS=Homo sapiens]	0.002	12.992	7	2	69	2	159	18.1	5.24	42.41	2	cell growth;coagulation;metabolic process	cell surface	antioxidant activity;structural molecule activity	Pf15097	3512	ENSG00000132465	JCHAIN
High	Master Protein	Q93008	Probable ubiquitin carboxyl-terminal hydrolase FAF-X [OS=Homo sapiens]	0.002	12.983	12	29	110	18	2554	290.3	5.8	13.71	29	cell differentiation;cell growth;cell organization and biogenesis;cellular homeostasis;conjugation;defense response;development;metabolic process	cytosol;endoplasmic reticulum;membrane;nucleus	structural molecule activity	Pf00443, Pf12030	8239	ENSG00000124486	USP9X
High	Master Protein	P40925	Malate dehydrogenase, cytoplasmic [OS=Homo sapiens]	0.002	12.964	25	8	53	8	334	36.4	7.36	9.38	8	cellular homeostasis	cytosol;endoplasmic reticulum;nucleus	structural molecule activity	Pf00056, Pf02866	4190	ENSG00000014641	MDH1
High	Master Protein	P62280	Small ribosomal subunit protein uS17 [OS=Homo sapiens]	0.002	12.94	53	10	79	10	158	18.4	10.3	15.11	10	cell organization and biogenesis;cellular homeostasis;metabolic process	cytosol;Golgi;membrane;nucleus	RNA binding;structural molecule activity	Pf00366, Pf16205	6205	ENSG00000142534	RPS11
High	Master Protein	P47897	Glutamine--tRNA ligase [OS=Homo sapiens]	0.002	12.924	19	13	50	13	775	87.7	7.15	9.67	13	cell organization and biogenesis;cellular component movement;cellular homeostasis;defense response;metabolic process	cytosol;endosome;nucleus	DNA binding;structural molecule activity	Pf00749, Pf03950, Pf04557, Pf04558, Pf20974	5859	ENSG00000172053	QARS1
High	Master Protein	P20774	Mimecan [OS=Homo sapiens]	0.002	12.897	27	8	42	8	298	33.9	5.63	9.75	8	defense response;development;metabolic process	chromosome;extracellular;mitochondrion	antioxidant activity	Pf13855	4969	ENSG00000106809	OGN
High	Master Protein	Q9ULA0	Aspartyl aminopeptidase [OS=Homo sapiens]	0.002	12.85	21	8	49	8	485	53.4	7.58	5.96	8	cell organization and biogenesis;cellular homeostasis	cytosol;nucleus	structural molecule activity	Pf02127	23549	ENSG00000123992	DNPEP
High	Master Protein	O00154	Cytosolic acyl coenzyme A thioester hydrolase [OS=Homo sapiens]	0.002	12.845	23	7	70	7	380	41.8	8.54	10.24	7	cellular homeostasis	cytosol;endosome;membrane	structural molecule activity	Pf03061	11332	ENSG00000097021	ACOT7
High	Master Protein	Q8TER0	Sushi, nidogen and EGF-like domain-containing protein 1 [OS=Homo sapiens]	0.002	12.823	13	16	196	16	1413	152.1	6.98	40.79	16	cell communication	cell surface;chromosome	antioxidant activity;structural molecule activity	Pf00008, Pf00041, Pf06119, Pf12661	25992	ENSG00000162804	SNED1
High	Master Protein	O75936	Gamma-butyrobetaine dioxygenase [OS=Homo sapiens]	0.002	12.811	17	6	55	6	387	44.7	6.74	14.65	6	cellular homeostasis	cytosol;endosome	structural molecule activity	Pf02668, Pf06155	8424	ENSG00000129151	BBOX1
High	Master Protein	P11940	Polyadenylate-binding protein 1 [OS=Homo sapiens]	0.002	12.807	18	10	92	1	636	70.6	9.5	14.13	10	cellular component movement;cellular homeostasis;metabolic process	cytosol;membrane;nucleus	RNA binding	Pf00076, Pf00658	26986	ENSG00000070756	PABPC1
High	Master Protein	Q14703	Membrane-bound transcription factor site-1 protease [OS=Homo sapiens]	0.002	12.803	11	12	77	12	1052	117.7	8.75	14.1	12	cell growth;cell organization and biogenesis;cellular homeostasis;coagulation;development;metabolic process	cytoskeleton;extracellular	structural molecule activity	Pf00082	8720	ENSG00000140943	MBTPS1
High	Master Protein	P06753	Tropomyosin alpha-3 chain [OS=Homo sapiens]	0.002	12.708	27	11	123	5	285	32.9	4.72	44.67	11	cell growth;metabolic process	cytosol;endoplasmic reticulum	motor activity	Pf00261	7170	ENSG00000143549	TPM3
High	Master Protein	Q9UBW8	COP9 signalosome complex subunit 7a [OS=Homo sapiens]	0.002	12.704	37	9	64	9	275	30.3	8.22	14.15	9	cell growth;cell organization and biogenesis;cellular homeostasis;metabolic process	cytosol;membrane;nucleus		Pf01399, Pf18392	50813	ENSG00000111652	COPS7A
High	Master Protein	P16930	Fumarylacetoacetase [OS=Homo sapiens]	0.002	12.678	21	7	100	7	419	46.3	6.95	24.35	7	cellular homeostasis	cytosol	structural molecule activity	Pf01557, Pf09298	2184	ENSG00000103876	FAH
High	Master Protein	Q70J99	Protein unc-13 homolog D [OS=Homo sapiens]	0.002	12.677	17	13	58	13	1090	123.2	6.65	6.8	13	coagulation;conjugation;metabolic process	cell surface;cytoskeleton;cytosol;extracellular;mitochondrion;nucleus	structural molecule activity	Pf00168, Pf06292	201294	ENSG00000092929	UNC13D
High	Master Protein	Q8N335	Glycerol-3-phosphate dehydrogenase 1-like protein [OS=Homo sapiens]	0.002	12.641	31	11	120	10	351	38.4	7.02	39.05	11	cellular homeostasis;metabolic process	cytoplasm;cytoskeleton;cytosol;nucleus	structural molecule activity	Pf01210, Pf07479	23171	ENSG00000152642	GPD1L
High	Master Protein	Q9Y6Q5	AP-1 complex subunit mu-2 [OS=Homo sapiens]	0.002	12.635	15	6	54	3	423	48.1	8.22	12.54	6	conjugation	cytoskeleton;cytosol;extracellular;mitochondrion;nucleus	structural molecule activity	Pf00928, Pf01217	10053	ENSG00000129354	AP1M2
High	Master Protein	Q92499	ATP-dependent RNA helicase DDX1 [OS=Homo sapiens]	0.002	12.631	24	15	101	15	740	82.4	7.23	16.11	15	cell growth;cell proliferation;cellular component movement;cellular homeostasis;coagulation;metabolic process	cytosol;endosome;membrane;nucleus	RNA binding;structural molecule activity	Pf00270, Pf00271, Pf00622	1653	ENSG00000079785	DDX1
High	Master Protein	P78527	DNA-dependent protein kinase catalytic subunit [OS=Homo sapiens]	0.002	12.575	15	61	324	61	4128	468.8	7.12	39.47	61	cell differentiation;cell growth;cell organization and biogenesis;cell proliferation;cellular component movement;cellular homeostasis;coagulation;defense response;development;metabolic process	cytosol;membrane;nucleus	RNA binding;signal transducer activity;structural molecule activity	Pf00454, Pf02259, Pf02260, Pf08163, Pf19704, Pf20502	5591	ENSG00000253729	PRKDC
High	Master Protein	P48426	Phosphatidylinositol 5-phosphate 4-kinase type-2 alpha [OS=Homo sapiens]	0.002	12.57	19	7	27	5	406	46.2	6.99	5.51	7	cell growth;cellular homeostasis;conjugation;metabolic process	cytoplasm;cytoskeleton;cytosol;membrane;mitochondrion;nucleus	signal transducer activity;structural molecule activity	Pf01504	5305	ENSG00000150867	PIP4K2A
High	Master Protein	P47755	F-actin-capping protein subunit alpha-2 [OS=Homo sapiens]	0.002	12.562	24	5	79	4	286	32.9	5.85	25.34	5	cell growth	cell surface;cytoskeleton;cytosol;endoplasmic reticulum;nucleus	motor activity	Pf01267	830	ENSG00000198898	CAPZA2
High	Master Protein	Q13619	Cullin-4A [OS=Homo sapiens]	0.002	12.535	25	19	123	12	759	87.6	8.13	21.16	19	cell differentiation;cell organization and biogenesis;cell proliferation;cellular homeostasis;coagulation;defense response;development;metabolic process	membrane;nucleus	structural molecule activity	Pf00888, Pf10557	8451	ENSG00000139842	CUL4A
High	Master Protein	P35625	Metalloproteinase inhibitor 3 [OS=Homo sapiens]	0.002	12.501	37	7	49	7	211	24.1	8.72	13.35	7	metabolic process	cell surface;chromosome;nucleus	DNA binding;structural molecule activity	Pf00965	7078	ENSG00000100234	TIMP3
High	Master Protein	Q8IZ52	Chondroitin sulfate synthase 2 [OS=Homo sapiens]	0.002	12.493	17	12	26	12	775	85.4	6.93	4.96	12	cell organization and biogenesis;cellular homeostasis	cytoskeleton;cytosol;endosome;extracellular	structural molecule activity	Pf05679	79586	ENSG00000123989	CHPF
High	Master Protein	P22352	Glutathione peroxidase 3 [OS=Homo sapiens]	0.002	12.484	23	4	83	4	226	25.5	8.13	48.51	4	cellular homeostasis;coagulation;metabolic process	cell surface	structural molecule activity	Pf00255	2878	ENSG00000211445	GPX3
High	Master Protein	O75534	Cold shock domain-containing protein E1 [OS=Homo sapiens]	0.002	12.456	14	11	43	11	798	88.8	6.25	7.84	11	cell growth;cellular component movement;cellular homeostasis;defense response;metabolic process	cytoplasm;cytoskeleton;cytosol;extracellular;nucleus	RNA binding	Pf00313, Pf12901	7812	ENSG00000009307	CSDE1
High	Master Protein	O95757	Heat shock 70 kDa protein 4L [OS=Homo sapiens]	0.002	12.44	21	14	140	11	839	94.5	5.88	15.45	14	cell organization and biogenesis;cellular homeostasis;coagulation	cytosol;membrane;nucleus	structural molecule activity	Pf00012	22824	ENSG00000164070	HSPA4L
High	Master Protein	Q06323	Proteasome activator complex subunit 1 [OS=Homo sapiens]	0.002	12.407	33	8	44	8	249	28.7	6.02	14.35	8	metabolic process	cytosol;membrane;nucleus	DNA binding	Pf02251, Pf02252	5720	ENSG00000092010; ENSG00000284916	PSME1
High	Master Protein	P56192	Methionine--tRNA ligase, cytoplasmic [OS=Homo sapiens]	0.002	12.398	19	12	47	12	900	101.1	6.16	8.69	12	cell organization and biogenesis;cellular component movement;cellular homeostasis;metabolic process	cytosol;membrane;nucleus	RNA binding;structural molecule activity	Pf00043, Pf00458, Pf09334, Pf18485, Pf19303	4141	ENSG00000166986	MARS1
High	Master Protein	P60891	Ribose-phosphate pyrophosphokinase 1 [OS=Homo sapiens]	0.002	12.329	29	6	37	2	318	34.8	6.98	5.86	6	cellular homeostasis;defense response	cytosol;nucleus	signal transducer activity;structural molecule activity	Pf13793, Pf14572	5631	ENSG00000147224	PRPS1
High	Master Protein	Q7Z3Y7	Keratin, type I cytoskeletal 28 [OS=Homo sapiens]	0.002	12.325	22	12	179	8	464	50.5	5.47	94.07	12	cell growth;metabolic process	cytosol;endoplasmic reticulum	structural molecule activity	Pf00038	162605	ENSG00000173908	KRT28
High	Master Protein	Q15057	Arf-GAP with coiled-coil, ANK repeat and PH domain-containing protein 2 [OS=Homo sapiens]	0.002	12.278	23	15	61	14	778	88	6.8	10.41	15	conjugation;metabolic process	cytoskeleton;mitochondrion;nucleus	DNA binding;structural molecule activity	Pf00169, Pf01412, Pf12796, Pf16746	23527	ENSG00000114331	ACAP2
High	Master Protein	Q9BXJ9	N-alpha-acetyltransferase 15, NatA auxiliary subunit [OS=Homo sapiens]	0.002	12.269	19	18	90	14	866	101.2	7.42	14.31	18	cell organization and biogenesis;cellular homeostasis;defense response;metabolic process	cytosol;membrane;nucleus	protein binding	Pf12569, Pf13181		ENSG00000164134	NAA15
High	Master Protein	Q6UY14	ADAMTS-like protein 4 [OS=Homo sapiens]	0.002	12.221	14	13	72	13	1074	116.5	8.34	10.52	13	cell growth;metabolic process	cell surface;chromosome;extracellular	structural molecule activity	Pf00090, Pf05986, Pf08686, Pf19030, Pf19236	54507	ENSG00000143382	ADAMTSL4
High	Master Protein	Q01650	Large neutral amino acids transporter small subunit 1 [OS=Homo sapiens]	0.002	12.211	8	4	22	3	507	55	7.72	7.01	4	coagulation;conjugation;defense response;metabolic process	cytoplasm;cytoskeleton;cytosol;mitochondrion;nucleus	catalytic activity;structural molecule activity	Pf13520	8140	ENSG00000103257	SLC7A5
High	Master Protein	O60282	Kinesin heavy chain isoform 5C [OS=Homo sapiens]	0.002	12.193	20	17	127	11	957	109.4	6.19	19.57	17	cell differentiation;cell growth;conjugation;defense response;metabolic process	cytosol;endoplasmic reticulum;nucleus	antioxidant activity;motor activity;structural molecule activity	Pf00225	3800	ENSG00000168280	KIF5C
High	Master Protein	P62269	Small ribosomal subunit protein uS13 [OS=Homo sapiens]	0.002	12.15	49	10	41	10	152	17.7	10.99	7.83	10	cell organization and biogenesis;cellular homeostasis	cytosol;Golgi;membrane;nucleus	RNA binding;structural molecule activity	Pf00416	6222	ENSG00000096150; ENSG00000223367; ENSG00000226225; ENSG00000231500; ENSG00000235650	RPS18
High	Master Protein	O75955	Flotillin-1 [OS=Homo sapiens]	0.002	12.147	23	9	72	9	427	47.3	7.49	14.72	9	cell differentiation;cell growth;coagulation;conjugation;defense response;development;metabolic process	cytoplasm;cytoskeleton;endoplasmic reticulum;mitochondrion;nucleus	antioxidant activity;structural molecule activity	Pf01145	10211	ENSG00000137312; ENSG00000206379; ENSG00000206480; ENSG00000230143; ENSG00000232280	FLOT1
High	Master Protein	O15020	Spectrin beta chain, non-erythrocytic 2 [OS=Homo sapiens]	0.002	12.138	17	33	183	22	2390	271.2	6.11	20.52	33	cell growth;conjugation;defense response;metabolic process	cytoplasm;cytoskeleton;cytosol;endoplasmic reticulum;nucleus	motor activity;structural molecule activity	Pf00307, Pf00435, Pf15410	6712	ENSG00000173898	SPTBN2
High	Master Protein	P53985	Monocarboxylate transporter 1 [OS=Homo sapiens]	0.002	12.136	6	3	16	3	500	53.9	8.66	5.93	3	cell differentiation;cell growth;cellular homeostasis;conjugation;metabolic process	cytoplasm;cytoskeleton;endoplasmic reticulum;nucleus	catalytic activity;structural molecule activity		6566	ENSG00000155380; ENSG00000281917	SLC16A1
High	Master Protein	P16870	Carboxypeptidase E [OS=Homo sapiens]	0.002	12.091	25	8	21	8	476	53.1	5.14	2.79	8	cell death;cell organization and biogenesis;cellular homeostasis;conjugation;defense response;development;metabolic process	cell surface;cytoplasm;cytoskeleton;extracellular	antioxidant activity;structural molecule activity	Pf00246, Pf13620	1363	ENSG00000109472	CPE
High	Master Protein	Q13596	Sorting nexin-1 [OS=Homo sapiens]	0.002	12.084	21	10	51	8	522	59	5.15	15.96	10	cell differentiation;cell growth;conjugation	cytoskeleton;cytosol;extracellular;mitochondrion;nucleus	antioxidant activity;structural molecule activity	Pf00787, Pf03700, Pf09325	6642	ENSG00000028528	SNX1
High	Master Protein	P14866	Heterogeneous nuclear ribonucleoprotein L [OS=Homo sapiens]	0.002	12.075	15	7	43	6	589	64.1	8.22	6.51	7	cellular component movement;cellular homeostasis;metabolic process	membrane;nucleus	RNA binding	Pf00076, Pf11835, Pf13893	3191	ENSG00000104824; ENSG00000282947	HNRNPL
High	Master Protein	Q02880	DNA topoisomerase 2-beta [OS=Homo sapiens]	0.002	12.072	14	25	129	15	1626	183.2	8	19.09	25	cell differentiation;cell growth;cell proliferation;cellular homeostasis;coagulation;defense response;metabolic process	cytosol;membrane;nucleus	RNA binding;structural molecule activity	Pf00204, Pf00521, Pf01751, Pf02518, Pf08070, Pf16898	7155	ENSG00000077097	TOP2B
High	Master Protein	Q9GZZ9	Ubiquitin-like modifier-activating enzyme 5 [OS=Homo sapiens]	0.002	12.067	14	6	51	6	404	44.8	4.84	11.88	6	cell growth;cell organization and biogenesis;cellular homeostasis;coagulation;metabolic process	cytoskeleton;cytosol;extracellular;membrane;nucleus	structural molecule activity	Pf00899	79876	ENSG00000081307	UBA5
High	Master Protein	P24347	Stromelysin-3 [OS=Homo sapiens]	0.002	12.044	13	6	33	6	488	54.6	6.87	6.36	6	cell growth;cell organization and biogenesis;cellular homeostasis;metabolic process	cell surface;chromosome;extracellular	structural molecule activity	Pf00045, Pf00413	4320	ENSG00000099953; ENSG00000275365	MMP11
High	Master Protein	P62745	Rho-related GTP-binding protein RhoB [OS=Homo sapiens]	0.002	12.034	24	5	43	3	196	22.1	5.24	8.49	5	cell communication;cell differentiation;cell growth;coagulation;conjugation;defense response;development;metabolic process	cytoplasm;cytoskeleton;cytosol;membrane;mitochondrion;nucleus	structural molecule activity	Pf00071	388	ENSG00000143878	RHOB
High	Master Protein	Q92696	Geranylgeranyl transferase type-2 subunit alpha [OS=Homo sapiens]	0.002	12.023	23	14	73	14	567	65	5.67	12.32	14	cell organization and biogenesis;cellular homeostasis;metabolic process	cytoplasm;cytoskeleton;cytosol;nucleus	structural molecule activity	Pf00560, Pf01239, Pf07711	5875	ENSG00000100949; ENSG00000285193	RABGGTA
High	Master Protein	P09417	Dihydropteridine reductase [OS=Homo sapiens]	0.002	11.986	27	5	17	5	244	25.8	7.37	4.14	5	cellular homeostasis	cytosol;nucleus	structural molecule activity	Pf00106	5860	ENSG00000151552	QDPR
High	Master Protein	O75436	Vacuolar protein sorting-associated protein 26A [OS=Homo sapiens]	0.002	11.985	41	12	61	10	327	38.1	6.57	9.98	12	conjugation;metabolic process	cytoskeleton;cytosol;mitochondrion;nucleus		Pf03643	9559	ENSG00000122958	VPS26A
High	Master Protein	P16298	Serine/threonine-protein phosphatase 2B catalytic subunit beta isoform [OS=Homo sapiens]	0.002	11.971	14	7	42	2	524	59	5.91	8.92	7	cell differentiation;cell growth;cell organization and biogenesis;cellular homeostasis;conjugation;defense response;development;metabolic process	cytoplasm;cytoskeleton;cytosol;endoplasmic reticulum;membrane;nucleus	structural molecule activity	Pf00149	5532	ENSG00000107758	PPP3CB
High	Master Protein	P23297	Protein S100-A1 [OS=Homo sapiens]	0.002	11.942	16	1	89	1	94	10.5	4.5	36.34	1	development;metabolic process	cell surface;cytosol;endosome;extracellular;membrane;nucleus	structural molecule activity	Pf00036, Pf01023	6271	ENSG00000160678	S100A1
High	Master Protein	Q86UD1	Out at first protein homolog [OS=Homo sapiens]	0.002	11.942	27	6	42	6	273	30.7	6.84	12.74	6				Pf14941	220323	ENSG00000184232	OAF
High	Master Protein	P14780	Matrix metalloproteinase-9 [OS=Homo sapiens]	0.002	11.933	16	9	114	9	707	78.4	6.06	38.35	9	cell growth;cell organization and biogenesis;cellular homeostasis;coagulation;defense response;development;metabolic process	cell surface;nucleus	structural molecule activity	Pf00040, Pf00045, Pf00413	4318	ENSG00000100985	MMP9
High	Master Protein	P33908	Mannosyl-oligosaccharide 1,2-alpha-mannosidase IA [OS=Homo sapiens]	0.002	11.927	13	9	56	9	653	72.9	6.47	23.22	9	cell organization and biogenesis;cellular homeostasis;coagulation;conjugation	cytoskeleton;cytosol;extracellular;nucleus	structural molecule activity	Pf01532	4121	ENSG00000111885	MAN1A1
High	Master Protein	O43897	Tolloid-like protein 1 [OS=Homo sapiens]	0.002	11.912	7	7	58	3	1013	114.6	6.02	13.77	7	cell growth;cell organization and biogenesis;cellular homeostasis;defense response;metabolic process	cell surface	structural molecule activity	Pf00431, Pf01400, Pf14670	7092	ENSG00000038295	TLL1
High	Master Protein	P06280	Alpha-galactosidase A [OS=Homo sapiens]	0.002	11.91	20	7	20	7	429	48.7	5.6	6.11	7	cellular homeostasis;metabolic process	cell surface;extracellular;mitochondrion;nucleus	antioxidant activity;structural molecule activity	Pf16499, Pf17450	2717	ENSG00000102393	GLA
High	Master Protein	P08263	Glutathione S-transferase A1 [OS=Homo sapiens]	0.002	11.891	29	7	80	2	222	25.6	8.88	39.45	7	cellular homeostasis;metabolic process	cytosol	structural molecule activity	Pf00043, Pf02798	2938	ENSG00000243955	GSTA1
High	Master Protein	Q9H9A6	Leucine-rich repeat-containing protein 40 [OS=Homo sapiens]	0.002	11.869	21	12	61	12	602	68.2	6.43	9.98	12	development			Pf00560, Pf13855	55631	ENSG00000066557	LRRC40
High	Master Protein	Q99627	COP9 signalosome complex subunit 8 [OS=Homo sapiens]	0.002	11.858	24	3	74	3	209	23.2	5.38	9.55	3	cell growth;cell organization and biogenesis;cellular homeostasis;development;metabolic process	cytosol;membrane;nucleus		Pf10075	10920	ENSG00000198612	COPS8
High	Master Protein	P08567	Pleckstrin [OS=Homo sapiens]	0.002	11.843	12	4	39	4	350	40.1	8.28	15.88	4	cell differentiation;cell growth;cellular homeostasis;conjugation;development;metabolic process	cell surface;cytoplasm;cytoskeleton;cytosol;nucleus	structural molecule activity	Pf00169, Pf00610	5341	ENSG00000115956	PLEK
High	Master Protein	P17844	Probable ATP-dependent RNA helicase DDX5 [OS=Homo sapiens]	0.002	11.821	15	9	138	3	614	69.1	8.92	23.73	9	cellular component movement;cellular homeostasis;development;metabolic process	cytosol;membrane;nucleus	RNA binding;structural molecule activity	Pf00270, Pf00271, Pf08061	1655	ENSG00000108654	DDX5
High	Master Protein	P17612	cAMP-dependent protein kinase catalytic subunit alpha [OS=Homo sapiens]	0.002	11.818	27	10	58	2	351	40.6	8.79	16.47	10	cell growth;cell organization and biogenesis;cellular component movement;cellular homeostasis;coagulation;conjugation;defense response;development;metabolic process	cytoplasm;cytoskeleton;cytosol;endoplasmic reticulum;endosome;membrane;nucleus	signal transducer activity;structural molecule activity	Pf00069	5566	ENSG00000072062; ENSG00000288516	PRKACA
High	Master Protein	P17812	CTP synthase 1 [OS=Homo sapiens]	0.002	11.799	24	14	95	13	591	66.6	6.46	15.6	14	cell differentiation;cellular homeostasis;metabolic process	cytosol;nucleus	structural molecule activity	Pf00117, Pf06418, Pf07722	1503	ENSG00000171793	CTPS1
High	Master Protein	P22694	cAMP-dependent protein kinase catalytic subunit beta [OS=Homo sapiens]	0.002	11.783	28	11	64	3	351	40.6	8.78	17.48	11	cell growth;cell organization and biogenesis;cellular homeostasis;defense response;development;metabolic process	cytoplasm;cytoskeleton;cytosol;endoplasmic reticulum;membrane;nucleus	signal transducer activity;structural molecule activity	Pf00069	5567	ENSG00000142875	PRKACB
High	Master Protein	Q5T4S7	E3 ubiquitin-protein ligase UBR4 [OS=Homo sapiens]	0.002	11.779	9	45	283	45	5183	573.5	6.04	30.71	45	cell organization and biogenesis;cellular homeostasis;metabolic process	cytoplasm;cytoskeleton;cytosol;endoplasmic reticulum;membrane	structural molecule activity	Pf02207, Pf13764, Pf19423		ENSG00000127481	UBR4
High	Master Protein	O95980	Reversion-inducing cysteine-rich protein with Kazal motifs [OS=Homo sapiens]	0.002	11.735	15	11	44	11	971	106.4	6.74	6.91	11	cell growth;defense response;metabolic process	cell surface;cytoplasm;cytoskeleton;nucleus	DNA binding;structural molecule activity	Pf07648	8434	ENSG00000122707	RECK
High	Master Protein	P47989	Xanthine dehydrogenase/oxidase [OS=Homo sapiens]	0.002	11.731	9	11	67	10	1333	146.3	7.66	20.62	11	cell growth;cellular homeostasis;conjugation;metabolic process	cytosol;extracellular;mitochondrion	structural molecule activity	Pf00111, Pf00941, Pf01315, Pf01799, Pf02738, Pf03450, Pf20256	7498	ENSG00000158125	XDH
High	Master Protein	P24666	Low molecular weight phosphotyrosine protein phosphatase [OS=Homo sapiens]	0.002	11.715	20	3	48	3	158	18	6.74	24.52	3	cell organization and biogenesis;cellular homeostasis	cytoplasm;cytoskeleton;cytosol;nucleus	structural molecule activity	Pf01451	52	ENSG00000143727	ACP1
High	Master Protein	P07384	Calpain-1 catalytic subunit [OS=Homo sapiens]	0.002	11.668	22	14	63	14	714	81.8	5.67	14.12	14	cell organization and biogenesis;cellular homeostasis;metabolic process	cell surface;cytoplasm;cytoskeleton;cytosol;endosome;mitochondrion;nucleus	structural molecule activity	Pf00648, Pf01067, Pf13833	823	ENSG00000014216	CAPN1
High	Master Protein	Q04760	Lactoylglutathione lyase [OS=Homo sapiens]	0.002	11.655	26	4	103	4	184	20.8	5.31	52.05	4	cellular homeostasis;metabolic process	cytoplasm;cytoskeleton;cytosol;membrane;nucleus	structural molecule activity	Pf00903	2739	ENSG00000124767	GLO1
High	Master Protein	Q10471	Polypeptide N-acetylgalactosaminyltransferase 2 [OS=Homo sapiens]	0.002	11.585	24	12	47	12	571	64.7	8.35	5.69	12	cell organization and biogenesis;cellular homeostasis	cell surface;cytoskeleton;extracellular;nucleus	structural molecule activity	Pf00535, Pf00652	2590	ENSG00000143641	GALNT2
High	Master Protein	P14735	Insulin-degrading enzyme [OS=Homo sapiens]	0.002	11.572	18	17	131	17	1019	117.9	6.61	17.59	17	cell organization and biogenesis;cellular homeostasis;development;metabolic process	cell surface;cytoplasm;cytoskeleton;cytosol;endosome;membrane;mitochondrion;nucleus	structural molecule activity	Pf00675, Pf05193, Pf16187	3416	ENSG00000119912	IDE
High	Master Protein	Q8TDW7	Protocadherin Fat 3 [OS=Homo sapiens]	0.002	11.57	10	42	184	42	4557	501.7	4.87	23.41	42	cell communication;cell differentiation;cell growth;defense response;metabolic process	cytoplasm;cytoskeleton;nucleus	structural molecule activity	Pf00008, Pf00028, Pf02210, Pf12661		ENSG00000165323	FAT3
High	Master Protein	Q7Z6Z7	E3 ubiquitin-protein ligase HUWE1 [OS=Homo sapiens]	0.002	11.556	10	37	248	36	4374	481.6	5.22	55.7	37	cell growth;cell organization and biogenesis;cell proliferation;cellular homeostasis;coagulation;metabolic process	cell surface;cytoskeleton;cytosol;endosome;extracellular;membrane;nucleus	RNA binding;structural molecule activity	Pf00627, Pf00632, Pf02825, Pf06012, Pf06025, Pf14377	10075	ENSG00000086758	HUWE1
High	Master Protein	Q5SZK8	FRAS1-related extracellular matrix protein 2 [OS=Homo sapiens]	0.002	11.554	15	36	176	36	3169	350.9	5.03	16.74	36	cell communication;defense response;metabolic process	chromosome;cytoplasm;cytoskeleton	structural molecule activity	Pf03160, Pf16184, Pf19309	341640	ENSG00000150893	FREM2
High	Master Protein	Q86UP2	Kinectin [OS=Homo sapiens]	0.002	11.55	27	35	154	35	1357	156.2	5.64	15.23	35	conjugation;metabolic process	cytoplasm;cytoskeleton;extracellular	motor activity	Pf05104	3895	ENSG00000126777	KTN1
High	Master Protein	Q12840	Kinesin heavy chain isoform 5A [OS=Homo sapiens]	0.002	11.506	18	14	117	9	1032	117.3	5.9	22.86	14	cell death;cell differentiation;cell growth;conjugation;defense response;metabolic process	cytosol;endoplasmic reticulum;nucleus	motor activity;structural molecule activity	Pf00225	3798	ENSG00000155980	KIF5A
High	Master Protein	Q13232	Nucleoside diphosphate kinase 3 [OS=Homo sapiens]	0.002	11.499	29	5	54	5	169	19	7.84	16.3	5	cellular homeostasis;metabolic process	cytosol	signal transducer activity;structural molecule activity	Pf00334	4832	ENSG00000103024	NME3
High	Master Protein	Q14512	Fibroblast growth factor-binding protein 1 [OS=Homo sapiens]	0.002	11.475	23	4	18	4	234	26.2	9.1	4.74	4	cell death;cell differentiation;development;metabolic process	cell surface;cytoplasm;cytoskeleton;nucleus	structural molecule activity	Pf06473	9982	ENSG00000137440	FGFBP1
High	Master Protein	Q9UHG3	Prenylcysteine oxidase 1 [OS=Homo sapiens]	0.002	11.465	10	4	55	4	505	56.6	6.18	20.03	4	cell organization and biogenesis;cellular homeostasis	cell surface;mitochondrion	structural molecule activity	Pf07156, Pf13450	51449	ENSG00000116005	PCYOX1
High	Master Protein	Q9Y6Z7	Collectin-10 [OS=Homo sapiens]	0.002	11.45	23	6	226	6	277	30.7	7.33	115.76	6	cell organization and biogenesis;coagulation;development;metabolic process	cell surface;cytoplasm;cytoskeleton;extracellular;mitochondrion;nucleus	antioxidant activity;structural molecule activity	Pf00059, Pf01391	10584	ENSG00000184374	COLEC10
High	Master Protein	P30039	Phenazine biosynthesis-like domain-containing protein [OS=Homo sapiens]	0.002	11.425	25	5	64	5	288	31.8	6.52	26.57	5	cellular homeostasis;metabolic process	nucleus	structural molecule activity	Pf02567	64081	ENSG00000108187	PBLD
High	Master Protein	O14672	Disintegrin and metalloproteinase domain-containing protein 10 [OS=Homo sapiens]	0.002	11.425	20	12	69	12	748	84.1	7.77	13.41	12	cell death;cell growth;cell organization and biogenesis;cellular homeostasis;conjugation;defense response;development;metabolic process	cytoplasm;cytoskeleton;extracellular;membrane;nucleus	antioxidant activity;structural molecule activity	Pf00200, Pf13574, Pf21299	102	ENSG00000137845	ADAM10
High	Master Protein	Q05193	Dynamin-1 [OS=Homo sapiens]	0.002	11.399	16	14	85	8	864	97.3	7.17	15.59	14	cell growth;conjugation;metabolic process	cytoplasm;cytoskeleton;endoplasmic reticulum;nucleus	motor activity;structural molecule activity	Pf00169, Pf00350, Pf01031, Pf02212	1759	ENSG00000106976	DNM1
High	Master Protein	Q96CG8	Collagen triple helix repeat-containing protein 1 [OS=Homo sapiens]	0.002	11.388	21	5	66	5	243	26.2	7.99	11.83	5	cell death;cell differentiation;cell growth;defense response;development;metabolic process	cell surface;cytosol;nucleus	antioxidant activity;structural molecule activity		115908	ENSG00000164932	CTHRC1
High	Master Protein	Q9Y625	Glypican-6 [OS=Homo sapiens]	0.002	11.362	15	6	20	5	555	62.7	5.41	4.08	6	metabolic process	cell surface;chromosome;cytoplasm;cytoskeleton;extracellular;mitochondrion;nucleus		Pf01153	10082	ENSG00000183098	GPC6
High	Master Protein	P49841	Glycogen synthase kinase-3 beta [OS=Homo sapiens]	0.002	11.313	26	9	27	4	420	46.7	8.78	4.69	9	cell death;cell differentiation;cell growth;cell organization and biogenesis;cellular homeostasis;coagulation;conjugation;defense response;development;metabolic process	cytoplasm;cytoskeleton;cytosol;endoplasmic reticulum;endosome;membrane;nucleus	motor activity;signal transducer activity;structural molecule activity	Pf00069	2932	ENSG00000082701	GSK3B
High	Master Protein	P08519	Apolipoprotein(a) [OS=Homo sapiens]	0.002	11.31	13	11	112	11	2040	226.4	6.07	16.91	11	cell organization and biogenesis;cellular homeostasis;conjugation;metabolic process	cell surface	antioxidant activity;DNA binding;structural molecule activity	Pf00051, Pf00089	4018	ENSG00000198670	LPA
High	Master Protein	P04632	Calpain small subunit 1 [OS=Homo sapiens]	0.002	11.268	26	6	51	4	268	28.3	5.2	8.57	6	cell organization and biogenesis;metabolic process	cytoplasm;cytoskeleton;cytosol;nucleus	structural molecule activity		826	ENSG00000126247	CAPNS1
High	Master Protein	Q9NVD7	Alpha-parvin [OS=Homo sapiens]	0.002	11.175	10	5	41	3	372	42.2	5.95	11.31	5	cell communication;cell differentiation;cell growth;defense response;metabolic process	cytoplasm;cytoskeleton;cytosol;endoplasmic reticulum;membrane;nucleus	DNA binding;motor activity	Pf00307	55742	ENSG00000197702	PARVA
High	Master Protein	P31327	Carbamoyl-phosphate synthase [ammonia], mitochondrial [OS=Homo sapiens]	0.002	11.171	21	28	180	26	1500	164.8	6.74	19.73	28	cellular homeostasis;coagulation;defense response;metabolic process	cytoplasm;cytoskeleton;endosome;membrane;nucleus	structural molecule activity	Pf00117, Pf00988, Pf02142, Pf02786, Pf02787	1373	ENSG00000021826	CPS1
High	Master Protein	P28161	Glutathione S-transferase Mu 2 [OS=Homo sapiens]	0.002	11.165	31	6	69	3	218	25.7	6.37	36.18	6	cellular homeostasis;coagulation;development;metabolic process	cytosol;extracellular;nucleus	antioxidant activity;structural molecule activity	Pf00043, Pf02798	2946	ENSG00000213366	GSTM2
High	Master Protein	P19021	Peptidyl-glycine alpha-amidating monooxygenase [OS=Homo sapiens]	0.002	11.15	14	12	44	12	973	108.3	6.42	7.18	12	cellular homeostasis;metabolic process	cell surface;cytoskeleton;extracellular	structural molecule activity	Pf01082, Pf01436, Pf03712	5066	ENSG00000145730	PAM
High	Master Protein	Q15418	Ribosomal protein S6 kinase alpha-1 [OS=Homo sapiens]	0.002	11.128	17	12	108	5	735	82.7	7.83	19.43	12	cell death;cell differentiation;cell organization and biogenesis;cellular homeostasis;coagulation;defense response;development;metabolic process	cytosol;membrane;nucleus	DNA binding;signal transducer activity;structural molecule activity	Pf00069, Pf00433	6195	ENSG00000117676; ENSG00000281877	RPS6KA1
High	Master Protein	P61247	Small ribosomal subunit protein eS1 [OS=Homo sapiens]	0.002	11.05	40	11	107	11	264	29.9	9.73	13.3	11	cell organization and biogenesis;cellular homeostasis;metabolic process	cytosol;extracellular;Golgi;membrane;nucleus	RNA binding;structural molecule activity	Pf01015	6189	ENSG00000145425	RPS3A
High	Master Protein	P01266	Thyroglobulin [OS=Homo sapiens]	0.002	11.046	9	18	83	18	2768	304.6	5.58	15.99	18	cellular homeostasis;conjugation;defense response;development;metabolic process	cell surface	antioxidant activity;structural molecule activity	Pf00086, Pf00135, Pf07699	7038	ENSG00000042832	TG
High	Master Protein	Q7Z3Y8	Keratin, type I cytoskeletal 27 [OS=Homo sapiens]	0.002	11.032	8	4	95	2	459	49.8	5.05	57.64	4	cell growth;metabolic process	cytosol;endoplasmic reticulum	structural molecule activity	Pf00038	342574	ENSG00000171446	KRT27
High	Master Protein	P04439	HLA class I histocompatibility antigen, A alpha chain [OS=Homo sapiens]	0.002	10.97	24	7	50	4	365	40.8	6	12.97	7	coagulation;development;metabolic process	cell surface;cytoplasm;cytoskeleton;extracellular;mitochondrion;nucleus	antioxidant activity;structural molecule activity	Pf00129, Pf06623, Pf07654	3105	ENSG00000206503	HLA-A
High	Master Protein	P11245	Arylamine N-acetyltransferase 2 [OS=Homo sapiens]	0.002	10.927	10	4	26	4	290	33.5	5.86	3.8	4	cellular homeostasis	cytosol	structural molecule activity	Pf00797	10	ENSG00000156006	NAT2
High	Master Protein	Q16706	Alpha-mannosidase 2 [OS=Homo sapiens]	0.002	10.923	13	13	43	12	1144	131.1	7.58	9.29	13	cell growth;cell organization and biogenesis;cellular homeostasis;defense response;metabolic process	cytoskeleton;extracellular	structural molecule activity	Pf01074, Pf07748, Pf09261, Pf21260	4124	ENSG00000112893	MAN2A1
High	Master Protein	P34096	Ribonuclease 4 [OS=Homo sapiens]	0.002	10.916	16	2	34	2	147	16.8	9.03	9.93	2	coagulation	cell surface	RNA binding;structural molecule activity	Pf00074	6038	ENSG00000258818	RNASE4
High	Master Protein	P28065	Proteasome subunit beta type-9 [OS=Homo sapiens]	0.002	10.874	31	5	26	5	219	23.3	5.03	8.43	5	cell organization and biogenesis;cellular homeostasis;metabolic process	cytosol;membrane;nucleus	structural molecule activity	Pf00227	5698	ENSG00000239836; ENSG00000240065; ENSG00000240118; ENSG00000240508; ENSG00000242711; ENSG00000243067; ENSG00000243594; ENSG00000243958	PSMB9
High	Master Protein	P63151	Serine/threonine-protein phosphatase 2A 55 kDa regulatory subunit B alpha isoform [OS=Homo sapiens]	0.002	10.871	26	9	82	7	447	51.7	6.2	13.26	9	cell organization and biogenesis;cellular homeostasis;metabolic process	cytosol;membrane;nucleus	DNA binding		5520	ENSG00000221914	PPP2R2A
High	Master Protein	Q96NU7	Probable imidazolonepropionase [OS=Homo sapiens]	0.002	10.823	29	10	61	10	426	46.7	6.61	15.53	10	cellular homeostasis	cytosol	structural molecule activity	Pf01979	144193	ENSG00000139344	AMDHD1
High	Master Protein	O95336	6-phosphogluconolactonase [OS=Homo sapiens]	0.002	10.785	31	7	66	7	258	27.5	6.05	11.15	7	cellular homeostasis	cytosol	structural molecule activity	Pf01182	25796	ENSG00000130313	PGLS
High	Master Protein	Q13310	Polyadenylate-binding protein 4 [OS=Homo sapiens]	0.002	10.784	19	11	56	6	644	70.7	9.26	9.31	11	cell organization and biogenesis;cellular component movement;cellular homeostasis;coagulation;metabolic process	cytosol;membrane;nucleus	RNA binding	Pf00076, Pf00658	8761	ENSG00000090621	PABPC4
High	Master Protein	Q13576	Ras GTPase-activating-like protein IQGAP2 [OS=Homo sapiens]	0.002	10.77	17	25	231	23	1575	180.5	5.64	22.77	25	cell differentiation;cell growth;development;metabolic process	cytoplasm;cytoskeleton;cytosol;endoplasmic reticulum;nucleus	DNA binding;motor activity;structural molecule activity	Pf00307, Pf00612, Pf00616, Pf03836	10788	ENSG00000145703	IQGAP2
High	Master Protein	Q9H336	Cysteine-rich secretory protein LCCL domain-containing 1 [OS=Homo sapiens]	0.002	10.77	17	6	144	6	500	56.9	8.12	21.76	6	metabolic process	cell surface		Pf00188, Pf03815	83690	ENSG00000121005	CRISPLD1
High	Master Protein	Q15773	Myeloid leukemia factor 2 [OS=Homo sapiens]	0.002	10.769	20	3	12	3	248	28.1	6.9	1.45	3	metabolic process	membrane;nucleus		Pf10248	8079	ENSG00000089693	MLF2
High	Master Protein	P48736	Phosphatidylinositol 4,5-bisphosphate 3-kinase catalytic subunit gamma isoform [OS=Homo sapiens]	0.002	10.755	18	19	161	19	1102	126.4	7.5	18.62	19	cell communication;cell differentiation;cell organization and biogenesis;cellular homeostasis;coagulation;conjugation;defense response;development;metabolic process	cytoplasm;cytoskeleton;cytosol;nucleus	antioxidant activity;signal transducer activity;structural molecule activity	Pf00454, Pf00613, Pf00792, Pf00794, Pf19710	5294	ENSG00000105851	PIK3CG
High	Master Protein	Q06203	Amidophosphoribosyltransferase [OS=Homo sapiens]	0.002	10.743	19	10	43	10	517	57.4	6.76	9.18	10	cellular homeostasis	cytosol	structural molecule activity	Pf00156, Pf13522	5471	ENSG00000128059	PPAT
High	Master Protein	P0DP23	Calmodulin-1 [OS=Homo sapiens]	0.002	10.665	44	7	117	5	149	16.8	4.22	52.71	7	cell differentiation;cell growth;cellular homeostasis;coagulation;development;metabolic process	cell surface;cytoplasm;cytoskeleton;cytosol;endoplasmic reticulum;membrane;nucleus	DNA binding;motor activity;structural molecule activity	Pf13499	801; 805; 808	ENSG00000198668	CALM1
High	Master Protein	P84095	Rho-related GTP-binding protein RhoG [OS=Homo sapiens]	0.002	10.663	36	5	40	4	191	21.3	8.12	11.89	5	cell growth;development;metabolic process	cytoplasm;cytoskeleton;cytosol;endoplasmic reticulum;extracellular;nucleus	structural molecule activity	Pf00071	391	ENSG00000177105	RHOG
High	Master Protein	O95394	Phosphoacetylglucosamine mutase [OS=Homo sapiens]	0.002	10.637	25	10	62	10	542	59.8	6.25	8.32	10	cell organization and biogenesis;cellular homeostasis;metabolic process	cytosol	structural molecule activity	Pf00408, Pf02878, Pf21404, Pf21405	5238	ENSG00000013375	PGM3
High	Master Protein	Q58FF3	Putative endoplasmin-like protein [OS=Homo sapiens]	0.002	10.623	21	8	51	3	399	45.8	5.26	15.19	8	cell organization and biogenesis;cellular homeostasis	cytoskeleton;endosome	structural molecule activity	Pf00183			HSP90B2P
High	Master Protein	Q9HAV0	Guanine nucleotide-binding protein subunit beta-4 [OS=Homo sapiens]	0.002	10.606	21	6	95	3	340	37.5	6	39.41	6	development	cytoplasm;cytoskeleton;cytosol;nucleus	structural molecule activity	Pf00400	59345	ENSG00000114450	GNB4
High	Master Protein	Q9UBR1	Beta-ureidopropionase [OS=Homo sapiens]	0.002	10.582	24	6	31	6	384	43.1	6.54	3.77	6	cell growth;cellular homeostasis;defense response	cytosol	structural molecule activity	Pf00795	51733	ENSG00000100024	UPB1
High	Master Protein	Q9UKG1	DCC-interacting protein 13-alpha [OS=Homo sapiens]	0.002	10.575	18	9	37	9	709	79.6	5.41	5.3	9	cell differentiation;cell growth;conjugation;development;metabolic process	cytoplasm;cytoskeleton;cytosol;membrane;mitochondrion;nucleus	motor activity;structural molecule activity	Pf00169, Pf00640, Pf16746	26060	ENSG00000157500	APPL1
High	Master Protein	P62701	Small ribosomal subunit protein eS4, X isoform [OS=Homo sapiens]	0.002	10.571	34	9	28	6	263	29.6	10.15	6.16	9	cell organization and biogenesis;cellular homeostasis;metabolic process	cytosol;Golgi;membrane;nucleus	RNA binding;structural molecule activity	Pf00467, Pf00900, Pf08071, Pf16121	6191	ENSG00000198034	RPS4X
High	Master Protein	P0DPK4	Notch homolog 2 N-terminal-like protein C [OS=Homo sapiens]	0.002	10.563	23	5	51	1	293	31.5	5.95	15.49	5	defense response;development;metabolic process	cell surface	structural molecule activity	Pf00008, Pf07645		ENSG00000286219	NOTCH2NLC
High	Master Protein	A0A096LNW5	Notch homolog 2 N-terminal-like protein R [OS=Homo sapiens]	0.002	10.56	24	5	50	1	274	30	7.62	15.32	5			structural molecule activity	Pf00008, Pf07645, Pf12661		ENSG00000286106	NOTCH2NLR
High	Master Protein	Q86WI1	Fibrocystin-L [OS=Homo sapiens]	0.002	10.52	8	27	174	27	4243	465.4	6.11	20.46	27	metabolic process	cell surface;cytoskeleton;cytosol;nucleus	structural molecule activity	Pf01833, Pf07691, Pf10162	93035	ENSG00000205038	PKHD1L1
High	Master Protein	P21810	Biglycan [OS=Homo sapiens]	0.002	10.511	20	5	37	5	368	41.6	7.52	11.29	5	cell organization and biogenesis;cellular homeostasis;defense response	cell surface;chromosome;cytoplasm;cytoskeleton;extracellular;mitochondrion;nucleus	enzyme regulator activity;structural molecule activity	Pf01462, Pf13855	633	ENSG00000182492	BGN
High	Master Protein	P06702	Protein S100-A9 [OS=Homo sapiens]	0.002	10.496	52	6	94	6	114	13.2	6.13	9.37	6	cell communication;cell death;cell organization and biogenesis;cellular homeostasis;coagulation;defense response;metabolic process	cell surface;cytoplasm;cytoskeleton;cytosol;endoplasmic reticulum;nucleus	antioxidant activity;motor activity;structural molecule activity	Pf01023	6280	ENSG00000163220	S100A9
High	Master Protein	P27635	Large ribosomal subunit protein uL16 [OS=Homo sapiens]	0.002	10.456	36	7	30	5	214	24.6	10.08	5.35	7	cell growth;cell organization and biogenesis;cellular homeostasis;defense response;metabolic process	cytosol;extracellular;Golgi;membrane;nucleus	structural molecule activity	Pf00252	6134	ENSG00000147403	RPL10
High	Master Protein	Q6N022	Teneurin-4 [OS=Homo sapiens]	0.002	10.45	9	24	89	20	2769	307.8	6.55	17.54	24	cell communication;cell differentiation;cell growth;defense response;development;metabolic process	cytoplasm;cytoskeleton;membrane;nucleus	structural molecule activity	Pf05593, Pf06484, Pf07974, Pf15636	26011	ENSG00000149256	TENM4
High	Master Protein	Q9NQX3	Gephyrin [OS=Homo sapiens]	0.002	10.448	15	10	47	10	736	79.7	5.43	6.37	10	cell growth;cell organization and biogenesis;cellular homeostasis;metabolic process	cytoplasm;cytoskeleton;cytosol;endoplasmic reticulum;nucleus	structural molecule activity	Pf00994, Pf03453, Pf03454	10243	ENSG00000171723	GPHN
High	Master Protein	P31943	Heterogeneous nuclear ribonucleoprotein H [OS=Homo sapiens]	0.002	10.448	34	10	78	8	449	49.2	6.3	13.07	10	cellular component movement;cellular homeostasis;metabolic process	cytosol;membrane;nucleus	RNA binding;structural molecule activity	Pf00076, Pf08080		ENSG00000169045; ENSG00000284254	HNRNPH1
High	Master Protein	Q9NZA1	Chloride intracellular channel protein 5 [OS=Homo sapiens]	0.002	10.438	19	7	29	5	410	46.5	4.82	3.46	7	conjugation;metabolic process	cytoplasm;cytoskeleton;endoplasmic reticulum;endosome;extracellular;nucleus	catalytic activity	Pf13409, Pf13410	53405	ENSG00000112782	CLIC5
High	Master Protein	Q9Y6G9	Cytoplasmic dynein 1 light intermediate chain 1 [OS=Homo sapiens]	0.002	10.365	23	10	27	10	523	56.5	6.42	5.02	10	cell differentiation;cell growth;metabolic process	cytoplasm;cytoskeleton;cytosol;endoplasmic reticulum;nucleus	structural molecule activity	Pf05783	51143	ENSG00000144635	DYNC1LI1
High	Master Protein	P00491	Purine nucleoside phosphorylase [OS=Homo sapiens]	0.002	10.348	20	5	29	5	289	32.1	6.95	10.64	5	cellular homeostasis;metabolic process	cell surface;cytosol;nucleus	structural molecule activity	Pf01048	4860	ENSG00000198805	PNP
High	Master Protein	Q8N0Y7	Probable phosphoglycerate mutase 4 [OS=Homo sapiens]	0.002	10.315	30	5	65	2	254	28.8	6.65	23.28	5	cellular homeostasis;metabolic process	endoplasmic reticulum	structural molecule activity	Pf00300	441531	ENSG00000226784	PGAM4
High	Master Protein	P14550	Aldo-keto reductase family 1 member A1 [OS=Homo sapiens]	0.002	10.293	19	7	81	7	325	36.6	6.79	17.73	7	cellular homeostasis;metabolic process	cytoplasm;cytoskeleton;cytosol;nucleus	structural molecule activity	Pf00248	10327	ENSG00000117448	AKR1A1
High	Master Protein	Q9Y376	Calcium-binding protein 39 [OS=Homo sapiens]	0.002	10.266	31	10	40	9	341	39.8	6.89	8.08	10	cell organization and biogenesis;cellular homeostasis;coagulation;development;metabolic process	cell surface;cytosol;endoplasmic reticulum;nucleus	DNA binding;structural molecule activity	Pf08569	51719	ENSG00000135932	CAB39
High	Master Protein	P17661	Desmin [OS=Homo sapiens]	0.002	10.177	14	8	72	4	470	53.5	5.27	24.46	8	cell growth;metabolic process	cytoplasm;cytoskeleton;cytosol;endoplasmic reticulum;membrane;nucleus	motor activity;structural molecule activity	Pf00038, Pf04732	1674	ENSG00000175084	DES
High	Master Protein	O95460	Matrilin-4 [OS=Homo sapiens]	0.002	10.114	16	8	30	8	622	68.4	6.1	3.92	8	cell growth	cell surface;chromosome	structural molecule activity	Pf00092, Pf10393, Pf12662, Pf14670	8785	ENSG00000124159	MATN4
High	Master Protein	P48556	26S proteasome non-ATPase regulatory subunit 8 [OS=Homo sapiens]	0.002	10.111	20	8	26	8	350	39.6	9.7	5.33	8	cell organization and biogenesis;cellular homeostasis	cytosol;membrane;nucleus		Pf10075	5714	ENSG00000099341	PSMD8
High	Master Protein	Q6ZMU1	Putative protein C3P1 [OS=Homo sapiens]	0.002	10.097	13	4	83	4	363	40.2	6.79	26.79	4		cell surface	DNA binding	Pf00207, Pf07678			C3P1
High	Master Protein	P51884	Lumican [OS=Homo sapiens]	0.002	10.08	21	6	85	6	338	38.4	6.61	28.32	6	cell growth;metabolic process	chromosome;extracellular;mitochondrion	enzyme regulator activity;structural molecule activity	Pf01462, Pf13516, Pf13855	4060	ENSG00000139329	LUM
High	Master Protein	O95897	Noelin-2 [OS=Homo sapiens]	0.002	10.059	23	8	56	8	454	51.4	7.94	9.27	8	conjugation;development;metabolic process	cell surface;cytoplasm;cytoskeleton;membrane;nucleus		Pf02191, Pf12308	93145	ENSG00000105088	OLFM2
High	Master Protein	O15305	Phosphomannomutase 2 [OS=Homo sapiens]	0.002	10.029	30	8	90	7	246	28.1	6.77	26.48	8	cell organization and biogenesis;cellular homeostasis	cytosol;membrane;nucleus	structural molecule activity	Pf03332	5373	ENSG00000140650	PMM2
High	Master Protein	O00571	ATP-dependent RNA helicase DDX3X [OS=Homo sapiens]	0.002	10.028	22	13	79	13	662	73.2	7.18	8.22	13	cell death;cell differentiation;cell growth;cell organization and biogenesis;cellular component movement;cellular homeostasis;coagulation;development;metabolic process	cell surface;cytoplasm;cytoskeleton;cytosol;endoplasmic reticulum;membrane;nucleus	DNA binding;motor activity;protein binding;RNA binding;structural molecule activity	Pf00270, Pf00271	1654	ENSG00000215301	DDX3X
High	Master Protein	Q96G03	Phosphopentomutase [OS=Homo sapiens]	0.002	10.024	20	11	43	11	612	68.2	6.73	4.78	11	cellular homeostasis	cell surface;cytosol;nucleus	structural molecule activity	Pf02878, Pf02879, Pf02880	55276	ENSG00000169299	PGM2
High	Master Protein	Q7Z3Z0	Keratin, type I cytoskeletal 25 [OS=Homo sapiens]	0.002	10.022	11	4	92	2	450	49.3	5.08	57.04	4	cell growth;metabolic process	cytosol;endoplasmic reticulum	structural molecule activity	Pf00038	147183	ENSG00000204897	KRT25
High	Master Protein	O14773	Tripeptidyl-peptidase 1 [OS=Homo sapiens]	0.002	9.998	17	6	21	6	563	61.2	6.48	2.19	6	cell growth;cell organization and biogenesis;cellular homeostasis;defense response;metabolic process	cytoskeleton;extracellular;mitochondrion;nucleus	structural molecule activity	Pf00082, Pf09286	1200	ENSG00000166340	TPP1
High	Master Protein	Q7Z4W1	L-xylulose reductase [OS=Homo sapiens]	0.002	9.991	23	4	116	4	244	25.9	8.1	65.26	4	cellular homeostasis;metabolic process	cytoplasm;cytoskeleton;cytosol;endoplasmic reticulum;nucleus	structural molecule activity	Pf13561	51181	ENSG00000169738	DCXR
High	Master Protein	O95372	Acyl-protein thioesterase 2 [OS=Homo sapiens]	0.003	9.966	22	5	63	5	231	24.7	7.23	22.52	5	cell differentiation;cell growth;cell organization and biogenesis;cellular homeostasis;defense response	cytosol;extracellular;nucleus	structural molecule activity	Pf02230	11313	ENSG00000011009	LYPLA2
High	Master Protein	Q8TE73	Dynein axonemal heavy chain 5 [OS=Homo sapiens]	0.003	9.901	13	52	452	48	4624	528.7	6.1	56.74	52	cell differentiation;cell growth;conjugation;defense response;metabolic process	cell surface;endoplasmic reticulum;nucleus	motor activity;structural molecule activity	Pf03028, Pf08385, Pf08393, Pf12774, Pf12775, Pf12777, Pf12780, Pf12781, Pf17852, Pf17857, Pf18198, Pf18199	1767	ENSG00000039139	DNAH5
High	Master Protein	Q08257	Quinone oxidoreductase [OS=Homo sapiens]	0.003	9.877	29	7	40	7	329	35.2	8.44	12.25	7	cell growth;cellular homeostasis;metabolic process	cytosol	RNA binding;structural molecule activity	Pf08240, Pf13602	1429	ENSG00000116791	CRYZ
High	Master Protein	Q8IZP2	Putative protein FAM10A4 [OS=Homo sapiens]	0.003	9.825	23	5	53	2	240	27.4	5.08	27.57	5		nucleus	structural molecule activity	Pf13181, Pf18253			ST13P4
High	Master Protein	P61812	Transforming growth factor beta-2 proprotein [OS=Homo sapiens]	0.003	9.79	16	5	51	5	414	47.7	8.53	8.15	5	cell communication;cell differentiation;cell growth;cell organization and biogenesis;cellular homeostasis;coagulation;defense response;development;metabolic process	cell surface;chromosome;cytoplasm;cytoskeleton;nucleus	antioxidant activity;structural molecule activity	Pf00019, Pf00688	7042	ENSG00000092969	TGFB2
High	Master Protein	Q99784	Noelin [OS=Homo sapiens]	0.003	9.782	10	4	47	4	485	55.3	6.95	9.26	4	cell growth;defense response;development;metabolic process	cell surface;extracellular;nucleus		Pf02191, Pf12308	10439	ENSG00000130558	OLFM1
High	Master Protein	Q8NHP1	Aflatoxin B1 aldehyde reductase member 4 [OS=Homo sapiens]	0.003	9.767	16	3	22	2	331	36.9	6.87	3.01	3		cytosol;nucleus	structural molecule activity	Pf00248			AKR7L
High	Master Protein	P30086	Phosphatidylethanolamine-binding protein 1 [OS=Homo sapiens]	0.003	9.729	38	6	28	6	187	21	7.53	7.22	6	metabolic process	cytosol	DNA binding;structural molecule activity	Pf01161	5037	ENSG00000089220	PEBP1
High	Master Protein	O43396	Thioredoxin-like protein 1 [OS=Homo sapiens]	0.003	9.711	36	8	38	8	289	32.2	4.96	7.75	8		cytosol;membrane;nucleus	structural molecule activity	Pf00085, Pf06201	9352	ENSG00000091164	TXNL1
High	Master Protein	Q12931	Heat shock protein 75 kDa, mitochondrial [OS=Homo sapiens]	0.003	9.707	10	6	49	6	704	80.1	8.21	24.49	6	cell organization and biogenesis;cellular homeostasis;metabolic process	cytoskeleton;endosome;membrane;nucleus	antioxidant activity;structural molecule activity	Pf00183	10131	ENSG00000126602	TRAP1
High	Master Protein	P16422	Epithelial cell adhesion molecule [OS=Homo sapiens]	0.003	9.68	22	4	12	4	314	34.9	7.46	1.97	4	cell communication;defense response;development;metabolic process	cytoplasm;cytoskeleton;nucleus	structural molecule activity	Pf00086, Pf18635, Pf21283	4072	ENSG00000119888	EPCAM
High	Master Protein	Q04446	1,4-alpha-glucan-branching enzyme [OS=Homo sapiens]	0.003	9.659	17	12	56	12	702	80.4	6.32	11.04	12	cellular homeostasis;metabolic process	cytosol;nucleus	structural molecule activity	Pf00128, Pf02806, Pf02922	2632	ENSG00000114480	GBE1
High	Master Protein	Q14CN4	Keratin, type II cytoskeletal 72 [OS=Homo sapiens]	0.003	9.647	10	6	99	1	511	55.8	6.89	36.53	6	cell growth;metabolic process	cytosol;endoplasmic reticulum	metal ion binding	Pf00038, Pf16208	140807	ENSG00000170486	KRT72
High	Master Protein	P58107	Epiplakin [OS=Homo sapiens]	0.003	9.641	19	26	161	21	5088	555.3	5.62	24.81	26	cell growth;coagulation;metabolic process	cytoplasm;cytoskeleton;endoplasmic reticulum;membrane;nucleus	structural molecule activity	Pf00681	83481	ENSG00000261150	EPPK1
High	Master Protein	P13942	Collagen alpha-2(XI) chain [OS=Homo sapiens]	0.003	9.639	6	7	27	6	1736	171.7	6.21	5.09	7	cell growth;defense response;metabolic process	cell surface;chromosome;extracellular;nucleus	structural molecule activity	Pf01391, Pf01410, Pf02210	1302	ENSG00000204248; ENSG00000206290; ENSG00000227801; ENSG00000230930; ENSG00000235708	COL11A2
High	Master Protein	P30043	Flavin reductase (NADPH) [OS=Homo sapiens]	0.003	9.63	14	2	28	2	206	22.1	7.65	9.52	2	cellular homeostasis	cytoplasm;cytoskeleton;cytosol;membrane;nucleus	structural molecule activity	Pf13460	645	ENSG00000090013	BLVRB
High	Master Protein	Q8WXX0	Dynein axonemal heavy chain 7 [OS=Homo sapiens]	0.003	9.617	12	41	460	41	4024	460.9	6	54.12	41	cell differentiation;cell growth;metabolic process	cytosol;endoplasmic reticulum;nucleus	motor activity;structural molecule activity	Pf03028, Pf08393, Pf12774, Pf12775, Pf12777, Pf12780, Pf12781, Pf17852, Pf17857, Pf18198, Pf18199	56171	ENSG00000118997	DNAH7
High	Master Protein	Q8TAT6	Nuclear protein localization protein 4 homolog [OS=Homo sapiens]	0.003	9.6	25	10	36	10	608	68.1	6.38	4.18	10	cell growth;cell organization and biogenesis;cellular homeostasis;coagulation;conjugation;metabolic process	cytoskeleton;cytosol;extracellular;membrane;nucleus	structural molecule activity	Pf05020, Pf05021, Pf11543	55666	ENSG00000182446	NPLOC4
High	Master Protein	Q9Y316	Protein MEMO1 [OS=Homo sapiens]	0.003	9.587	27	8	37	8	297	33.7	7.14	7.27	8	metabolic process			Pf01875	51072	ENSG00000162959	MEMO1
High	Master Protein	Q06828	Fibromodulin [OS=Homo sapiens]	0.003	9.565	9	4	50	4	376	43.2	6.04	11.76	4	cell growth;development	chromosome;extracellular;mitochondrion		Pf00560, Pf01462, Pf13516, Pf13855	2331	ENSG00000122176	FMOD
High	Master Protein	Q9NPG4	Protocadherin-12 [OS=Homo sapiens]	0.003	9.54	10	8	94	8	1184	128.9	5.29	10.58	8	cell communication;cellular homeostasis;defense response	cytoplasm;cytoskeleton;nucleus	structural molecule activity	Pf00028, Pf08266	51294	ENSG00000113555	PCDH12
High	Master Protein	O75787	Renin receptor [OS=Homo sapiens]	0.003	9.537	19	6	34	6	350	39	6.1	5.56	6	cell growth;cell organization and biogenesis;cellular homeostasis;conjugation;defense response;metabolic process	cytoplasm;cytoskeleton;extracellular;mitochondrion;nucleus	structural molecule activity	Pf07850	10159	ENSG00000182220	ATP6AP2
High	Master Protein	Q9UNH7	Sorting nexin-6 [OS=Homo sapiens]	0.003	9.525	31	12	96	11	406	46.6	6.16	18.53	12	conjugation;metabolic process	cytoskeleton;cytosol;membrane;mitochondrion;nucleus	antioxidant activity;motor activity;structural molecule activity	Pf00787, Pf09325	58533	ENSG00000129515	SNX6
High	Master Protein	P07203	Glutathione peroxidase 1 [OS=Homo sapiens]	0.003	9.514	32	4	42	4	203	22.1	6.55	7.5	4	cell differentiation;cell growth;cell organization and biogenesis;cellular homeostasis;coagulation;defense response;development;metabolic process	cytosol;endosome;nucleus	structural molecule activity	Pf00255	2876	ENSG00000233276	GPX1
High	Master Protein	Q8TD19	Serine/threonine-protein kinase Nek9 [OS=Homo sapiens]	0.003	9.503	13	11	35	11	979	107.1	5.74	4.06	11	cell differentiation;cell organization and biogenesis;cellular homeostasis;metabolic process	cytosol;membrane	DNA binding;signal transducer activity;structural molecule activity	Pf00069, Pf00415, Pf13540	91754	ENSG00000119638	NEK9
High	Master Protein	P34897	Serine hydroxymethyltransferase, mitochondrial [OS=Homo sapiens]	0.003	9.501	20	10	31	9	504	56	8.53	5.95	10	cell growth;cell organization and biogenesis;cellular homeostasis;coagulation;metabolic process	cytoskeleton;cytosol;endoplasmic reticulum;endosome;membrane;nucleus	RNA binding;structural molecule activity	Pf00464	6472	ENSG00000182199	SHMT2
High	Master Protein	Q9Y617	Phosphoserine aminotransferase [OS=Homo sapiens]	0.003	9.476	15	5	111	5	370	40.4	7.66	42.77	5	cellular homeostasis	cytosol;nucleus	structural molecule activity	Pf00266	29968	ENSG00000135069	PSAT1
High	Master Protein	Q9BQT9	Calsyntenin-3 [OS=Homo sapiens]	0.003	9.474	8	6	27	6	956	106	5.44	4.01	6	cell communication;cell death;cell differentiation;cell growth;cellular homeostasis;conjugation;defense response;metabolic process	cytoplasm;cytoskeleton;extracellular;nucleus	antioxidant activity;DNA binding;motor activity;structural molecule activity	Pf19699	9746	ENSG00000139182; ENSG00000288427	CLSTN3
High	Master Protein	Q9NZR2	Low-density lipoprotein receptor-related protein 1B [OS=Homo sapiens]	0.003	9.452	6	28	299	24	4599	515.2	5.3	119.56	28	conjugation	cytoplasm;cytoskeleton;nucleus	structural molecule activity	Pf00008, Pf00057, Pf00058, Pf07645, Pf12662, Pf14670, Pf16472	53353	ENSG00000168702	LRP1B
High	Master Protein	Q13409	Cytoplasmic dynein 1 intermediate chain 2 [OS=Homo sapiens]	0.003	9.425	17	7	33	7	638	71.4	5.2	2.63	7	conjugation;metabolic process	cytosol;endoplasmic reticulum;nucleus	motor activity;structural molecule activity	Pf00400, Pf11540	1781	ENSG00000077380	DYNC1I2
High	Master Protein	P12270	Nucleoprotein TPR [OS=Homo sapiens]	0.003	9.422	16	35	137	35	2363	267.1	5.02	18.45	35	cell differentiation;cell growth;cellular homeostasis;coagulation;conjugation;development;metabolic process	cytoskeleton;endoplasmic reticulum;membrane;nucleus	motor activity;RNA binding;structural molecule activity	Pf07926	7175	ENSG00000047410	TPR
High	Master Protein	Q15349	Ribosomal protein S6 kinase alpha-2 [OS=Homo sapiens]	0.003	9.399	20	15	149	8	733	83.2	8.68	26.01	15	cell death;cell organization and biogenesis;cellular homeostasis;defense response;development;metabolic process	cytosol;endoplasmic reticulum;membrane;nucleus	signal transducer activity;structural molecule activity	Pf00069, Pf00433	6196	ENSG00000071242	RPS6KA2
High	Master Protein	P25325	3-mercaptopyruvate sulfurtransferase [OS=Homo sapiens]	0.003	9.386	12	3	60	3	297	33.2	6.6	16.73	3	cellular homeostasis;defense response;metabolic process	endosome;nucleus	structural molecule activity	Pf00581	4357	ENSG00000128309	MPST
High	Master Protein	Q13617	Cullin-2 [OS=Homo sapiens]	0.003	9.382	18	12	107	12	745	86.9	6.92	15.02	12	cell differentiation;cell organization and biogenesis;cellular homeostasis;development	cytosol;membrane;nucleus	structural molecule activity	Pf00888, Pf10557	8453	ENSG00000108094	CUL2
High	Master Protein	A0AVT1	Ubiquitin-like modifier-activating enzyme 6 [OS=Homo sapiens]	0.003	9.373	17	14	98	14	1052	117.9	6.14	15.09	14	cell differentiation;cell growth;cell organization and biogenesis;cellular homeostasis;defense response;metabolic process	cytosol;nucleus	structural molecule activity	Pf00899, Pf09358, Pf10585, Pf16190, Pf16191	55236	ENSG00000033178	UBA6
High	Master Protein	Q9H3U1	Protein unc-45 homolog A [OS=Homo sapiens]	0.003	9.354	23	17	89	17	944	103	6.07	9.92	17	cell organization and biogenesis;cellular homeostasis;metabolic process	cytosol;extracellular;membrane;nucleus	structural molecule activity	Pf11701, Pf13181	55898	ENSG00000140553	UNC45A
High	Master Protein	Q9UKU9	Angiopoietin-related protein 2 [OS=Homo sapiens]	0.003	9.346	24	11	57	9	493	57.1	7.53	10.69	11	cell death	cell surface	antioxidant activity	Pf00147	23452	ENSG00000136859	ANGPTL2
High	Master Protein	P61006	Ras-related protein Rab-8A [OS=Homo sapiens]	0.003	9.333	24	6	56	2	207	23.7	9.07	16.67	6	cell differentiation;cell growth;cellular homeostasis;conjugation;defense response;metabolic process	cytoplasm;cytoskeleton;cytosol;endoplasmic reticulum;extracellular;mitochondrion;nucleus	motor activity;structural molecule activity	Pf00071	4218	ENSG00000167461	RAB8A
High	Master Protein	Q15286	Ras-related protein Rab-35 [OS=Homo sapiens]	0.003	9.317	33	7	140	6	201	23	8.29	52.04	7	cell differentiation;cell growth;conjugation;defense response;development;metabolic process	cytoplasm;cytoskeleton;cytosol;mitochondrion;nucleus	structural molecule activity	Pf00071	11021	ENSG00000111737	RAB35
High	Master Protein	P05156	Complement factor I [OS=Homo sapiens]	0.003	9.303	14	7	150	7	583	65.7	7.5	84.83	7	cell organization and biogenesis;coagulation;conjugation;metabolic process	cell surface;cytoskeleton;nucleus	structural molecule activity	Pf00057, Pf00089, Pf00530, Pf21286, Pf21287	3426	ENSG00000205403	CFI
High	Master Protein	O95352	Ubiquitin-like modifier-activating enzyme ATG7 [OS=Homo sapiens]	0.003	9.286	12	9	58	9	703	77.9	6.24	9.33	9	cell growth;cell organization and biogenesis;cellular homeostasis;coagulation;conjugation;metabolic process	cell surface;cytosol;endoplasmic reticulum;nucleus	structural molecule activity	Pf00899, Pf16420	10533	ENSG00000197548	ATG7
High	Master Protein	O60518	Ran-binding protein 6 [OS=Homo sapiens]	0.003	9.261	6	6	106	4	1105	124.6	5.01	21.74	6	conjugation	membrane;nucleus	structural molecule activity	Pf02985, Pf13513, Pf18808, Pf18829	26953	ENSG00000137040	RANBP6
High	Master Protein	Q8NDH2	Leucine-rich repeat transmembrane protein CCDC168 [OS=Homo sapiens]	0.003	9.241	15	86	822	86	7081	801.4	8.79	95.32	86		cytoskeleton		Pf15804	643677	ENSG00000175820	CCDC168
High	Master Protein	Q9UK41	Vacuolar protein sorting-associated protein 28 homolog [OS=Homo sapiens]	0.003	9.208	34	8	25	8	221	25.4	5.54	5.91	8	cell growth;cell organization and biogenesis;cellular homeostasis;conjugation;metabolic process	cytoplasm;cytoskeleton;cytosol;mitochondrion;nucleus	structural molecule activity	Pf03997	51160	ENSG00000160948; ENSG00000285339	VPS28
High	Master Protein	P52790	Hexokinase-3 [OS=Homo sapiens]	0.003	9.14	8	6	35	4	923	99	5.4	7.8	6	cellular homeostasis;metabolic process	cell surface;cytosol;endosome;nucleus	signal transducer activity;structural molecule activity	Pf00349, Pf03727	3101	ENSG00000160883	HK3
High	Master Protein	Q9BQ69	ADP-ribose glycohydrolase MACROD1 [OS=Homo sapiens]	0.003	9.13	20	4	11	4	325	35.5	9.51	0.96	4	cell organization and biogenesis;cellular homeostasis;coagulation	membrane	structural molecule activity	Pf01661	28992	ENSG00000133315	MACROD1
High	Master Protein	Q16769	Glutaminyl-peptide cyclotransferase [OS=Homo sapiens]	0.003	9.12	23	6	44	6	361	40.9	6.61	10.61	6	cell organization and biogenesis;cellular homeostasis	cell surface;nucleus	structural molecule activity	Pf04389	25797	ENSG00000115828	QPCT
High	Master Protein	O00622	CCN family member 1 [OS=Homo sapiens]	0.003	9.105	18	6	21	6	381	42	8.21	6.17	6	cell communication;cell growth;cellular homeostasis;coagulation;defense response;development;metabolic process	cell surface;extracellular	antioxidant activity;structural molecule activity	Pf00007, Pf00093, Pf00219, Pf19035	3491	ENSG00000142871	CCN1
High	Master Protein	P30419	Glycylpeptide N-tetradecanoyltransferase 1 [OS=Homo sapiens]	0.003	9.102	24	10	27	7	496	56.8	7.8	4.17	10	cell growth;cell organization and biogenesis;cellular homeostasis;conjugation;defense response;metabolic process	cytoplasm;cytoskeleton;cytosol;endosome;nucleus	structural molecule activity	Pf01233, Pf02799	4836	ENSG00000136448	NMT1
High	Master Protein	Q16881	Thioredoxin reductase 1, cytoplasmic [OS=Homo sapiens]	0.003	9.098	25	11	98	10	649	70.9	7.39	8.23	11	cell differentiation;defense response;development;metabolic process	cytosol;endosome;membrane;nucleus	structural molecule activity	Pf00462, Pf02852, Pf07992	7296	ENSG00000198431	TXNRD1
High	Master Protein	P55001	Microfibrillar-associated protein 2 [OS=Homo sapiens]	0.003	9.066	10	2	52	2	183	20.8	4.97	18.41	2	defense response;metabolic process	cell surface;chromosome		Pf05507	4237	ENSG00000117122	MFAP2
High	Master Protein	Q13214	Semaphorin-3B [OS=Homo sapiens]	0.003	9.06	20	12	49	12	749	83.1	8.91	5.58	12	cell death;cell differentiation;cell growth;defense response;development;metabolic process	cell surface;extracellular	antioxidant activity	Pf00047, Pf01403	7869	ENSG00000012171	SEMA3B
High	Master Protein	O94788	Retinal dehydrogenase 2 [OS=Homo sapiens]	0.003	9.058	23	11	26	9	518	56.7	6.05	3.64	11	cell differentiation;cell growth;cellular homeostasis;defense response;development;metabolic process	cytosol;nucleus	structural molecule activity	Pf00171	8854	ENSG00000128918	ALDH1A2
High	Master Protein	P13674	Prolyl 4-hydroxylase subunit alpha-1 [OS=Homo sapiens]	0.003	8.992	21	11	120	11	534	61	6.01	12.36	11	cell growth;cell organization and biogenesis;cellular homeostasis	extracellular;nucleus	structural molecule activity	Pf08336, Pf13640	5033	ENSG00000122884	P4HA1
High	Master Protein	Q12797	Aspartyl/asparaginyl beta-hydroxylase [OS=Homo sapiens]	0.003	8.983	23	19	89	19	758	85.8	5.01	10.67	19	cell differentiation;cell organization and biogenesis;cellular homeostasis;conjugation;defense response;development;metabolic process	cytoplasm;cytoskeleton;cytosol;extracellular	structural molecule activity	Pf05118, Pf05279, Pf13174	444	ENSG00000198363	ASPH
High	Master Protein	P39023	Large ribosomal subunit protein uL3 [OS=Homo sapiens]	0.003	8.973	25	10	35	7	403	46.1	10.18	5.09	10	cell organization and biogenesis;cellular homeostasis;metabolic process	cytosol;Golgi;membrane;nucleus	structural molecule activity	Pf00297	6122	ENSG00000100316	RPL3
High	Master Protein	P04062	Lysosomal acid glucosylceramidase [OS=Homo sapiens]	0.003	8.901	16	9	73	9	536	59.7	7.61	20.75	9	cell differentiation;cell growth;cell organization and biogenesis;cellular homeostasis;coagulation;defense response;metabolic process	cytoskeleton;extracellular;mitochondrion	antioxidant activity;structural molecule activity	Pf02055, Pf17189	2629	ENSG00000177628	GBA1
High	Master Protein	P01876	Immunoglobulin heavy constant alpha 1 [OS=Homo sapiens]	0.003	8.854	15	7	52	3	398	42.8	5.64	10.74	7	coagulation;development;metabolic process	cell surface;cytoplasm;cytoskeleton;nucleus	structural molecule activity	Pf00047, Pf07654		ENSG00000211895; ENSG00000282633	IGHA1
High	Master Protein	P30041	Peroxiredoxin-6 [OS=Homo sapiens]	0.003	8.838	40	9	73	9	224	25	6.38	22.48	9	cellular homeostasis;coagulation;metabolic process	cell surface;cytosol;endosome;membrane;mitochondrion;nucleus	structural molecule activity	Pf00578, Pf10417	9588	ENSG00000117592	PRDX6
High	Master Protein	P31947	14-3-3 protein sigma [OS=Homo sapiens]	0.003	8.816	17	4	65	3	248	27.8	4.74	36.91	4	cell differentiation;cell growth;coagulation;conjugation;development;metabolic process	cell surface;cytosol;membrane;nucleus	DNA binding;structural molecule activity	Pf00244	2810	ENSG00000175793	SFN
High	Master Protein	P10599	Thioredoxin [OS=Homo sapiens]	0.003	8.803	41	4	13	4	105	11.7	4.92	2.89	4	cellular homeostasis;coagulation;metabolic process	cell surface;cytosol;membrane;nucleus	structural molecule activity	Pf00085	7295	ENSG00000136810	TXN
High	Master Protein	Q9BX97	Plasmalemma vesicle-associated protein [OS=Homo sapiens]	0.003	8.784	15	7	70	7	442	50.6	8.79	19.37	7	development;metabolic process	cytoplasm;cytoskeleton;nucleus	structural molecule activity	Pf06637	83483	ENSG00000130300	PLVAP
High	Master Protein	Q92598	Heat shock protein 105 kDa [OS=Homo sapiens]	0.003	8.768	16	10	29	8	858	96.8	5.39	3.88	10	cell organization and biogenesis;cellular homeostasis;coagulation;metabolic process	cell surface;cytosol;endoplasmic reticulum;membrane;nucleus	motor activity;structural molecule activity	Pf00012	10808	ENSG00000120694	HSPH1
High	Master Protein	P46777	Large ribosomal subunit protein uL18 [OS=Homo sapiens]	0.003	8.748	30	8	43	8	297	34.3	9.72	4.8	8	cell growth;cell organization and biogenesis;cellular component movement;cellular homeostasis;metabolic process	cytosol;extracellular;Golgi;membrane;nucleus	DNA binding;RNA binding;structural molecule activity	Pf14204, Pf17144	6125	ENSG00000122406	RPL5
High	Master Protein	Q9P2E9	Ribosome-binding protein 1 [OS=Homo sapiens]	0.003	8.742	10	12	37	12	1410	152.4	8.6	4.08	12	cell organization and biogenesis;cellular homeostasis;conjugation	cytoskeleton;extracellular;Golgi	structural molecule activity	Pf05104	6238	ENSG00000125844	RRBP1
High	Master Protein	Q9GZM7	Tubulointerstitial nephritis antigen-like [OS=Homo sapiens]	0.003	8.726	11	5	17	5	467	52.4	6.99	2.86	5	conjugation	cell surface;nucleus	enzyme regulator activity;structural molecule activity	Pf00112	64129	ENSG00000142910	TINAGL1
High	Master Protein	Q02108	Guanylate cyclase soluble subunit alpha-1 [OS=Homo sapiens]	0.003	8.711	17	11	30	11	690	77.4	7.11	5.02	11	cell death;cellular homeostasis;development;metabolic process	cytosol;nucleus	structural molecule activity	Pf00211, Pf07701	2982	ENSG00000164116	GUCY1A1
High	Master Protein	P22059	Oxysterol-binding protein 1 [OS=Homo sapiens]	0.003	8.703	15	11	35	9	807	89.4	7.3	4.16	11	cell growth;cellular homeostasis;conjugation;metabolic process	cytoplasm;cytoskeleton;cytosol;extracellular;membrane;nucleus	catalytic activity;structural molecule activity	Pf00169, Pf01237	5007	ENSG00000110048	OSBP
High	Master Protein	P60983	Glia maturation factor beta [OS=Homo sapiens]	0.003	8.701	51	7	30	6	142	16.7	5.29	7.29	7	cell organization and biogenesis;cellular homeostasis;defense response;development;metabolic process		antioxidant activity;DNA binding;motor activity;structural molecule activity	Pf00241	2764	ENSG00000197045	GMFB
High	Master Protein	P35858	Insulin-like growth factor-binding protein complex acid labile subunit [OS=Homo sapiens]	0.003	8.699	7	3	22	3	605	66	6.79	4.75	3	cell communication;development	cell surface;chromosome	structural molecule activity	Pf01462, Pf13855	3483	ENSG00000099769	IGFALS
High	Master Protein	Q14254	Flotillin-2 [OS=Homo sapiens]	0.003	8.685	22	7	35	7	428	47	5.25	4.66	7	cell communication;conjugation;metabolic process	cytoplasm;cytoskeleton;mitochondrion;nucleus		Pf01145	2319	ENSG00000132589	FLOT2
High	Master Protein	O43505	Beta-1,4-glucuronyltransferase 1 [OS=Homo sapiens]	0.003	8.684	14	6	18	6	415	47.1	7.2	4.38	6	cell differentiation;cell growth;cell organization and biogenesis;cellular homeostasis;defense response	cytoskeleton;extracellular	structural molecule activity	Pf13896	11041	ENSG00000174684	B4GAT1
High	Master Protein	Q08752	Peptidyl-prolyl cis-trans isomerase D [OS=Homo sapiens]	0.003	8.684	29	11	69	11	370	40.7	7.21	9.99	11	cell growth;cell organization and biogenesis;cellular homeostasis;conjugation;metabolic process	cytosol;membrane;nucleus	structural molecule activity	Pf00160	5481	ENSG00000171497	PPID
High	Master Protein	Q9H4A4	Aminopeptidase B [OS=Homo sapiens]	0.003	8.66	10	6	41	6	650	72.5	5.74	8.82	6	cell organization and biogenesis	cell surface;cytoplasm;cytoskeleton	structural molecule activity	Pf01433, Pf09127, Pf17900	6051	ENSG00000176393	RNPEP
High	Master Protein	Q13085	Acetyl-CoA carboxylase 1 [OS=Homo sapiens]	0.003	8.649	16	28	112	27	2346	265.4	6.37	14.53	28	cell growth;cell organization and biogenesis;cellular homeostasis;metabolic process	cytosol;endoplasmic reticulum;endosome;membrane	structural molecule activity	Pf00289, Pf00364, Pf01039, Pf02785, Pf02786, Pf08326, Pf21385	31	ENSG00000275176; ENSG00000278540	ACACA
High	Master Protein	P01111	GTPase NRas [OS=Homo sapiens]	0.003	8.636	33	5	39	3	189	21.2	5.17	8.29	5	development;metabolic process	cytoplasm;cytoskeleton;cytosol;extracellular	structural molecule activity	Pf00071	4893	ENSG00000213281	NRAS
High	Master Protein	Q02750	Dual specificity mitogen-activated protein kinase kinase 1 [OS=Homo sapiens]	0.003	8.613	24	7	71	5	393	43.4	6.62	13.68	7	cell differentiation;cell organization and biogenesis;cellular homeostasis;coagulation;defense response;development;metabolic process	cytoplasm;cytoskeleton;cytosol;endoplasmic reticulum;endosome;extracellular;membrane;mitochondrion;nucleus	DNA binding;signal transducer activity;structural molecule activity	Pf00069	5604	ENSG00000169032	MAP2K1
High	Master Protein	Q15437	Protein transport protein Sec23B [OS=Homo sapiens]	0.003	8.613	10	7	53	4	767	86.4	6.89	9.75	7	cell growth;conjugation	cytoskeleton;cytosol;extracellular;nucleus	DNA binding;structural molecule activity	Pf00626, Pf04810, Pf04811, Pf04815, Pf08033	10483	ENSG00000101310	SEC23B
High	Master Protein	Q15075	Early endosome antigen 1 [OS=Homo sapiens]	0.003	8.612	25	35	153	35	1411	162.4	5.68	20.23	35	cell death;cell growth;conjugation;development;metabolic process	cytoskeleton;cytosol;mitochondrion;nucleus	structural molecule activity	Pf01363	8411	ENSG00000102189	EEA1
High	Master Protein	P10253	Lysosomal alpha-glucosidase [OS=Homo sapiens]	0.003	8.605	10	8	26	8	952	105.3	6	3.34	8	cell growth;cellular homeostasis;defense response;metabolic process	cytoplasm;cytoskeleton;mitochondrion;nucleus	structural molecule activity	Pf00088, Pf01055, Pf13802, Pf21365	2548	ENSG00000171298	GAA
High	Master Protein	O75608	Acyl-protein thioesterase 1 [OS=Homo sapiens]	0.003	8.6	15	3	88	3	230	24.7	6.77	28.92	3	cell organization and biogenesis;cellular homeostasis;conjugation;metabolic process	cytoplasm;cytoskeleton;cytosol;extracellular;membrane;nucleus	structural molecule activity	Pf02230	10434	ENSG00000120992	LYPLA1
High	Master Protein	P02549	Spectrin alpha chain, erythrocytic 1 [OS=Homo sapiens]	0.003	8.593	15	32	400	32	2419	279.8	5.05	46.59	32	cell growth;cellular homeostasis;metabolic process	cytoplasm;cytoskeleton;cytosol;endoplasmic reticulum;nucleus	motor activity;structural molecule activity	Pf00018, Pf00435, Pf08726	6708	ENSG00000163554	SPTA1
High	Master Protein	P03951	Coagulation factor XI [OS=Homo sapiens]	0.003	8.5	12	7	85	7	625	70.1	8.1	25.17	7	cell organization and biogenesis;cellular homeostasis;coagulation;metabolic process	cell surface;cytoplasm;cytoskeleton;nucleus	structural molecule activity	Pf00024, Pf00089	2160	ENSG00000088926	F11
High	Master Protein	P11166	Solute carrier family 2, facilitated glucose transporter member 1 [OS=Homo sapiens]	0.003	8.497	12	6	48	6	492	54	8.72	3.81	6	cell growth;cellular homeostasis;coagulation;conjugation;defense response;metabolic process	cytoplasm;cytoskeleton;cytosol;endoplasmic reticulum;extracellular;membrane;nucleus	catalytic activity;structural molecule activity	Pf00083	6513	ENSG00000117394	SLC2A1
High	Master Protein	Q92619	Rho GTPase-activating protein 45 [OS=Homo sapiens]	0.003	8.496	11	11	69	11	1136	124.5	6.1	13.74	11	development;metabolic process	cell surface;cytoplasm;cytoskeleton;cytosol;mitochondrion;nucleus	DNA binding;structural molecule activity	Pf00620	23526	ENSG00000180448	ARHGAP45
High	Master Protein	P10768	S-formylglutathione hydrolase [OS=Homo sapiens]	0.003	8.491	28	6	129	6	282	31.4	7.02	64.76	6	cellular homeostasis	cytosol;extracellular;nucleus	structural molecule activity	Pf00756	2098	ENSG00000139684	ESD
High	Master Protein	Q99962	Endophilin-A1 [OS=Homo sapiens]	0.003	8.478	17	6	35	2	352	39.9	5.45	8.55	6	cell differentiation;cell growth;conjugation;defense response;development;metabolic process	cytoplasm;cytoskeleton;cytosol;extracellular;mitochondrion;nucleus	structural molecule activity	Pf03114, Pf07653	6456	ENSG00000107295	SH3GL2
High	Master Protein	P19623	Spermidine synthase [OS=Homo sapiens]	0.003	8.465	20	5	89	5	302	33.8	5.49	19.71	5	cellular homeostasis;metabolic process	cytosol	structural molecule activity	Pf01564, Pf17284	6723	ENSG00000116649	SRM
High	Master Protein	O75688	Protein phosphatase 1B [OS=Homo sapiens]	0.003	8.464	20	9	31	8	479	52.6	5.05	3.63	9	cell organization and biogenesis;cellular homeostasis;metabolic process	cytoskeleton;cytosol;membrane	structural molecule activity	Pf00481, Pf07830	5495	ENSG00000138032	PPM1B
High	Master Protein	P08697	Alpha-2-antiplasmin [OS=Homo sapiens]	0.003	8.433	10	4	126	4	491	54.5	6.29	63.6	4	cell growth;coagulation;defense response;metabolic process	cell surface;nucleus	DNA binding;structural molecule activity	Pf00079	5345	ENSG00000167711; ENSG00000276838	SERPINF2
High	Master Protein	Q9UK32	Ribosomal protein S6 kinase alpha-6 [OS=Homo sapiens]	0.003	8.422	17	12	160	7	745	83.8	6.34	16.45	12	cell organization and biogenesis;cellular homeostasis;coagulation;defense response;development;metabolic process	cytosol;endosome;membrane;nucleus	signal transducer activity;structural molecule activity	Pf00069, Pf00433	27330	ENSG00000072133	RPS6KA6
High	Master Protein	P10809	60 kDa heat shock protein, mitochondrial [OS=Homo sapiens]	0.003	8.422	21	9	37	9	573	61	5.87	7.93	9	cell differentiation;cell growth;cell organization and biogenesis;cell proliferation;cellular homeostasis;coagulation;conjugation;defense response;development;metabolic process	cell surface;cytoplasm;cytoskeleton;cytosol;endoplasmic reticulum;endosome;mitochondrion;nucleus	RNA binding;structural molecule activity	Pf00118	3329	ENSG00000144381	HSPD1
High	Master Protein	Q14896	Myosin-binding protein C, cardiac-type [OS=Homo sapiens]	0.003	8.409	18	18	100	18	1274	140.7	6.65	11.9	18	cell communication;defense response;metabolic process	cytosol;endoplasmic reticulum	motor activity;structural molecule activity	Pf00041, Pf07679, Pf18362	4607	ENSG00000134571	MYBPC3
High	Master Protein	Q9H4F8	SPARC-related modular calcium-binding protein 1 [OS=Homo sapiens]	0.003	8.364	18	8	40	8	434	48.1	8.22	5.22	8	cell growth;defense response;metabolic process	cell surface;chromosome	structural molecule activity	Pf00086, Pf07648, Pf10591, Pf16597	64093	ENSG00000198732	SMOC1
High	Master Protein	Q00839	Heterogeneous nuclear ribonucleoprotein U [OS=Homo sapiens]	0.003	8.347	12	8	43	8	825	90.5	6	5.77	8	cell differentiation;cell growth;cellular component movement;cellular homeostasis;conjugation;defense response;metabolic process	cytosol;endoplasmic reticulum;membrane;nucleus	motor activity;RNA binding;structural molecule activity	Pf00622, Pf02037, Pf13671	3192	ENSG00000153187	HNRNPU
High	Master Protein	Q99497	Parkinson disease protein 7 [OS=Homo sapiens]	0.003	8.339	31	4	18	4	189	19.9	6.79	2.47	4	cell death;cell growth;cell organization and biogenesis;cell proliferation;cellular homeostasis;coagulation;conjugation;development;metabolic process	cytoplasm;cytoskeleton;cytosol;endosome;extracellular;membrane;nucleus	antioxidant activity;DNA binding;RNA binding;structural molecule activity	Pf01965	11315	ENSG00000116288	PARK7
High	Master Protein	P17405	Sphingomyelin phosphodiesterase [OS=Homo sapiens]	0.003	8.336	10	5	24	5	631	69.9	7.28	4.01	5	cell growth;cellular homeostasis;coagulation;defense response;development;metabolic process	cell surface;cytoplasm;cytoskeleton;mitochondrion;nucleus	structural molecule activity	Pf00149, Pf19272	6609	ENSG00000166311	SMPD1
High	Master Protein	Q32P28	Prolyl 3-hydroxylase 1 [OS=Homo sapiens]	0.003	8.315	13	9	26	9	736	83.3	5.14	4.07	9	cell organization and biogenesis;cellular homeostasis;defense response;metabolic process	extracellular;membrane;nucleus	structural molecule activity	Pf13640	64175	ENSG00000117385	P3H1
High	Master Protein	Q9H7Y0	Divergent protein kinase domain 2B [OS=Homo sapiens]	0.003	8.31	14	6	15	6	433	48.5	7.83	3.99	6		cell surface		Pf12260	79742	ENSG00000147113	DIPK2B
High	Master Protein	P08174	Complement decay-accelerating factor [OS=Homo sapiens]	0.003	8.286	24	7	39	7	381	41.4	7.59	6.86	7	cellular homeostasis;coagulation;metabolic process	cell surface;cytoplasm;cytoskeleton;extracellular;nucleus	structural molecule activity	Pf00084	1604	ENSG00000196352	CD55
High	Master Protein	O94855	Protein transport protein Sec24D [OS=Homo sapiens]	0.003	8.285	18	13	49	13	1032	112.9	7.25	5.3	13	cell growth;conjugation;defense response	cytoskeleton;cytosol;extracellular;nucleus	structural molecule activity	Pf00626, Pf04810, Pf04811, Pf04815, Pf08033	9871	ENSG00000150961	SEC24D
High	Master Protein	O60502	Protein O-GlcNAcase [OS=Homo sapiens]	0.003	8.257	20	14	39	14	916	102.8	4.91	3.9	14	cell organization and biogenesis;cellular homeostasis	cytosol;membrane	structural molecule activity	Pf07555	10724	ENSG00000198408	OGA
High	Master Protein	P21266	Glutathione S-transferase Mu 3 [OS=Homo sapiens]	0.003	8.254	18	4	100	3	225	26.5	5.54	50.09	4	cellular homeostasis;coagulation;defense response;metabolic process	cytosol;endoplasmic reticulum;nucleus	structural molecule activity	Pf00043, Pf02798	2947	ENSG00000134202	GSTM3
High	Master Protein	Q6ZMR3	L-lactate dehydrogenase A-like 6A [OS=Homo sapiens]	0.003	8.237	22	7	100	6	332	36.5	6.99	50.49	7	cellular homeostasis	endosome;nucleus	structural molecule activity	Pf00056, Pf02866	160287	ENSG00000166800	LDHAL6A
High	Master Protein	P35520	Cystathionine beta-synthase [OS=Homo sapiens]	0.003	8.187	13	7	29	7	551	60.5	6.65	7.72	7	cell proliferation;cellular homeostasis;coagulation;defense response;metabolic process	membrane;nucleus	structural molecule activity	Pf00291, Pf00571	102724560; 875	ENSG00000160200	CBS
High	Master Protein	P27797	Calreticulin [OS=Homo sapiens]	0.003	8.158	23	6	28	6	417	48.1	4.44	6.32	6	cell growth;cell organization and biogenesis;cellular homeostasis;coagulation;conjugation;defense response;development;metabolic process	cell surface;chromosome;cytoplasm;cytoskeleton;cytosol;extracellular;membrane;mitochondrion;nucleus	antioxidant activity;RNA binding;structural molecule activity	Pf00262	811	ENSG00000179218	CALR
High	Master Protein	O75629	Protein CREG1 [OS=Homo sapiens]	0.003	8.121	20	4	20	4	220	24.1	7.59	5.57	4	cell growth;cellular homeostasis;conjugation;metabolic process	cell surface;mitochondrion;nucleus	structural molecule activity	Pf13883	8804	ENSG00000143162	CREG1
High	Master Protein	O76061	Stanniocalcin-2 [OS=Homo sapiens]	0.003	8.103	15	4	45	4	302	33.2	7.3	15.86	4	coagulation;defense response;development;metabolic process	extracellular;nucleus	antioxidant activity;structural molecule activity	Pf03298	8614	ENSG00000113739	STC2
High	Master Protein	Q5XPI4	E3 ubiquitin-protein ligase RNF123 [OS=Homo sapiens]	0.003	8.1	10	10	20	10	1314	148.4	6.74	2.73	10	cell organization and biogenesis;cellular homeostasis	cytoskeleton;cytosol;membrane;nucleus	structural molecule activity	Pf00622, Pf13920	63891	ENSG00000164068	RNF123
High	Master Protein	P11908	Ribose-phosphate pyrophosphokinase 2 [OS=Homo sapiens]	0.003	8.071	34	8	31	4	318	34.7	6.61	3.3	8	cellular homeostasis	cytosol;nucleus	signal transducer activity;structural molecule activity	Pf13793, Pf14572	5634	ENSG00000101911	PRPS2
High	Master Protein	O75897	Sulfotransferase 1C4 [OS=Homo sapiens]	0.003	8.059	26	7	141	7	302	35.5	8.19	63.63	7	cellular homeostasis	cytosol;nucleus	structural molecule activity	Pf00685	27233	ENSG00000198075	SULT1C4
High	Master Protein	P60510	Serine/threonine-protein phosphatase 4 catalytic subunit [OS=Homo sapiens]	0.003	8.043	15	5	22	4	307	35.1	5.06	10.08	5	cell proliferation;coagulation;metabolic process	cytoplasm;cytoskeleton;cytosol;endoplasmic reticulum;membrane;nucleus	structural molecule activity	Pf00149	5531	ENSG00000149923	PPP4C
High	Master Protein	O15232	Matrilin-3 [OS=Homo sapiens]	0.003	8.036	10	4	34	4	486	52.8	6.7	5.64	4	cell growth;defense response	cell surface;chromosome;extracellular	enzyme regulator activity;structural molecule activity	Pf00092, Pf07645, Pf10393, Pf12662, Pf14670	4148	ENSG00000132031	MATN3
High	Master Protein	Q24JP5	Transmembrane protein 132A [OS=Homo sapiens]	0.003	8.033	12	9	46	9	1023	110	5.62	4.42	9	metabolic process	cytoplasm;cytoskeleton;extracellular	structural molecule activity	Pf15705, Pf15706, Pf16070	54972	ENSG00000006118	TMEM132A
High	Master Protein	O75197	Low-density lipoprotein receptor-related protein 5 [OS=Homo sapiens]	0.003	8.03	11	15	87	11	1615	179	5.34	26.51	15	cell communication;cell death;cell differentiation;cellular homeostasis;conjugation;defense response;development;metabolic process	cytoplasm;cytoskeleton;extracellular;nucleus	structural molecule activity	Pf00057, Pf00058, Pf14670	4041	ENSG00000162337	LRP5
High	Master Protein	Q9Y6R7	IgGFc-binding protein [OS=Homo sapiens]	0.003	8.021	6	16	73	16	5405	571.6	5.34	20.61	16		cell surface;chromosome		Pf00094, Pf01826, Pf08742, Pf12714, Pf17517	8857	ENSG00000281123	FCGBP
High	Master Protein	P55212	Caspase-6 [OS=Homo sapiens]	0.003	8.014	23	8	73	8	293	33.3	6.93	10.69	8	cell growth;cell organization and biogenesis;cellular homeostasis;conjugation;development;metabolic process	cytosol;endosome;membrane;nucleus	structural molecule activity	Pf00656	839	ENSG00000138794	CASP6
High	Master Protein	Q13217	DnaJ homolog subfamily C member 3 [OS=Homo sapiens]	0.003	8.01	20	9	27	9	504	57.5	6.15	4.85	9	cell organization and biogenesis;cellular homeostasis;coagulation;metabolic process	cell surface;cytosol;extracellular;mitochondrion;nucleus	DNA binding;structural molecule activity	Pf00226, Pf00515, Pf13181	5611	ENSG00000102580	DNAJC3
High	Master Protein	Q07866	Kinesin light chain 1 [OS=Homo sapiens]	0.003	8.007	35	20	71	13	573	65.3	6.2	9.77	20	cell communication;cell growth;metabolic process	cytosol;endoplasmic reticulum;nucleus	motor activity	Pf00515, Pf13374, Pf13424	3831	ENSG00000126214	KLC1
High	Master Protein	P47895	Retinaldehyde dehydrogenase 3 [OS=Homo sapiens]	0.003	8	25	12	63	10	512	56.1	7.25	12.18	12	cell growth;cellular homeostasis;defense response;metabolic process	cytosol;nucleus	structural molecule activity	Pf00171	220	ENSG00000184254	ALDH1A3
High	Master Protein	P17516	Aldo-keto reductase family 1 member C4 [OS=Homo sapiens]	0.003	7.988	17	6	41	2	323	37	6.93	13.57	6	cellular homeostasis;conjugation;metabolic process	cytosol;nucleus	catalytic activity;structural molecule activity	Pf00248	1109	ENSG00000198610	AKR1C4
High	Master Protein	P61916	NPC intracellular cholesterol transporter 2 [OS=Homo sapiens]	0.003	7.967	32	4	22	4	151	16.6	7.65	3.91	4	cell growth;cellular homeostasis;conjugation;metabolic process	cell surface;extracellular;mitochondrion	catalytic activity;structural molecule activity	Pf02221		ENSG00000119655	NPC2
High	Master Protein	P61457	Pterin-4-alpha-carbinolamine dehydratase [OS=Homo sapiens]	0.003	7.966	38	4	46	4	104	12	6.8	13.67	4	cellular homeostasis;metabolic process	cytosol;membrane	structural molecule activity	Pf01329	5092	ENSG00000166228	PCBD1
High	Master Protein	Q99435	Protein kinase C-binding protein NELL2 [OS=Homo sapiens]	0.003	7.956	13	9	40	9	816	91.3	5.73	4.51	9	metabolic process	cell surface;nucleus	structural molecule activity	Pf00093, Pf02210, Pf07645, Pf12947	4753	ENSG00000184613	NELL2
High	Master Protein	P05106	Integrin beta-3 [OS=Homo sapiens]	0.003	7.951	15	10	15	10	788	87	5.24	2.61	10	cell communication;cell growth;cell organization and biogenesis;cellular homeostasis;coagulation;conjugation;defense response;development;metabolic process	cytoplasm;cytoskeleton;membrane;nucleus	antioxidant activity;structural molecule activity	Pf00362, Pf07965, Pf07974, Pf08725, Pf17205, Pf18372	3690	ENSG00000259207	ITGB3
High	Master Protein	Q8WXI7	Mucin-16 [OS=Homo sapiens]	0.003	7.946	7	64	214	64	14507	1518.2	5.26	22.82	64	cell communication	cytoplasm;cytoskeleton;extracellular		Pf01390	94025	ENSG00000181143	MUC16
High	Master Protein	Q9Y3L5	Ras-related protein Rap-2c [OS=Homo sapiens]	0.003	7.939	18	3	52	3	183	20.7	4.94	14.78	3	development;metabolic process	cytoplasm;cytoskeleton;cytosol;mitochondrion;nucleus	structural molecule activity	Pf00071	57826	ENSG00000123728	RAP2C
High	Master Protein	Q9UPN3	Microtubule-actin cross-linking factor 1, isoforms 1/2/3/4/5 [OS=Homo sapiens]	0.003	7.938	14	95	631	71	7388	837.8	5.39	73.74	95	cell death;cell growth;coagulation;conjugation;development;metabolic process	cytoplasm;cytoskeleton;endoplasmic reticulum;extracellular;nucleus	motor activity;structural molecule activity	Pf00307, Pf00435, Pf00681, Pf02187, Pf13499, Pf17902, Pf18373, Pf21019, Pf21020, Pf21097	23499	ENSG00000127603	MACF1
High	Master Protein	P27694	Replication protein A 70 kDa DNA-binding subunit [OS=Homo sapiens]	0.003	7.937	13	8	26	8	616	68.1	7.21	4.24	8	cell differentiation;cell growth;cell proliferation;cellular homeostasis;coagulation;metabolic process	membrane;nucleus	RNA binding;structural molecule activity	Pf01336, Pf04057, Pf08646, Pf16900	6117	ENSG00000132383	RPA1
High	Master Protein	P52294	Importin subunit alpha-5 [OS=Homo sapiens]	0.003	7.937	16	8	31	2	538	60.2	5.01	3.95	8	cell death;cell differentiation;conjugation;development;metabolic process	cytosol;membrane;nucleus	structural molecule activity	Pf00514, Pf01749, Pf16186	3836	ENSG00000114030	KPNA1
High	Master Protein	Q16853	Membrane primary amine oxidase [OS=Homo sapiens]	0.003	7.935	8	6	47	4	763	84.6	6.52	12.07	6	cell communication;cellular homeostasis;coagulation;metabolic process	cytoplasm;cytoskeleton;extracellular;mitochondrion;nucleus	structural molecule activity	Pf01179, Pf02727, Pf02728	8639	ENSG00000131471	AOC3
High	Master Protein	O60684	Importin subunit alpha-7 [OS=Homo sapiens]	0.003	7.926	18	8	28	1	536	60	4.98	3.67	8	cellular component movement;cellular homeostasis;conjugation;metabolic process	cytosol;membrane;nucleus	structural molecule activity	Pf00514, Pf01749, Pf16186	23633	ENSG00000025800	KPNA6
High	Master Protein	P07864	L-lactate dehydrogenase C chain [OS=Homo sapiens]	0.003	7.912	14	4	68	3	332	36.3	7.46	46.99	4	cellular homeostasis;metabolic process	cytosol;endoplasmic reticulum;endosome;nucleus	structural molecule activity	Pf00056, Pf02866	3948	ENSG00000166796	LDHC
High	Master Protein	Q7LDG7	RAS guanyl-releasing protein 2 [OS=Homo sapiens]	0.003	7.909	14	8	46	8	609	69.2	7.8	5.31	8	development;metabolic process	cytoplasm;cytoskeleton;cytosol;nucleus	DNA binding;structural molecule activity	Pf00130, Pf00617, Pf00618, Pf13202	10235	ENSG00000068831	RASGRP2
High	Master Protein	O00338	Sulfotransferase 1C2 [OS=Homo sapiens]	0.003	7.898	13	5	145	5	296	34.9	7.52	48.83	5	cellular homeostasis	cytosol;mitochondrion;nucleus	structural molecule activity	Pf00685	6819	ENSG00000198203	SULT1C2
High	Master Protein	P61289	Proteasome activator complex subunit 3 [OS=Homo sapiens]	0.003	7.894	35	8	18	8	254	29.5	5.95	2	8	cell differentiation;metabolic process	cytosol;membrane;nucleus	DNA binding;structural molecule activity	Pf02251, Pf02252	10197	ENSG00000131467	PSME3
High	Master Protein	P55285	Cadherin-6 [OS=Homo sapiens]	0.003	7.882	9	7	79	6	790	88.3	4.93	12.61	7	cell communication;cell growth;development;metabolic process	cytoplasm;cytoskeleton;membrane;nucleus	structural molecule activity	Pf00028, Pf01049	1004	ENSG00000113361	CDH6
High	Master Protein	Q13464	Rho-associated protein kinase 1 [OS=Homo sapiens]	0.003	7.868	24	33	196	28	1354	158.1	5.9	23.72	33	cell communication;cell differentiation;cell growth;cell organization and biogenesis;cellular homeostasis;defense response;development;metabolic process	cell surface;cytoplasm;cytoskeleton;cytosol;endoplasmic reticulum;extracellular;nucleus	DNA binding;motor activity;signal transducer activity;structural molecule activity	Pf00069, Pf08912	6093	ENSG00000067900	ROCK1
High	Master Protein	Q9NRW1	Ras-related protein Rab-6B [OS=Homo sapiens]	0.003	7.812	27	6	44	2	208	23.4	5.53	8.93	6	cell differentiation;cell growth;conjugation;defense response;metabolic process	cytoskeleton;cytosol;extracellular;nucleus	motor activity;structural molecule activity	Pf00071	51560	ENSG00000154917	RAB6B
High	Master Protein	P30711	Glutathione S-transferase theta-1 [OS=Homo sapiens]	0.003	7.793	19	3	101	3	240	27.3	7.49	15.83	3	cellular homeostasis;metabolic process	cytosol;nucleus	structural molecule activity	Pf00043, Pf13417	2952	ENSG00000277656	GSTT1
High	Master Protein	Q9HD89	Resistin [OS=Homo sapiens]	0.003	7.777	17	1	16	1	108	11.4	6.86	4.88	1	development;metabolic process	cell surface;mitochondrion;nucleus	antioxidant activity	Pf06954	56729	ENSG00000104918	RETN
High	Master Protein	Q86VI3	Ras GTPase-activating-like protein IQGAP3 [OS=Homo sapiens]	0.003	7.76	12	20	175	18	1631	184.6	7.65	32.7	20	cell differentiation;cell growth;cell organization and biogenesis;cellular homeostasis;development;metabolic process	cytoplasm;cytoskeleton;cytosol;nucleus	DNA binding;motor activity;structural molecule activity	Pf00307, Pf00612, Pf00616, Pf03836	128239	ENSG00000183856	IQGAP3
High	Master Protein	Q12996	Cleavage stimulation factor subunit 3 [OS=Homo sapiens]	0.003	7.753	14	9	74	9	717	82.9	8.12	13.91	9	cellular component movement;cellular homeostasis	membrane	RNA binding	Pf05843	1479	ENSG00000176102	CSTF3
High	Master Protein	Q9NUQ3	Gamma-taxilin [OS=Homo sapiens]	0.003	7.75	21	10	26	10	528	60.5	7.52	4.55	10	cell differentiation;metabolic process	cytoskeleton;cytosol;membrane	structural molecule activity	Pf09728	55787	ENSG00000086712	TXLNG
High	Master Protein	Q14126	Desmoglein-2 [OS=Homo sapiens]	0.003	7.748	14	11	22	11	1118	122.2	5.24	2.56	11	cell communication;cell growth;defense response;metabolic process	cytoplasm;cytoskeleton;nucleus	structural molecule activity	Pf00028	1829	ENSG00000046604	DSG2
High	Master Protein	Q96TA1	Protein Niban 2 [OS=Homo sapiens]	0.003	7.733	6	5	24	5	746	84.1	6.19	3.42	5	cell death;cell differentiation;cell growth;conjugation;defense response;metabolic process	cytoplasm;cytoskeleton;cytosol;membrane;nucleus	structural molecule activity		64855	ENSG00000136830	NIBAN2
High	Master Protein	Q86Y46	Keratin, type II cytoskeletal 73 [OS=Homo sapiens]	0.003	7.722	14	8	100	2	540	58.9	7.23	33.96	8	cell growth;metabolic process	cytosol;endoplasmic reticulum	metal ion binding	Pf00038, Pf16208	319101	ENSG00000186049	KRT73
High	Master Protein	Q7Z460	CLIP-associating protein 1 [OS=Homo sapiens]	0.003	7.716	12	16	80	15	1538	169.3	9.03	10.22	16	cell differentiation;cell growth;conjugation;metabolic process	cytosol;endoplasmic reticulum;extracellular;nucleus	motor activity;structural molecule activity	Pf02985, Pf12348, Pf21040	23332	ENSG00000074054	CLASP1
High	Master Protein	Q9Y2V2	Calcium-regulated heat-stable protein 1 [OS=Homo sapiens]	0.003	7.709	23	3	30	3	147	15.9	8.21	5.01	3	development;metabolic process	cytosol;mitochondrion;nucleus	RNA binding;structural molecule activity	Pf00313	23589	ENSG00000153048	CARHSP1
High	Master Protein	Q04637	Eukaryotic translation initiation factor 4 gamma 1 [OS=Homo sapiens]	0.003	7.695	8	14	61	11	1599	175.4	5.33	8.91	14	cell organization and biogenesis;cellular homeostasis;coagulation;defense response;metabolic process	cytosol;Golgi;membrane;nucleus	RNA binding;structural molecule activity	Pf02020, Pf02847, Pf02854	1981	ENSG00000114867	EIF4G1
High	Master Protein	P27448	MAP/microtubule affinity-regulating kinase 3 [OS=Homo sapiens]	0.003	7.683	19	13	91	7	753	84.4	9.57	13.59	13	cell organization and biogenesis;cellular homeostasis;development;metabolic process	cytoplasm;cytoskeleton;cytosol;nucleus	motor activity;signal transducer activity;structural molecule activity	Pf00069, Pf00627, Pf02149	4140	ENSG00000075413	MARK3
High	Master Protein	P37108	Signal recognition particle 14 kDa protein [OS=Homo sapiens]	0.003	7.679	18	2	14	2	136	14.6	10.04	3.55	2	conjugation	cell surface;cytosol;Golgi;membrane;nucleus	RNA binding;structural molecule activity	Pf02290	6727	ENSG00000140319	SRP14
High	Master Protein	Q9UHY1	Nuclear receptor-binding protein [OS=Homo sapiens]	0.003	7.671	19	7	43	7	535	59.8	5.08	5.65	7	cell organization and biogenesis;cellular homeostasis;conjugation	cytoskeleton;membrane;nucleus	signal transducer activity;structural molecule activity	Pf07714	29959	ENSG00000115216	NRBP1
High	Master Protein	P35222	Catenin beta-1 [OS=Homo sapiens]	0.003	7.655	16	9	34	7	781	85.4	5.86	2.91	9	cell communication;cell death;cell differentiation;cell growth;cell organization and biogenesis;cellular component movement;cellular homeostasis;conjugation;defense response;development;metabolic process	cytoplasm;cytoskeleton;cytosol;endoplasmic reticulum;membrane;nucleus	structural molecule activity	Pf00514	1499	ENSG00000168036	CTNNB1
High	Master Protein	Q8NBM4	Ubiquitin-associated domain-containing protein 2 [OS=Homo sapiens]	0.003	7.65	28	10	483	10	344	38.9	9.01	214.14	10	cell death;development;metabolic process	cytoskeleton;extracellular		Pf00627	337867	ENSG00000134882	UBAC2
High	Master Protein	P21291	Cysteine and glycine-rich protein 1 [OS=Homo sapiens]	0.003	7.641	19	3	30	3	193	20.6	8.57	5.03	3	cell growth;metabolic process	endoplasmic reticulum;membrane;nucleus	motor activity;structural molecule activity	Pf00412	1465	ENSG00000159176	CSRP1
High	Master Protein	Q9Y4C0	Neurexin-3 [OS=Homo sapiens]	0.004	7.607	9	11	41	7	1643	180.5	5.54	6.53	11	cell communication;cell differentiation;cell growth;defense response;metabolic process	cytoplasm;cytoskeleton;nucleus	antioxidant activity;structural molecule activity	Pf02210	9369	ENSG00000021645	NRXN3
High	Master Protein	P78417	Glutathione S-transferase omega-1 [OS=Homo sapiens]	0.004	7.603	10	3	38	3	241	27.5	6.6	13.39	3	cellular homeostasis;development;metabolic process	cytosol;nucleus	structural molecule activity	Pf13409, Pf14497	9446	ENSG00000148834	GSTO1
High	Master Protein	Q9UI12	V-type proton ATPase subunit H [OS=Homo sapiens]	0.004	7.579	13	5	32	5	483	55.8	6.48	3.19	5	cell growth;conjugation;metabolic process	cytoplasm;cytoskeleton;cytosol;extracellular;mitochondrion	catalytic activity;DNA binding	Pf03224, Pf11698	51606	ENSG00000047249	ATP6V1H
High	Master Protein	Q7RTS7	Keratin, type II cytoskeletal 74 [OS=Homo sapiens]	0.004	7.544	19	11	160	4	529	57.8	7.71	61.15	11	cell growth;metabolic process	cytosol;endoplasmic reticulum;nucleus	metal ion binding;structural molecule activity	Pf00038, Pf16208	121391	ENSG00000170484	KRT74
High	Master Protein	P08962	CD63 antigen [OS=Homo sapiens]	0.004	7.542	13	4	48	4	238	25.6	7.81	23.48	4	cell communication;conjugation;metabolic process	cell surface;cytoplasm;cytoskeleton;membrane;mitochondrion;nucleus		Pf00335	967	ENSG00000135404	CD63
High	Master Protein	Q99519	Sialidase-1 [OS=Homo sapiens]	0.004	7.541	22	7	25	7	415	45.4	5.88	3.13	7	cellular homeostasis	cell surface;cytoplasm;cytoskeleton;mitochondrion;nucleus	structural molecule activity	Pf13088	4758	ENSG00000184494; ENSG00000204386; ENSG00000223957; ENSG00000227129; ENSG00000227315; ENSG00000228691; ENSG00000234343; ENSG00000234846	NEU1
High	Master Protein	Q14103	Heterogeneous nuclear ribonucleoprotein D0 [OS=Homo sapiens]	0.004	7.479	12	4	24	4	355	38.4	7.81	6.12	4	cellular component movement;cellular homeostasis;defense response;metabolic process	cytosol;membrane;nucleus	RNA binding;structural molecule activity	Pf00076, Pf08143	3184	ENSG00000138668	HNRNPD
High	Master Protein	O75822	Eukaryotic translation initiation factor 3 subunit J [OS=Homo sapiens]	0.004	7.468	43	12	69	12	258	29	4.83	9.87	12	cell growth;cell organization and biogenesis;cellular homeostasis	cytosol;Golgi;nucleus	RNA binding;structural molecule activity	Pf08597	8669	ENSG00000104131	EIF3J
High	Master Protein	Q12907	Vesicular integral-membrane protein VIP36 [OS=Homo sapiens]	0.004	7.462	29	8	62	8	356	40.2	6.95	19.06	8	conjugation;metabolic process	cell surface;cytoplasm;cytoskeleton;extracellular;nucleus	structural molecule activity	Pf03388	10960	ENSG00000169223	LMAN2
High	Master Protein	P11277	Spectrin beta chain, erythrocytic [OS=Homo sapiens]	0.004	7.45	15	32	182	26	2137	246.3	5.27	26.87	32	cell growth	cytoplasm;cytoskeleton;cytosol;endoplasmic reticulum;nucleus	motor activity	Pf00307, Pf00435	6710	ENSG00000070182	SPTB
High	Master Protein	O43865	S-adenosylhomocysteine hydrolase-like protein 1 [OS=Homo sapiens]	0.004	7.414	15	7	76	2	530	58.9	6.89	38.36	7	cell growth;cellular component movement;cellular homeostasis;conjugation;development;metabolic process	cytoplasm;cytoskeleton;cytosol;extracellular;nucleus	RNA binding;structural molecule activity	Pf00670, Pf05221	10768	ENSG00000168710	AHCYL1
High	Master Protein	Q53H96	Pyrroline-5-carboxylate reductase 3 [OS=Homo sapiens]	0.004	7.399	12	4	29	4	274	28.6	7.72	5.04	4	cellular homeostasis	cytosol;endoplasmic reticulum;nucleus	structural molecule activity	Pf03807, Pf14748	65263	ENSG00000104524; ENSG00000276657	PYCR3
High	Master Protein	Q07955	Serine/arginine-rich splicing factor 1 [OS=Homo sapiens]	0.004	7.396	38	9	32	9	248	27.7	10.36	6.08	9	cell growth;cellular component movement;cellular homeostasis;conjugation;defense response;metabolic process	membrane;nucleus	RNA binding;structural molecule activity	Pf00076	6426	ENSG00000136450	SRSF1
High	Master Protein	P10321	HLA class I histocompatibility antigen, C alpha chain [OS=Homo sapiens]	0.004	7.358	16	4	26	2	366	40.6	6.04	7.06	4	coagulation;metabolic process	cell surface;cytoplasm;cytoskeleton;extracellular;mitochondrion;nucleus	antioxidant activity;structural molecule activity	Pf00129, Pf06623, Pf07654	3107	ENSG00000204525	HLA-C
High	Master Protein	O95084	Serine protease 23 [OS=Homo sapiens]	0.004	7.356	32	9	86	9	383	43	9.42	10.93	9	cell organization and biogenesis	extracellular;membrane	structural molecule activity	Pf00089	11098	ENSG00000150687	PRSS23
High	Master Protein	Q16363	Laminin subunit alpha-4 [OS=Homo sapiens]	0.004	7.344	12	22	135	22	1823	202.4	6.28	14.25	22	cell communication;metabolic process	cell surface;chromosome	antioxidant activity;enzyme regulator activity	Pf00053, Pf02210, Pf06008, Pf06009	3910	ENSG00000112769	LAMA4
High	Master Protein	P00451	Coagulation factor VIII [OS=Homo sapiens]	0.004	7.326	14	31	315	31	2351	266.8	7.36	40.36	31	cell organization and biogenesis;cellular homeostasis;coagulation	cell surface;cytoplasm;cytoskeleton;extracellular;nucleus	structural molecule activity	Pf00754, Pf07731, Pf07732	2157	ENSG00000185010	F8
High	Master Protein	Q9NP61	ADP-ribosylation factor GTPase-activating protein 3 [OS=Homo sapiens]	0.004	7.325	9	4	13	4	516	56.9	7.36	1.83	4	cell growth;conjugation	cytoskeleton;cytosol;extracellular	DNA binding;structural molecule activity	Pf01412	26286	ENSG00000242247	ARFGAP3
High	Master Protein	P35813	Protein phosphatase 1A [OS=Homo sapiens]	0.005	7.321	33	9	31	8	382	42.4	5.36	3.08	9	cell organization and biogenesis;cellular homeostasis;conjugation;metabolic process	cytoplasm;cytoskeleton;cytosol;membrane	structural molecule activity	Pf00481, Pf07830	5494	ENSG00000100614	PPM1A
High	Master Protein	Q8NG11	Tetraspanin-14 [OS=Homo sapiens]	0.005	7.308	23	5	24	5	270	30.7	6.84	2.67	5	cell organization and biogenesis;cellular homeostasis;metabolic process	cytoplasm;cytoskeleton;extracellular;nucleus	structural molecule activity	Pf00335	81619	ENSG00000108219	TSPAN14
High	Master Protein	Q6IA69	Glutamine-dependent NAD(+) synthetase [OS=Homo sapiens]	0.005	7.299	8	7	31	7	706	79.2	6.44	4.86	7	cellular homeostasis	cytosol;nucleus	structural molecule activity	Pf00795, Pf02540	55191	ENSG00000172890	NADSYN1
High	Master Protein	Q96IU4	Putative protein-lysine deacylase ABHD14B [OS=Homo sapiens]	0.005	7.297	16	3	16	3	210	22.3	6.4	2.28	3	cellular homeostasis;metabolic process	cytosol;membrane;nucleus	structural molecule activity	Pf12697	84836	ENSG00000114779	ABHD14B
High	Master Protein	P10915	Hyaluronan and proteoglycan link protein 1 [OS=Homo sapiens]	0.005	7.295	6	2	10	1	354	40.1	7.42	3.87	2	cell communication;defense response;metabolic process	cell surface;chromosome;nucleus	structural molecule activity	Pf00193, Pf07686	1404	ENSG00000145681	HAPLN1
High	Master Protein	Q9H2G2	STE20-like serine/threonine-protein kinase [OS=Homo sapiens]	0.005	7.294	18	20	135	19	1235	142.6	5.15	11.93	20	cell growth;cell organization and biogenesis;cellular homeostasis;metabolic process	cytosol;nucleus	signal transducer activity;structural molecule activity	Pf00069, Pf12474	9748	ENSG00000065613	SLK
High	Master Protein	Q8N339	Metallothionein-1M [OS=Homo sapiens]	0.005	7.273	36	2	43	2	61	6.1	7.69	21.62	2	coagulation;metabolic process	membrane;nucleus	structural molecule activity	Pf00131	4499	ENSG00000205364	MT1M
High	Master Protein	O75533	Splicing factor 3B subunit 1 [OS=Homo sapiens]	0.005	7.252	15	15	72	15	1304	145.7	7.09	11.88	15	cell growth;cellular component movement;cellular homeostasis;metabolic process	membrane	RNA binding;structural molecule activity	Pf08920	23451	ENSG00000115524	SF3B1
High	Master Protein	O15031	Plexin-B2 [OS=Homo sapiens]	0.005	7.247	12	18	91	18	1838	205	6.24	6.87	18	cell communication;cell differentiation;cell growth;defense response;development;metabolic process	cytoplasm;cytoskeleton;nucleus	structural molecule activity	Pf01403, Pf01437, Pf01833, Pf08337, Pf17960, Pf20170	23654	ENSG00000196576	PLXNB2
High	Master Protein	P15559	NAD(P)H dehydrogenase [quinone] 1 [OS=Homo sapiens]	0.005	7.23	13	4	13	4	274	30.8	8.88	5.66	4	cell death;cell organization and biogenesis;cellular homeostasis;coagulation;metabolic process	cytosol;membrane;nucleus	structural molecule activity	Pf02525	1728	ENSG00000181019	NQO1
High	Master Protein	Q8TDY8	Immunoglobulin superfamily DCC subclass member 4 [OS=Homo sapiens]	0.005	7.211	14	15	38	15	1250	134.1	6.2	4.39	15	cell communication	cytoplasm;cytoskeleton		Pf00041, Pf07679, Pf13927	57722	ENSG00000103742	IGDCC4
High	Master Protein	P48729	Casein kinase I isoform alpha [OS=Homo sapiens]	0.005	7.207	31	10	47	10	337	38.9	9.57	8.42	10	cell death;cell differentiation;cell growth;cell organization and biogenesis;cellular homeostasis;development;metabolic process	cytosol;endoplasmic reticulum;membrane;nucleus	signal transducer activity;structural molecule activity	Pf00069	1452	ENSG00000113712	CSNK1A1
High	Master Protein	P53680	AP-2 complex subunit sigma [OS=Homo sapiens]	0.005	7.202	28	4	40	4	142	17	6.18	5.33	4	cell growth;conjugation;metabolic process	cytoplasm;cytoskeleton;cytosol;mitochondrion;nucleus	structural molecule activity	Pf01217	1175	ENSG00000042753	AP2S1
High	Master Protein	Q6P2Q9	Pre-mRNA-processing-splicing factor 8 [OS=Homo sapiens]	0.005	7.198	11	23	88	23	2335	273.4	8.84	9.39	23	cell growth;cellular component movement;cellular homeostasis;metabolic process	membrane	RNA binding;structural molecule activity	Pf01398, Pf08082, Pf08083, Pf08084, Pf10596, Pf10597, Pf10598, Pf12134	10594	ENSG00000174231; ENSG00000274442	PRPF8
High	Master Protein	P24941	Cyclin-dependent kinase 2 [OS=Homo sapiens]	0.005	7.161	25	7	12	6	298	33.9	8.68	1.73	7	cell differentiation;cell growth;cell organization and biogenesis;cell proliferation;cellular component movement;cellular homeostasis;coagulation;conjugation;development;metabolic process	cytosol;endoplasmic reticulum;membrane;mitochondrion;nucleus	signal transducer activity;structural molecule activity	Pf00069	1017	ENSG00000123374	CDK2
High	Master Protein	P34913	Bifunctional epoxide hydrolase 2 [OS=Homo sapiens]	0.005	7.143	13	5	62	5	555	62.6	6.28	20.78	5	cellular homeostasis;metabolic process	cytosol;mitochondrion	structural molecule activity	Pf00561, Pf00702	2053	ENSG00000120915	EPHX2
High	Master Protein	Q15233	Non-POU domain-containing octamer-binding protein [OS=Homo sapiens]	0.005	7.124	11	5	29	4	471	54.2	8.95	7.13	5	cell proliferation;cellular component movement;cellular homeostasis;coagulation;metabolic process	membrane;nucleus	RNA binding;structural molecule activity	Pf00076, Pf08075	4841	ENSG00000147140	NONO
High	Master Protein	Q9UQP3	Tenascin-N [OS=Homo sapiens]	0.005	7.124	12	12	93	12	1299	143.9	5.63	10.33	12	cell communication;cell differentiation;cell growth;defense response;metabolic process	cell surface;chromosome;nucleus	antioxidant activity;structural molecule activity	Pf00041, Pf00147, Pf07974, Pf18720	63923	ENSG00000120332	TNN
High	Master Protein	P31323	cAMP-dependent protein kinase type II-beta regulatory subunit [OS=Homo sapiens]	0.005	7.11	19	7	28	6	418	46.3	4.92	4.7	7	cellular homeostasis;development;metabolic process	cytoplasm;cytoskeleton;cytosol;endoplasmic reticulum;nucleus	DNA binding;structural molecule activity	Pf00027, Pf02197	5577	ENSG00000005249; ENSG00000284096	PRKAR2B
High	Master Protein	P15924	Desmoplakin [OS=Homo sapiens]	0.005	7.11	20	54	282	54	2871	331.6	6.81	28.04	54	cell communication;cell growth;cell organization and biogenesis;cellular homeostasis;coagulation;defense response;metabolic process	cytoplasm;cytoskeleton;endoplasmic reticulum;nucleus	motor activity;structural molecule activity	Pf00681, Pf17902, Pf18373, Pf21019	1832	ENSG00000096696	DSP
High	Master Protein	P08758	Annexin A5 [OS=Homo sapiens]	0.005	7.108	28	9	64	9	320	35.9	5.05	7.6	9	coagulation;development;metabolic process	cell surface;cytoplasm;cytoskeleton;cytosol;nucleus	DNA binding;structural molecule activity	Pf00191	308	ENSG00000164111	ANXA5
High	Master Protein	Q12841	Follistatin-related protein 1 [OS=Homo sapiens]	0.005	7.102	26	7	29	7	308	35	5.52	4.37	7	metabolic process	cell surface;extracellular	structural molecule activity	Pf07648, Pf09289	11167	ENSG00000163430	FSTL1
High	Master Protein	Q13177	Serine/threonine-protein kinase PAK 2 [OS=Homo sapiens]	0.005	7.085	20	9	35	4	524	58	5.96	4.2	9	cell differentiation;cell growth;cell organization and biogenesis;cellular homeostasis;defense response;development;metabolic process	cytoplasm;cytoskeleton;cytosol;membrane;nucleus	DNA binding;signal transducer activity;structural molecule activity	Pf00069, Pf00786	5062	ENSG00000180370	PAK2
High	Master Protein	P42025	Beta-centractin [OS=Homo sapiens]	0.005	7.075	15	7	20	2	376	42.3	6.4	3.14	7		cell surface;cytosol;endoplasmic reticulum;nucleus	structural molecule activity	Pf00022	10120	ENSG00000115073	ACTR1B
High	Master Protein	Q9HC35	Echinoderm microtubule-associated protein-like 4 [OS=Homo sapiens]	0.005	7.067	14	13	40	13	981	108.8	6.4	5.87	13	cell differentiation;cell growth;metabolic process	cytosol;endoplasmic reticulum;nucleus	motor activity;structural molecule activity	Pf00400, Pf03451	27436	ENSG00000143924	EML4
High	Master Protein	Q09028	Histone-binding protein RBBP4 [OS=Homo sapiens]	0.005	7.055	13	7	21	1	425	47.6	4.89	6.15	7	cell differentiation;cell growth;cell organization and biogenesis;cell proliferation;cellular homeostasis;defense response;metabolic process	cytosol;membrane;nucleus	RNA binding;structural molecule activity	Pf00400, Pf12265	5928	ENSG00000162521	RBBP4
High	Master Protein	A6NMZ7	Collagen alpha-6(VI) chain [OS=Homo sapiens]	0.005	7.043	9	17	80	16	2263	247	6.89	7.62	17	cell communication	cell surface;chromosome;nucleus		Pf00092, Pf01391	131873	ENSG00000206384	COL6A6
High	Master Protein	Q99439	Calponin-2 [OS=Homo sapiens]	0.005	6.975	21	6	33	5	309	33.7	7.33	8.34	6	cell growth;coagulation;conjugation;metabolic process	cell surface;endoplasmic reticulum;nucleus	motor activity;structural molecule activity	Pf00307, Pf00402	1265	ENSG00000064666	CNN2
High	Master Protein	P01893	Putative HLA class I histocompatibility antigen, alpha chain H [OS=Homo sapiens]	0.005	6.953	16	5	28	2	362	40.9	6.3	7.08	5	metabolic process	cell surface;cytoplasm;cytoskeleton;extracellular;mitochondrion;nucleus	antioxidant activity;structural molecule activity	Pf00129, Pf06623, Pf07654			HLA-H
High	Master Protein	O15371	Eukaryotic translation initiation factor 3 subunit D [OS=Homo sapiens]	0.005	6.947	24	12	20	12	548	63.9	6.05	2.21	12	cell growth;cell organization and biogenesis;cellular homeostasis;metabolic process	cytosol;Golgi;nucleus	RNA binding	Pf05091	8664	ENSG00000100353	EIF3D
High	Master Protein	P59665	Neutrophil defensin 1 [OS=Homo sapiens]	0.005	6.928	19	2	14	2	94	10.2	6.99	5.06	2	coagulation;development;metabolic process	cell surface;extracellular;mitochondrion	structural molecule activity	Pf00323, Pf00879	1667; 728358	ENSG00000206047; ENSG00000240247; ENSG00000284983; ENSG00000285176	DEFA1; DEFA1B
High	Master Protein	P36578	Large ribosomal subunit protein uL4 [OS=Homo sapiens]	0.005	6.922	20	9	39	9	427	47.7	11.06	7.15	9	cell organization and biogenesis;cellular homeostasis	cytosol;extracellular;Golgi;membrane;nucleus	structural molecule activity	Pf00573, Pf14374	6124	ENSG00000174444	RPL4
High	Master Protein	Q9UPY8	Microtubule-associated protein RP/EB family member 3 [OS=Homo sapiens]	0.005	6.915	10	3	46	1	281	32	5.54	11.39	3	cell differentiation;cell growth;metabolic process	endoplasmic reticulum;nucleus	motor activity;structural molecule activity	Pf00307, Pf03271	22924	ENSG00000084764	MAPRE3
High	Master Protein	Q9NRV9	Heme-binding protein 1 [OS=Homo sapiens]	0.005	6.883	13	3	18	3	189	21.1	5.8	2.45	3	metabolic process	cell surface;nucleus	structural molecule activity	Pf04832	50865	ENSG00000013583	HEBP1
High	Master Protein	P54803	Galactocerebrosidase [OS=Homo sapiens]	0.005	6.877	9	6	28	6	685	77	6.64	4.6	6	cellular homeostasis;defense response	mitochondrion	structural molecule activity	Pf02057, Pf17387, Pf21708	2581	ENSG00000054983	GALC
High	Master Protein	P49247	Ribose-5-phosphate isomerase [OS=Homo sapiens]	0.005	6.859	26	6	14	6	311	33.2	8.54	1.24	6	cellular homeostasis	cytosol;nucleus	structural molecule activity	Pf06026	22934	ENSG00000153574	RPIA
High	Master Protein	P20023	Complement receptor type 2 [OS=Homo sapiens]	0.005	6.848	7	6	88	6	1033	112.8	7.52	38.25	6	cell differentiation;coagulation;development;metabolic process	cell surface;cytoplasm;cytoskeleton;nucleus	antioxidant activity;RNA binding;structural molecule activity	Pf00084	1380	ENSG00000117322	CR2
High	Master Protein	P02671	Fibrinogen alpha chain [OS=Homo sapiens]	0.005	6.833	4	5	566	5	866	94.9	6.01	313.81	5	cell communication;cell growth;cell organization and biogenesis;cellular homeostasis;coagulation;metabolic process	cell surface;cytoplasm;cytoskeleton;extracellular;nucleus	antioxidant activity;structural molecule activity	Pf00147, Pf08702, Pf12160	2243	ENSG00000171560	FGA
High	Master Protein	Q9P2T1	GMP reductase 2 [OS=Homo sapiens]	0.005	6.831	25	6	37	6	348	37.9	7.23	5.56	6	cellular homeostasis	cytosol;nucleus	structural molecule activity	Pf00478	51292	ENSG00000100938; ENSG00000284752	GMPR2
High	Master Protein	Q9NP79	Vacuolar protein sorting-associated protein VTA1 homolog [OS=Homo sapiens]	0.005	6.823	16	5	23	5	307	33.9	6.29	6.99	5	cell growth;cellular homeostasis;conjugation	cytoskeleton;cytosol;membrane;mitochondrion;nucleus		Pf04652, Pf18097	51534	ENSG00000009844	VTA1
High	Master Protein	P05386	Large ribosomal subunit protein P1 [OS=Homo sapiens]	0.005	6.821	14	1	30	1	114	11.5	4.32	12.86	1	cell organization and biogenesis;cellular homeostasis	cytosol;Golgi;nucleus	DNA binding;structural molecule activity	Pf00428	6176	ENSG00000137818	RPLP1
High	Master Protein	P49589	Cysteine--tRNA ligase, cytoplasmic [OS=Homo sapiens]	0.005	6.816	16	10	68	10	748	85.4	6.76	15.18	10	cell organization and biogenesis;cellular component movement;cellular homeostasis	cytosol;nucleus	RNA binding;structural molecule activity	Pf01406	833	ENSG00000110619; ENSG00000278191	CARS1
High	Master Protein	Q7Z7M0	Multiple epidermal growth factor-like domains protein 8 [OS=Homo sapiens]	0.005	6.802	5	9	55	9	2845	302.9	6.87	8.34	9	cell differentiation;cell growth;defense response;development;metabolic process	cytoskeleton;membrane	structural molecule activity	Pf00053, Pf00431, Pf01437, Pf07645, Pf12947, Pf13415, Pf13418, Pf13854	1954	ENSG00000105429	MEGF8
High	Master Protein	Q9Y2A7	Nck-associated protein 1 [OS=Homo sapiens]	0.005	6.798	20	19	114	19	1128	128.7	6.62	11.03	19	cell differentiation;cell growth;defense response;development;metabolic process	cytoplasm;cytoskeleton;cytosol;endoplasmic reticulum;nucleus		Pf09735	10787	ENSG00000061676	NCKAP1
High	Master Protein	A2RTX5	Threonine--tRNA ligase 2, cytoplasmic [OS=Homo sapiens]	0.005	6.796	12	9	54	6	802	92.6	6.05	12.46	9	cell organization and biogenesis;cellular component movement;cellular homeostasis	membrane;nucleus	structural molecule activity	Pf00587, Pf02824, Pf03129, Pf07973	123283	ENSG00000185418	TARS3
High	Master Protein	Q96JQ0	Protocadherin-16 [OS=Homo sapiens]	0.005	6.789	7	18	68	18	3298	346	4.94	6.97	18	cell communication;cell differentiation;defense response;development;metabolic process	cytoplasm;cytoskeleton;nucleus	structural molecule activity	Pf00028	8642	ENSG00000166341	DCHS1
High	Master Protein	P40306	Proteasome subunit beta type-10 [OS=Homo sapiens]	0.005	6.787	18	3	44	3	273	28.9	7.81	3.76	3	cell differentiation;cell organization and biogenesis;cellular homeostasis;metabolic process	cytosol;membrane;nucleus	structural molecule activity	Pf00227, Pf12465	5699	ENSG00000205220	PSMB10
High	Master Protein	Q8NF91	Nesprin-1 [OS=Homo sapiens]	0.005	6.771	13	106	509	105	8797	1010.5	5.53	60.3	106	cell growth;defense response;metabolic process	cytoplasm;cytoskeleton;endoplasmic reticulum;extracellular;membrane;nucleus	antioxidant activity;motor activity;structural molecule activity	Pf00307, Pf00435, Pf10541		ENSG00000131018	SYNE1
High	Master Protein	Q92835	Phosphatidylinositol 3,4,5-trisphosphate 5-phosphatase 1 [OS=Homo sapiens]	0.005	6.77	18	20	103	19	1189	133.2	7.59	9.58	20	cellular homeostasis;development;metabolic process	cytoplasm;cytoskeleton;cytosol;endoplasmic reticulum	structural molecule activity	Pf00017	3635	ENSG00000168918; ENSG00000281614	INPP5D
High	Master Protein	Q9NSB2	Keratin, type II cuticular Hb4 [OS=Homo sapiens]	0.005	6.756	23	14	115	8	600	64.8	7.56	42.51	14	cell growth;defense response;metabolic process	cytosol;endoplasmic reticulum	metal ion binding;motor activity	Pf00038, Pf16208	3890	ENSG00000161849	KRT84
High	Master Protein	P33992	DNA replication licensing factor MCM5 [OS=Homo sapiens]	0.005	6.746	25	15	50	15	734	82.2	8.37	4.69	15	cell differentiation;cell growth;cell proliferation;cellular homeostasis;coagulation;metabolic process	membrane;nucleus	RNA binding;structural molecule activity	Pf00493, Pf14551, Pf17207, Pf17855	4174	ENSG00000100297	MCM5
High	Master Protein	Q9P258	Protein RCC2 [OS=Homo sapiens]	0.005	6.744	15	7	46	7	522	56	8.78	8.2	7	cell communication;cell differentiation;cell growth;development;metabolic process	cytoplasm;cytoskeleton;cytosol;endoplasmic reticulum;membrane;mitochondrion;nucleus	DNA binding;motor activity;structural molecule activity	Pf00415	55920	ENSG00000179051; ENSG00000281540	RCC2
High	Master Protein	P15169	Carboxypeptidase N catalytic chain [OS=Homo sapiens]	0.005	6.737	7	3	28	3	458	52.3	7.34	5.33	3	cell organization and biogenesis;cellular homeostasis;metabolic process	cell surface	structural molecule activity	Pf00246, Pf13620	1369	ENSG00000120054	CPN1
High	Master Protein	Q96GK7	Fumarylacetoacetate hydrolase domain-containing protein 2A [OS=Homo sapiens]	0.005	6.736	18	4	13	4	314	34.6	8.24	2.55	4			structural molecule activity	Pf01557	51011	ENSG00000115042	FAHD2A
High	Master Protein	Q8WV92	MIT domain-containing protein 1 [OS=Homo sapiens]	0.005	6.731	17	3	9	3	249	29.3	8	1.22	3	cell differentiation;cell growth;metabolic process	cytoskeleton;mitochondrion;nucleus	structural molecule activity	Pf04212, Pf16565	129531	ENSG00000158411	MITD1
High	Master Protein	Q9NYQ6	Cadherin EGF LAG seven-pass G-type receptor 1 [OS=Homo sapiens]	0.005	6.725	7	16	85	14	3014	329.3	5.92	8.61	16	cell communication;cell death;defense response;development;metabolic process	cytoplasm;cytoskeleton;membrane	structural molecule activity	Pf00002, Pf00008, Pf00028, Pf00053, Pf01825, Pf02210, Pf02793, Pf16489	9620	ENSG00000075275	CELSR1
High	Master Protein	Q03252	Lamin-B2 [OS=Homo sapiens]	0.005	6.671	23	16	137	14	620	69.9	5.59	18.53	16	cell growth;conjugation;metabolic process	cytoskeleton;endoplasmic reticulum;membrane	motor activity;structural molecule activity	Pf00038, Pf00932	84823	ENSG00000176619	LMNB2
High	Master Protein	Q75N90	Fibrillin-3 [OS=Homo sapiens]	0.005	6.666	7	15	49	14	2809	300.1	5.07	7.91	15	metabolic process	cell surface;chromosome	enzyme regulator activity;structural molecule activity	Pf00683, Pf07645, Pf12661, Pf12662, Pf12947, Pf18193, Pf21364	84467	ENSG00000142449	FBN3
High	Master Protein	Q99985	Semaphorin-3C [OS=Homo sapiens]	0.005	6.655	18	11	51	11	751	85.2	8.69	6.54	11	cell differentiation;cell growth;defense response;development;metabolic process	cell surface	antioxidant activity	Pf01403, Pf07679	10512	ENSG00000075223	SEMA3C
High	Master Protein	Q8NI99	Angiopoietin-related protein 6 [OS=Homo sapiens]	0.005	6.651	18	7	43	6	470	51.7	8.53	8.87	7	defense response;metabolic process	cell surface;nucleus	antioxidant activity	Pf00147	83854	ENSG00000130812	ANGPTL6
High	Master Protein	Q9NZP8	Complement C1r subcomponent-like protein [OS=Homo sapiens]	0.005	6.647	8	3	16	2	487	53.5	7.2	2.08	3	cell organization and biogenesis;cellular homeostasis;coagulation;metabolic process		structural molecule activity	Pf00089, Pf00431	51279	ENSG00000139178; ENSG00000288124	C1RL
High	Master Protein	Q16719	Kynureninase [OS=Homo sapiens]	0.005	6.636	10	4	24	4	465	52.3	7.03	6.17	4	cellular homeostasis;coagulation;metabolic process	cytosol;endosome;membrane;nucleus	structural molecule activity	Pf00266	8942	ENSG00000115919	KYNU
High	Master Protein	P55290	Cadherin-13 [OS=Homo sapiens]	0.005	6.619	6	3	16	3	713	78.2	4.98	1.8	3	cell communication;cell differentiation;cell growth;defense response;development;metabolic process	cell surface;cytoplasm;cytoskeleton;nucleus	structural molecule activity	Pf00028, Pf08758	1012	ENSG00000140945	CDH13
High	Master Protein	P63098	Calcineurin subunit B type 1 [OS=Homo sapiens]	0.005	6.61	46	5	25	4	170	19.3	4.81	3.59	5	cell organization and biogenesis;cellular homeostasis;conjugation;defense response;development;metabolic process	cytoplasm;cytoskeleton;cytosol;membrane;nucleus	DNA binding;structural molecule activity	Pf13499	5534	ENSG00000221823	PPP3R1
High	Master Protein	P07988	Pulmonary surfactant-associated protein B [OS=Homo sapiens]	0.005	6.596	8	4	41	4	381	42.1	5.49	16.16	4	cellular homeostasis;metabolic process	cell surface;cytoskeleton;extracellular;mitochondrion;nucleus		Pf02199, Pf03489, Pf05184	6439	ENSG00000168878	SFTPB
High	Master Protein	Q9UBP4	Dickkopf-related protein 3 [OS=Homo sapiens]	0.005	6.583	17	4	15	4	350	38.4	4.65	1.64	4	cell death;defense response;development;metabolic process	cell surface	antioxidant activity;structural molecule activity	Pf04706	27122	ENSG00000050165	DKK3
High	Master Protein	P62070	Ras-related protein R-Ras2 [OS=Homo sapiens]	0.005	6.566	16	3	13	2	204	23.4	6.01	3.96	3	defense response;development;metabolic process	cytoplasm;cytoskeleton;extracellular	structural molecule activity	Pf00071	22800	ENSG00000133818	RRAS2
High	Master Protein	P52888	Thimet oligopeptidase [OS=Homo sapiens]	0.005	6.56	16	12	45	12	689	78.8	6.05	6.78	12	cell organization and biogenesis;cellular homeostasis	cytosol;endosome	structural molecule activity	Pf01432	7064	ENSG00000172009	THOP1
High	Master Protein	Q9NQ36	Signal peptide, CUB and EGF-like domain-containing protein 2 [OS=Homo sapiens]	0.005	6.544	11	9	30	6	999	109.9	6.64	3.37	9	development	cell surface;nucleus	structural molecule activity	Pf00431, Pf07645, Pf07699, Pf12662, Pf12947, Pf14670	57758	ENSG00000175356	SCUBE2
High	Master Protein	Q9HC38	Glyoxalase domain-containing protein 4 [OS=Homo sapiens]	0.005	6.541	19	4	15	4	313	34.8	5.6	2.73	4		endosome		Pf21207, Pf21701	51031	ENSG00000167699	GLOD4
High	Master Protein	Q9UK55	Protein Z-dependent protease inhibitor [OS=Homo sapiens]	0.005	6.533	8	3	94	3	444	50.7	8.27	46.87	3	coagulation;defense response;metabolic process	cell surface;extracellular	DNA binding;structural molecule activity	Pf00079	51156	ENSG00000140093; ENSG00000278767	SERPINA10
High	Master Protein	P00326	Alcohol dehydrogenase 1C [OS=Homo sapiens]	0.005	6.527	24	8	27	3	375	39.8	8.29	3.71	8	cellular homeostasis	cytoplasm;cytoskeleton;cytosol;membrane	structural molecule activity	Pf00107, Pf08240	126	ENSG00000248144	ADH1C
[truncated: 15,472 more rows]

## Sheet: Chimerys+Amanda+Sequest
Protein FDR Confidence: Combined	Master	Accession	Description	Exp. q-value: Combined	Sum PEP Score	Coverage [%]	# Peptides	# PSMs	# Unique Peptides	# AAs	MW [kDa]	calc. pI	Score CHIMERYS Identification: CHIMERYS Identification	Score MS Amanda 2.0: MS Amanda 2.0	Score Sequest HT: Sequest HT	# Peptides (by Search Engine): CHIMERYS Identification	# Peptides (by Search Engine): MS Amanda 2.0	# Peptides (by Search Engine): Sequest HT	Biological Process	Cellular Component	Molecular Function	Pfam IDs	Entrez Gene ID	Ensembl Gene ID	Gene Symbol
[truncated: 19,310 more rows]

[truncated: 2 more sheets: Chimerys+Amanda, Total proteins]
