# Supplementary material for: The Deep Proteomics Approach Identified Extracellular Vesicular Proteins Correlated to Extracellular Matrix in Type One and Two Endometrial Cancer
Source: Int J Mol Sci. 2024 Apr 24;25(9):4650. doi: 10.3390/ijms25094650 (PMC11083465; doi:10.3390/ijms25094650)
Supplement: Supplementary file 1 [file ijms-25-04650-s001.zip › Table S2.xlsx]

## Sheet: Foglio1
PG.ProteinAccessions	PG.Genes	PG.ProteinDescriptions	PG.ProteinNames	PG.Qvalue
A0A075B6H7;A0A0C4DH55;P01624	IGKV3-7;IGKV3D-7;IGKV3-15	Probable non-functional immunoglobulin kappa variable 3-7;Immunoglobulin kappa variable 3D-7;Immunoglobulin kappa variable 3-15	KV37_HUMAN;KVD07_HUMAN;KV315_HUMAN	1.89e-09
A0A075B6H8	IGKV1D-42	Probable non-functional immunoglobulin kappa variable 1D-42	KVD42_HUMAN	3.61e-09
A0A075B6H9	IGLV4-69	Immunoglobulin lambda variable 4-69	LV469_HUMAN	7.09e-21
A0A075B6I7	IGLV5-48	Probable non-functional immunoglobulin lambda variable 5-48	LV548_HUMAN	2.61e-06
A0A075B6J6	IGLV3-22	Immunoglobulin lambda variable 3-22	LV322_HUMAN	0.000706161
A0A075B6J9	IGLV2-18	Immunoglobulin lambda variable 2-18	LV218_HUMAN	8.18e-51
A0A075B6L6	TRBV7-3	Probable non-functional T cell receptor beta variable 7-3	TVB73_HUMAN	2.68e-05
A0A075B6N3	TRBV24-1	T cell receptor beta variable 24-1	TVBX1_HUMAN	7.77e-20
A0A075B6S4	IGKV1D-17	Immunoglobulin kappa variable 1D-17	KVD17_HUMAN	4.09e-14
A0A075B6U4	TRAV7	T cell receptor alpha variable 7	TVA7_HUMAN	1.61e-24
A0A075B6V5	TRAV36DV7	T cell receptor alpha variable 36/delta variable 7	TVA36_HUMAN	4.56e-07
A0A075B759;F5H284;P0DN26	PPIAL4E;PPIAL4D;PPIAL4F	Peptidyl-prolyl cis-trans isomerase A-like 4E;Peptidyl-prolyl cis-trans isomerase A-like 4D;Peptidyl-prolyl cis-trans isomerase A-like 4F	PAL4E_HUMAN;PAL4D_HUMAN;PAL4F_HUMAN	3.47e-14
A0A075B767	PPIAL4H	Peptidyl-prolyl cis-trans isomerase A-like 4H	PAL4H_HUMAN	4.17e-48
A0A087WSZ9	TRAV30	T cell receptor alpha variable 30	TVA30_HUMAN	1.15e-10
A0A087WT03	TRAV26-1	T cell receptor alpha variable 26-1	TVAZ1_HUMAN	1.56e-38
A0A087WXM9	MEIKIN	Meiosis-specific kinetochore protein	MEIKN_HUMAN	4.17e-19
A0A087X0K7	TRBV17	Probable non-functional T cell receptor beta variable 17	TVB17_HUMAN	1.75e-05
A0A087X0M5	TRBV18	T cell receptor beta variable 18	TVB18_HUMAN	3.32e-30
A0A087X179;Q6IPX1;Q8IZP1	TBC1D3E;TBC1D3C;TBC1D3	TBC1 domain family member 3E;TBC1 domain family member 3C;TBC1 domain family member 3	TBC3E_HUMAN;TBC3C_HUMAN;TBC3A_HUMAN	9.03e-06
A0A096LNP1;P59861	DEFB131B;DEFB131A	Beta-defensin 131B;Beta-defensin 131A	D131B_HUMAN;D131A_HUMAN	0.00111528
A0A096LPI5	CCDC28A-AS1	Putative uncharacterized protein CCDC28A-AS1	GVQW2_HUMAN	1.92e-05
A0A0A0MS01	TRGV10	Probable non-functional T cell receptor gamma variable 10	TVG10_HUMAN	1.67e-17
A0A0A0MS04	TRBV6-7	Probable non-functional T cell receptor beta variable 6-7	TVB67_HUMAN	0.000100638
A0A0A0MT36	IGKV6D-21	Immunoglobulin kappa variable 6D-21	KVD21_HUMAN	4.65e-06
A0A0A0MT89	IGKJ1	Immunoglobulin kappa joining 1	KJ01_HUMAN	0.000638695
A0A0A0MT94	TRBJ2-2	T cell receptor beta joining 2-2	TJB22_HUMAN	0.000669358
A0A0A6YYD4	TRBV13	T cell receptor beta variable 13	TVB13_HUMAN	1.42e-18
A0A0A6YYG3	TRBV6-8	T cell receptor beta variable 6-8	TVB68_HUMAN	0.000608173
A0A0A6YYK1	TRAV8-1	T cell receptor alpha variable 8-1	TVA81_HUMAN	0.00158938
A0A0B4J1U7	IGHV6-1	Immunoglobulin heavy variable 6-1	HV601_HUMAN	2.74e-05
A0A0B4J1V2	IGHV2-26	Immunoglobulin heavy variable 2-26	HV226_HUMAN	2.79e-38
A0A0B4J1V6	IGHV3-73	Immunoglobulin heavy variable 3-73	HV373_HUMAN	1.28e-05
A0A0B4J1X5	IGHV3-74	Immunoglobulin heavy variable 3-74	HV374_HUMAN	3.82e-06
A0A0B4J1X8	IGHV3-43	Immunoglobulin heavy variable 3-43	HV343_HUMAN	8.4e-05
A0A0B4J1Y9	IGHV3-72	Immunoglobulin heavy variable 3-72	HV372_HUMAN	0.000249175
A0A0B4J1Z2	IGKV1D-43	Immunoglobulin kappa variable 1D-43	KVD43_HUMAN	2.98e-12
A0A0B4J244	TRAV3	T cell receptor alpha variable 3	TVA3_HUMAN	0.000126265
A0A0B4J245	TRAV12-1	T cell receptor alpha variable 12-1	TVAL1_HUMAN	1.07e-32
A0A0B4J263	TRAV39	T cell receptor alpha variable 39	TVA39_HUMAN	0.00123239
A0A0B4J271	TRAV12-3	T cell receptor alpha variable 12-3	TVAL3_HUMAN	7.16e-05
A0A0B4J279	TRAV21	T cell receptor alpha variable 21	TVA21_HUMAN	4.15e-05
A0A0B4J280	TRAV40	T cell receptor alpha variable 40	TVA40_HUMAN	5.46e-05
A0A0B4J2D5	GATD3B	Glutamine amidotransferase-like class 1 domain-containing protein 3B, mitochondrial	GAL3B_HUMAN	1.42e-05
A0A0C4DH30	IGHV3-16	Probable non-functional immunoglobulin heavy variable 3-16	HV316_HUMAN	3e-05
A0A0C4DH33	IGHV1-24	Immunoglobulin heavy variable 1-24	HV124_HUMAN	3.76e-15
A0A0C4DH35	IGHV3-35	Probable non-functional immunoglobulin heavy variable 3-35	HV335_HUMAN	0.000144381
A0A0C4DH39	IGHV1-58	Immunoglobulin heavy variable 1-58	HV158_HUMAN	1.8e-11
A0A0G2JMI3	IGHV1-69-2	Immunoglobulin heavy variable 1-69-2	HV692_HUMAN	3.2e-44
A0A0G2JS06	IGLV5-39	Immunoglobulin lambda variable 5-39	LV539_HUMAN	0.000442451
A0A0J9YVY3	IGHV7-4-1	Immunoglobulin heavy variable 7-4-1	HV741_HUMAN	0.00862922
A0A0J9YX75	TRBV6-9	T cell receptor beta variable 6-9	TVB69_HUMAN	9.19e-06
A0A0J9YX94	PNMA6F	Paraneoplastic antigen Ma6F	PMA6F_HUMAN	1.48e-31
A0A0J9YXY3;P0DPF7	TRBV6-2;TRBV6-3	T cell receptor beta variable 6-2;T cell receptor beta variable 6-3	TVB62_HUMAN;TVB63_HUMAN	2.53e-05
A0A0J9YY54	TEX13D	Testis-expressed protein 13D	TX13D_HUMAN	7.09e-13
A0A0K0K1C0	TRBV11-1	T cell receptor beta variable 11-1	TVBK1_HUMAN	1.93e-10
A0A0K0K1C4	TRBV27	T cell receptor beta variable 27	TVB27_HUMAN	0.000287091
A0A0K0K1D8	TRBV6-1	T cell receptor beta variable 6-1	TVB61_HUMAN	2.32e-05
A0A0K0K1G6	TRBV10-3	T cell receptor beta variable 10-3	TVBJ3_HUMAN	1.97e-29
A0A0K0K1G8	TRBV10-2	T cell receptor beta variable 10-2	TVBJ2_HUMAN	0.00236956
A0A0K2S4Q6;A0A0K2S4Q6-2	CD300H	Protein CD300H;Isoform 2 of Protein CD300H	CD3CH_HUMAN	2.5e-18
A0A0U1RQE8	GLYATL1B	Putative glycine N-acyltransferase-like protein 1B	GLYLB_HUMAN	0.000588466
A0A0U1RQS6	TMEM275	Transmembrane protein 275	TM275_HUMAN	2.64e-05
A0A0U1RR11;P0DPI3	CENPVL1;CENPVL2	Centromere protein V-like protein 1;Centromere protein V-like protein 2	CENL1_HUMAN;CENL2_HUMAN	1.08e-07
A0A0U1RRE5	NBDY	Negative regulator of P-body association	NBDY_HUMAN	1.32e-06
A0A0U1RRK4	LBHD2	LBH domain-containing protein 2	LBHD2_HUMAN	0.000298421
A0A0U1RRN3	SPTY2D1OS	Putative transmembrane protein SPTY2D1OS	SPTOS_HUMAN	2.64e-13
A0A1B0GTH6	CSNKA2IP	Casein kinase II subunit alpha'-interacting protein	CS2IP_HUMAN	2.57e-52
A0A1B0GTI1	CCDC201	Coiled-coil domain-containing protein 201	CC201_HUMAN	8.01e-07
A0A1B0GTK4	FAM237A	Protein FAM237A	F237A_HUMAN	2.69e-08
A0A1B0GTK5;P0DP71	FAM236D;FAM236C	Protein FAM236D;Protein FAM236C	F236D_HUMAN;F236C_HUMAN	3.76e-25
A0A1B0GTR0	EDDM13	Epididymal protein 13	EDD13_HUMAN	8.18e-05
A0A1B0GU71	CFAP97D2	Uncharacterized protein CFAP97D2	C97D2_HUMAN	1.77e-05
A0A1B0GUA5	SMIM32	Small integral membrane protein 32	SIM32_HUMAN	0.000896949
A0A1B0GUA6	CCDC195	Putative coiled-coil domain-containing protein 195	CC195_HUMAN	2.3e-49
A0A1B0GUT2	C10orf143	Uncharacterized protein C10orf143	CJ143_HUMAN	2.9e-05
A0A1B0GUW6	SPEM3	Uncharacterized protein SPEM3	SPEM3_HUMAN	3.96e-14
A0A1B0GUY1	MARCOL	MARCO-like protein	MRCOL_HUMAN	3.16e-21
A0A1B0GVG4	CCDC194	Coiled-coil domain-containing protein 194	CC194_HUMAN	3.44e-18
A0A1B0GVH6	C13orf42	Uncharacterized protein C13orf42	CM042_HUMAN	0.000220505
A0A1B0GVH7	IQCM	IQ domain-containing protein M	IQCM_HUMAN	8.85e-34
A0A1B0GVK7	FAM240A	Protein FAM240A	F240A_HUMAN	5.46e-30
A0A1B0GVM5	ETDC	Embryonic testis differentiation protein homolog C	ETDC_HUMAN	7.6e-35
A0A1B0GVN3	C2orf92	Uncharacterized protein C2orf92	CB092_HUMAN	6.03e-11
A0A1B0GVV1	SMIM35	Small integral membrane protein 35	SIM35_HUMAN	0.00355852
A0A1B0GVZ2	FAM240B	Protein FAM240B	F240B_HUMAN	4.14e-06
A0A1B0GW35	EXOC1L	Exocyst complex component 1-like	EXC1L_HUMAN	2.59e-07
A0A1B0GWB2	PRRT1B	Proline rich transmembrane protein 1B	PRT1B_HUMAN	0.000402105
A0A1B0GWG4	SERTM2	Serine-rich and transmembrane domain-containing 2	SRTM2_HUMAN	5.78e-29
A0A1B0GWK0	PVALEF	Parvalbumin-like EF-hand-containing protein	PVLEF_HUMAN	5.86e-06
A0A1W2PQ73	ERFL	ETS domain-containing transcription factor ERF-like	ERFL_HUMAN	1.28e-06
A0A1W2PR19	GSTT4	Glutathione S-transferase theta-4	GSTT4_HUMAN	1.56e-15
A0A1W2PR48	TLE7	Transducin-like enhancer protein 7	TLE7_HUMAN	3.9e-08
A0A286YEV6	SCYGR4	Small cysteine and glycine repeat-containing protein 4	SCGR4_HUMAN	6.98e-15
A0A286YF58	TMEM271	Transmembrane protein 271	TM271_HUMAN	4.39e-14
A0A2R8Y4Y8	OOSP4B	Oocyte-secreted protein 4B	OSP4B_HUMAN	1.72e-29
A0A494C0N9	FAM246B	Protein FAM246B	F246B_HUMAN	5.64e-07
A0A576	TRBV3-1	T cell receptor beta variable 3-1	TVB31_HUMAN	1.07e-13
A0A578	TRBV5-1	T cell receptor beta variable 5-1	TVB51_HUMAN	0.000169019
A0A589	TRBV4-3	T cell receptor beta variable 4-3	TVB43_HUMAN	5.38e-29
A0A599	TRBV5-6	T cell receptor beta variable 5-6	TVB56_HUMAN	2.46e-30
A0A5B6	TRBV28	T cell receptor beta variable 28	TVB28_HUMAN	3.85e-05
A0A5F9ZH02	SMIM42	Small integral membrane protein 42	SIM42_HUMAN	0.00702652
A0AV02-2	SLC12A8	Isoform 2 of Solute carrier family 12 member 8	S12A8_HUMAN	2.77e-38
A0AV96	RBM47	RNA-binding protein 47	RBM47_HUMAN	4.3e-44
A0AVF1;A0AVF1-3	TTC26	Intraflagellar transport protein 56;Isoform 3 of Intraflagellar transport protein 56	IFT56_HUMAN	2.74e-08
A0AVT1	UBA6	Ubiquitin-like modifier-activating enzyme 6	UBA6_HUMAN	2.91e-06
A0FGR8-2	ESYT2	Isoform 2 of Extended synaptotagmin-2	ESYT2_HUMAN	5.91e-71
A0JNW5	UHRF1BP1L	UHRF1-binding protein 1-like	UH1BL_HUMAN	1.14e-31
A0JP26;A0JP26-3	POTEB3	POTE ankyrin domain family member B3;Isoform 3 of POTE ankyrin domain family member B3	POTB3_HUMAN	7.58e-15
A0PG75;A0PG75-2	PLSCR5	Phospholipid scramblase family member 5;Isoform 2 of Phospholipid scramblase family member 5	PLS5_HUMAN	4.77e-11
A0PJE2	DHRS12	Dehydrogenase/reductase SDR family member 12	DHR12_HUMAN	1.73e-23
A0PJK1;A0PJK1-2;A0PJK1-4	SLC5A10	Sodium/glucose cotransporter 5;Isoform 2 of Sodium/glucose cotransporter 5;Isoform 4 of Sodium/glucose cotransporter 5	SC5AA_HUMAN	3e-05
A0PJW6	TMEM223	Transmembrane protein 223	TM223_HUMAN	2.47e-38
A0PJX0	CIB4	Calcium and integrin-binding family member 4	CIB4_HUMAN	4.88e-16
A0PJX8	TMEM82	Transmembrane protein 82	TMM82_HUMAN	1.08e-07
A1A4F0	SLC66A1L	Putative uncharacterized protein SLC66A1L	S66AL_HUMAN	5.28e-15
A1A4G5	LNP1	Leukemia NUP98 fusion partner 1	LNP1_HUMAN	3.9e-06
A1A4Y4	IRGM	Immunity-related GTPase family M protein	IRGM_HUMAN	1.33e-16
A1A5B4-3	ANO9	Isoform 3 of Anoctamin-9	ANO9_HUMAN	5.19e-06
A1A5D9	BICDL2	BICD family-like cargo adapter 2	BICL2_HUMAN	1.57e-26
A1IGU5	ARHGEF37	Rho guanine nucleotide exchange factor 37	ARH37_HUMAN	9.01e-39
A1KXE4;A1KXE4-2	FAM168B	Myelin-associated neurite-outgrowth inhibitor;Isoform 2 of Myelin-associated neurite-outgrowth inhibitor	F168B_HUMAN	1.08e-08
A1L0T0	ILVBL	2-hydroxyacyl-CoA lyase 2	HACL2_HUMAN	4.22e-05
A1L167	UBE2QL1	Ubiquitin-conjugating enzyme E2Q-like protein 1	U2QL1_HUMAN	2.75e-11
A1L168	C20orf202	Uncharacterized protein C20orf202	CT202_HUMAN	5.85e-14
A1L170	C1orf226	Uncharacterized protein C1orf226	CA226_HUMAN	0.000304799
A1L170-2	C1orf226	Isoform 2 of Uncharacterized protein C1orf226	CA226_HUMAN	8e-23
A1L190	SYCE3	Synaptonemal complex central element protein 3	SYCE3_HUMAN	1.16e-15
A1L1A6	IGSF23	Immunoglobulin superfamily member 23	IGS23_HUMAN	0.00029247
A1L390	PLEKHG3	Pleckstrin homology domain-containing family G member 3	PKHG3_HUMAN	0.00799422
A1L443	NUTM2F	NUT family member 2F	NTM2F_HUMAN	1.52e-48
A1L4K1-2	FSD2	Isoform 2 of Fibronectin type III and SPRY domain-containing protein 2	FSD2_HUMAN	6.78e-24
A1L4L8	PLAC8L1	PLAC8-like protein 1	PL8L1_HUMAN	0.000390779
A1Z1Q3	MACROD2	ADP-ribose glycohydrolase MACROD2	MACD2_HUMAN	5.41e-06
A2A288	ZC3H12D	Probable ribonuclease ZC3H12D	ZC12D_HUMAN	4.1e-27
A2A2Z9	ANKRD18B	Ankyrin repeat domain-containing protein 18B	AN18B_HUMAN	1.46e-18
A2IDD5-6	CCDC78	Isoform 6 of Coiled-coil domain-containing protein 78	CCD78_HUMAN	6.84e-17
A2PYH4	HFM1	Probable ATP-dependent DNA helicase HFM1	HFM1_HUMAN	9.04e-32
A2RRD8	ZNF320	Zinc finger protein 320	ZN320_HUMAN	0.000395701
A2RRH5;A2RRH5-2;A2RRH5-4	WDR27	WD repeat-containing protein 27;Isoform 2 of WD repeat-containing protein 27;Isoform 4 of WD repeat-containing protein 27	WDR27_HUMAN	2.53e-30
A2RTX5	TARS3	Threonine--tRNA ligase 2, cytoplasmic	SYTC2_HUMAN	2.49e-29
A2RU48	SMCO3	Single-pass membrane and coiled-coil domain-containing protein 3	SMCO3_HUMAN	2.15e-14
A2RUB1;A2RUB1-2	MEIOC	Meiosis-specific coiled-coil domain-containing protein MEIOC;Isoform 2 of Meiosis-specific coiled-coil domain-containing protein MEIOC	MEIOC_HUMAN	8.1e-33
A2RUB6	CCDC66	Coiled-coil domain-containing protein 66	CCD66_HUMAN	9.61e-30
A2RUC4-2	TYW5	Isoform 2 of tRNA wybutosine-synthesizing protein 5	TYW5_HUMAN	4.74e-33
A2RUR9	CCDC144A	Coiled-coil domain-containing protein 144A	C144A_HUMAN	1.32e-61
A2RUT3	TMEM89	Transmembrane protein 89	TMM89_HUMAN	9.62e-31
A2VDJ0;A2VDJ0-3;A2VDJ0-5;A2VDJ0-6	TMEM131L	Transmembrane protein 131-like;Isoform 3 of Transmembrane protein 131-like;Isoform 4 of Transmembrane protein 131-like;Isoform 5 of Transmembrane protein 131-like	T131L_HUMAN	7.5e-32
A2VEC9	SSPOP	SCO-spondin	SSPO_HUMAN	7.59e-45
A3KFT3	OR2M5	Olfactory receptor 2M5	OR2M5_HUMAN	1.67e-24
A3KN83;A3KN83-2;A3KN83-3	SBNO1	Protein strawberry notch homolog 1;Isoform 2 of Protein strawberry notch homolog 1;Isoform 3 of Protein strawberry notch homolog 1	SBNO1_HUMAN	1.8e-28
A3QJZ6	PRAMEF22	PRAME family member 22	PRA22_HUMAN	1.11e-36
A4D0V7;A4D0V7-2	CPED1	Cadherin-like and PC-esterase domain-containing protein 1;Isoform 2 of Cadherin-like and PC-esterase domain-containing protein 1	CPED1_HUMAN	2.04e-07
A4D1B5	GSAP	Gamma-secretase-activating protein	GSAP_HUMAN	3.74e-18
A4D1E1	ZNF804B	Zinc finger protein 804B	Z804B_HUMAN	6.47e-40
A4D1E9	GTPBP10	GTP-binding protein 10	GTPBA_HUMAN	1e-21
A4D1F6	LRRD1	Leucine-rich repeat and death domain-containing protein 1	LRRD1_HUMAN	4.35e-22
A4D1S0;A4D1S0-2	KLRG2	Killer cell lectin-like receptor subfamily G member 2;Isoform 2 of Killer cell lectin-like receptor subfamily G member 2	KLRG2_HUMAN	6.97e-05
A4D1S5;A4D1S5-2	RAB19	Ras-related protein Rab-19;Isoform 2 of Ras-related protein Rab-19	RAB19_HUMAN	2.06e-14
A4D1U4	DENND11	DENN domain-containing protein 11	DEN11_HUMAN	4.17e-27
A4D263	SPATA48	Spermatogenesis-associated protein 48	SPT48_HUMAN	3.81e-16
A4D2B8	PMS2P1	Putative postmeiotic segregation increased 2-like protein 1	PM2P1_HUMAN	0.000368812
A4D2G3	OR2A25	Olfactory receptor 2A25	O2A25_HUMAN	3.62e-05
A4D2H0;Q86UF2	CTAGE15;CTAGE6	cTAGE family member 15;cTAGE family member 6	CTGEF_HUMAN;CTGE6_HUMAN	4.94e-32
A4FU01	MTMR11	Myotubularin-related protein 11	MTMRB_HUMAN	7.22e-17
A4FU49-3;A4FU49-4	SH3D21	Isoform 2 of SH3 domain-containing protein 21;Isoform 3 of SH3 domain-containing protein 21	SH321_HUMAN	0.00968022
A4GXA9	EME2	Probable crossover junction endonuclease EME2	EME2_HUMAN	4.03e-20
A4IF30	SLC35F4	Solute carrier family 35 member F4	S35F4_HUMAN	2.64e-06
A4QN01	LINC01553	Putative uncharacterized protein encoded by LINC01553	CJ040_HUMAN	2.99e-09
A4UGR9-8	XIRP2	Isoform 8 of Xin actin-binding repeat-containing protein 2	XIRP2_HUMAN	7.49e-35
A5D6W6	FITM1	Fat storage-inducing transmembrane protein 1	FITM1_HUMAN	9.65e-05
A5D8T8-2	CLEC18A	Isoform 2 of C-type lectin domain family 18 member A	CL18A_HUMAN	1.63e-10
A5LHX3	PSMB11	Proteasome subunit beta type-11	PSB11_HUMAN	0.000124992
A5PL33;A5PL33-2	KRBA1	Protein KRBA1;Isoform 2 of Protein KRBA1	KRBA1_HUMAN	3.58e-37
A5PLK6	RGSL1	Regulator of G-protein signaling protein-like	RGSL_HUMAN	1.21e-19
A5PLN7-2	FAM149A	Isoform 2 of Protein FAM149A	F149A_HUMAN	8.68e-12
A5PLN7-4	FAM149A	Isoform 4 of Protein FAM149A	F149A_HUMAN	9.79e-16
A5YKK6	CNOT1	CCR4-NOT transcription complex subunit 1	CNOT1_HUMAN	3.11e-45
A5YM72;A5YM72-3;A5YM72-4;A5YM72-5	CARNS1	Carnosine synthase 1;Isoform 3 of Carnosine synthase 1;Isoform 4 of Carnosine synthase 1;Isoform 5 of Carnosine synthase 1	CRNS1_HUMAN	1.88e-13
A6BM72-2	MEGF11	Isoform 2 of Multiple epidermal growth factor-like domains protein 11	MEG11_HUMAN	1.86e-05
A6BM72-3	MEGF11	Isoform 3 of Multiple epidermal growth factor-like domains protein 11	MEG11_HUMAN	5.24e-13
A6BM72-4	MEGF11	Isoform 4 of Multiple epidermal growth factor-like domains protein 11	MEG11_HUMAN	3.98e-06
A6H8M9	CDHR4	Cadherin-related family member 4	CDHR4_HUMAN	7.31e-14
A6NC42	DPPA5	Developmental pluripotency-associated 5 protein	DPPA5_HUMAN	1.2e-14
A6NC57	ANKRD62	Ankyrin repeat domain-containing protein 62	ANR62_HUMAN	9.26e-22
A6NC86-2	PINLYP	Isoform 2 of phospholipase A2 inhibitor and Ly6/PLAUR domain-containing protein	PINLY_HUMAN	1.24e-05
A6NC86-3	PINLYP	Isoform 3 of phospholipase A2 inhibitor and Ly6/PLAUR domain-containing protein	PINLY_HUMAN	0.000943507
A6NCE7;Q9GZQ8;Q9H492;Q9H492-2	MAP1LC3B2;MAP1LC3B;MAP1LC3A;MAP1LC3A	Microtubule-associated proteins 1A/1B light chain 3 beta 2;Microtubule-associated proteins 1A/1B light chain 3B;Microtubule-associated proteins 1A/1B light chain 3A;Isoform 2 of Microtubule-associated proteins 1A/1B light chain 3A	MP3B2_HUMAN;MLP3B_HUMAN;MLP3A_HUMAN;MLP3A_HUMAN	8.5e-06
A6NCF5	KLHL33	Kelch-like protein 33	KLH33_HUMAN	6.11e-28
A6NCK2;Q96BQ3	TRIM43B;TRIM43	Tripartite motif-containing protein 43B;Tripartite motif-containing protein 43	TR43B_HUMAN;TRI43_HUMAN	2.39e-05
A6NCL1	GMNC	Geminin coiled-coil domain-containing protein 1	GEMC1_HUMAN	3.52e-41
A6NCL7	ANKRD33B	Ankyrin repeat domain-containing protein 33B	AN33B_HUMAN	5.85e-14
A6NCM1	IQCA1L	IQ and AAA domain-containing protein 1-like	IQCAL_HUMAN	3.94e-10
A6NCN8	TEX52	Testis-expressed protein 52	TEX52_HUMAN	5.77e-06
A6ND36	FAM83G	Protein FAM83G	FA83G_HUMAN	5.26e-11
A6ND91	ASPDH	Putative L-aspartate dehydrogenase	ASPD_HUMAN	7.15e-43
A6NDA9;A6NDA9-2	LRIT2	Leucine-rich repeat, immunoglobulin-like domain and transmembrane domain-containing protein 2;Isoform 2 of Leucine-rich repeat, immunoglobulin-like domain and transmembrane domain-containing protein 2	LRIT2_HUMAN	5.12e-11
A6NDG6	PGP	Glycerol-3-phosphate phosphatase	PGP_HUMAN	1.03e-07
A6NDH6	OR5H15	Olfactory receptor 5H15	O5H15_HUMAN	7.55e-05
A6NDR6	MEIS3P1	Putative homeobox protein Meis3-like 1	ME3L1_HUMAN	2.29e-40
A6NDU8	C5orf51	UPF0600 protein C5orf51	CE051_HUMAN	9.05e-11
A6NDX5	ZNF840P	Putative zinc finger protein 840	ZN840_HUMAN	1.23e-46
A6NDY0-3	PABPN1L	Isoform 3 of Embryonic polyadenylate-binding protein 2	EPAB2_HUMAN	0.000289013
A6NDY0;A6NDY0-4	PABPN1L	Embryonic polyadenylate-binding protein 2;Isoform 4 of Embryonic polyadenylate-binding protein 2	EPAB2_HUMAN	3.29e-07
A6NE01	FAM186A	Protein FAM186A	F186A_HUMAN	5.21e-40
A6NE02	BTBD17	BTB/POZ domain-containing protein 17	BTBDH_HUMAN	2.33e-07
A6NE21;A6NEW6;A6NNJ1;A8MXJ8;P0C7V4;P0C7W9	FAM90A18P;FAM90A16P;FAM90A9P;FAM90A5P;FAM90A15P;FAM90A14P	Putative protein FAM90A18P/FAM90A19P;Putative protein FAM90A16P/FAM90A17P;Putative protein FAM90A9P;Putative protein FAM90A5P;Putative protein FAM90A15P;Putative protein FAM90A14P	F90AI_HUMAN;F90AG_HUMAN;F90A9_HUMAN;F90A5_HUMAN;F90AJ_HUMAN;F90AE_HUMAN	3.86e-05
A6NED2	RCCD1	RCC1 domain-containing protein 1	RCCD1_HUMAN	4.88e-24
A6NEE1	PLEKHD1	Pleckstrin homology domain-containing family D member 1	PLHD1_HUMAN	1.51e-14
A6NEH6	TMEM247	Transmembrane protein 247	TM247_HUMAN	5.72e-07
A6NEK1	ARRDC5	Arrestin domain-containing protein 5	ARRD5_HUMAN	1.79e-07
A6NEL2	SOWAHB	Ankyrin repeat domain-containing protein SOWAHB	SWAHB_HUMAN	3.24e-23
A6NER3	GAGE12J	G antigen 12J	GG12J_HUMAN	1.98e-10
A6NES4	MROH2A	Maestro heat-like repeat-containing protein family member 2A	MRO2A_HUMAN	8.31e-50
A6NEY3	GOLGA6L3	Putative golgin subfamily A member 6-like protein 3	GG6L3_HUMAN	3.75e-05
A6NFC5-2	TMEM235	Isoform 2 of Transmembrane protein 235	TM235_HUMAN	1.18e-19
A6NFE3	EFCAB10	EF-hand calcium-binding domain-containing protein 10	EFC10_HUMAN	1.85e-37
A6NFI3	ZNF316	Zinc finger protein 316	ZN316_HUMAN	1.96e-12
A6NFK2	GRXCR2	Glutaredoxin domain-containing cysteine-rich protein 2	GRCR2_HUMAN	1.36e-13
A6NFQ2-2	TCAF2	Isoform 2 of TRPM8 channel-associated factor 2	TCAF2_HUMAN	1.66e-44
A6NFQ7	DPRX	Divergent paired-related homeobox	DPRX_HUMAN	0.000316611
A6NFR6;Q8NA96	C5orf60;	Uncharacterized protein C5orf60;Putative uncharacterized protein FLJ35723	CE060_HUMAN;YE027_HUMAN	2.08e-05
A6NFU0	FAM187A	Ig-like V-type domain-containing protein FAM187A	F187A_HUMAN	3.83e-14
A6NFX1	MFSD2B	Major facilitator superfamily domain-containing protein 2B	MFS2B_HUMAN	0.000367151
A6NFY4	NEMP2	Nuclear envelope integral membrane protein 2	NEMP2_HUMAN	6.71e-28
A6NG13	MGAT4D	Alpha-1,3-mannosyl-glycoprotein 4-beta-N-acetylglucosaminyltransferase-like protein MGAT4D	MGT4D_HUMAN	9.82e-08
A6NGA9	TMEM202	Transmembrane protein 202	TM202_HUMAN	1.33e-05
A6NGE4	DCAF8L1	DDB1- and CUL4-associated factor 8-like protein 1	DC8L1_HUMAN	0.000135615
A6NGG8	PCARE	Photoreceptor cilium actin regulator	PCARE_HUMAN	8.22e-25
A6NGN9	IGLON5	IgLON family member 5	IGLO5_HUMAN	8.86e-25
A6NGS2	ERICH4	Glutamate-rich protein 4	ERIC4_HUMAN	5.49e-12
A6NGY3	C5orf52	Uncharacterized protein C5orf52	CE052_HUMAN	4.83e-08
A6NGY5	OR51F1	Olfactory receptor 51F1	O51F1_HUMAN	1.85e-12
A6NH13	DNAJC9-AS1	Putative uncharacterized protein DNAJC9-AS1	DAS1_HUMAN	8.47e-06
A6NHC0	CAPN8	Calpain-8	CAN8_HUMAN	2.67e-15
A6NHJ4	ZNF860	Zinc finger protein 860	ZN860_HUMAN	9.22e-36
A6NHM9	MOXD2P	Putative DBH-like monooxygenase protein 2	MOXD2_HUMAN	3.31e-77
A6NHN0	OTOL1	Otolin-1	OTOL1_HUMAN	2.73e-13
A6NHP3;A6NIY4;P0CI01;Q495Y8	SPDYE2B;SPDYE5;SPDYE6;SPDYE2	Speedy protein E2B;Speedy protein E5;Speedy protein E6;Speedy protein E2	SPE2B_HUMAN;SPDE5_HUMAN;SPDE6_HUMAN;SPDE2_HUMAN	3.87e-05
A6NHQ4	EPOP	Elongin BC and Polycomb repressive complex 2-associated protein	EPOP_HUMAN	2.68e-11
A6NHS7	MANSC4	MANSC domain-containing protein 4	MANS4_HUMAN	8.45e-05
A6NHT5	HMX3	Homeobox protein HMX3	HMX3_HUMAN	2.85e-23
A6NHX0	CASTOR2	Cytosolic arginine sensor for mTORC1 subunit 2	CAST2_HUMAN	3.66e-37
A6NHZ5	LRRC14B	Leucine-rich repeat-containing protein 14B	LR14B_HUMAN	6.79e-08
A6NI28	ARHGAP42	Rho GTPase-activating protein 42	RHG42_HUMAN	1.95e-36
A6NI87	CBY3	Protein chibby homolog 3	CBY3_HUMAN	1e-20
A6NIE6	RRN3P2	Putative RRN3-like protein RRN3P2	RN3P2_HUMAN	1.36e-32
A6NIH7	UNC119B	Protein unc-119 homolog B	U119B_HUMAN	1.16e-31
A6NIJ9	OR6C70	Olfactory receptor 6C70	O6C70_HUMAN	0.000111718
A6NIL9	CRYM-AS1	Putative uncharacterized protein CRYM-AS1	CRAS1_HUMAN	9.28e-06
A6NJ64	NPIPB2	Putative nuclear pore complex-interacting protein family member B2	NPIB2_HUMAN	2.81e-32
A6NJB7	PRR19	Proline-rich protein 19	PRR19_HUMAN	1.05e-12
A6NJG2	SOWAHD	Ankyrin repeat domain-containing protein SOWAHD	SWAHD_HUMAN	4.41e-05
A6NJJ6	C19orf67	UPF0575 protein C19orf67	CS067_HUMAN	0.000236048
A6NJL1	ZSCAN5B	Zinc finger and SCAN domain-containing protein 5B	ZSA5B_HUMAN	1.18e-62
A6NJT0	UNCX	Homeobox protein unc-4 homolog	UNC4_HUMAN	1.42e-14
A6NJU9	NPIPB13	Nuclear pore complex-interacting protein family member B13	NPB13_HUMAN	0.000176444
A6NJZ3	OR6C65	Olfactory receptor 6C65	O6C65_HUMAN	0.000813769
A6NJZ7;A6NNM3	RIMBP3C;RIMBP3B	RIMS-binding protein 3C;RIMS-binding protein 3B	RIM3C_HUMAN;RIM3B_HUMAN	3.86e-51
A6NK06	ACOD1	Cis-aconitate decarboxylase	IRG1_HUMAN	2.68e-13
A6NK44	GLOD5	Glyoxalase domain-containing protein 5	GLOD5_HUMAN	5.77e-11
A6NK53	ZNF233	Zinc finger protein 233	ZN233_HUMAN	3.65e-26
A6NK58	LIPT2	Putative lipoyltransferase 2, mitochondrial	LIPT2_HUMAN	4.5e-49
A6NK59-3	ASB14	Isoform 3 of Ankyrin repeat and SOCS box protein 14	ASB14_HUMAN	7.41e-37
A6NKC9	SH2D7	SH2 domain-containing protein 7	SH2D7_HUMAN	2.14e-23
A6NKF1	SAC3D1	SAC3 domain-containing protein 1	SAC31_HUMAN	3.07e-25
A6NKF1-2	SAC3D1	Isoform 2 of SAC3 domain-containing protein 1	SAC31_HUMAN	5.73e-13
A6NKF2	ARID3C	AT-rich interactive domain-containing protein 3C	ARI3C_HUMAN	3.63e-05
A6NKH3	RPL37AP8	Putative 60S ribosomal protein L37a-like protein	RL37L_HUMAN	3.77e-33
A6NKL6	TMEM200C	Transmembrane protein 200C	T200C_HUMAN	6.69e-22
A6NKN8	PCP4L1	Purkinje cell protein 4-like protein 1	PC4L1_HUMAN	0.000138685
A6NKQ9	CGB1	Choriogonadotropin subunit beta variant 1	CGB1_HUMAN	2.27e-38
A6NKW6	SHISAL2B	Protein shisa-like-2B	SHL2B_HUMAN	2.78e-17
A6NKX1	FAM223B	Protein FAM223B	F223B_HUMAN	1.41e-48
A6NL05	FAM74A7	Protein FAM74A7	F74A7_HUMAN	3.46e-05
A6NL26	OR5B21	Olfactory receptor 5B21	OR5BL_HUMAN	2.13e-05
A6NL46		Putative UPF0607 protein ENSP00000332738	YF016_HUMAN	9.34e-13
A6NL82	FAM183A	Protein FAM183A	F183A_HUMAN	1.18e-29
A6NL88	SHISA7	Protein shisa-7	SHSA7_HUMAN	3.45e-21
A6NL99	AQP7P3	Putative aquaporin-7-like protein 3	AQP73_HUMAN	1.74e-14
A6NLC5	C3orf70	UPF0524 protein C3orf70	CC070_HUMAN	7.58e-22
A6NLC8		Putative TAF11-like protein ENSP00000332601	YE016_HUMAN	1.32e-29
A6NLE4	SMIM23	Small integral membrane protein 23	SIM23_HUMAN	1.73e-05
A6NLF2;Q3SY89;Q8NG57	ELOA3DP;ELOA3BP;ELOA3P	Elongin-A3 member D;Elongin-A3 member B;Elongin-A3	ELB3D_HUMAN;ELB3B_HUMAN;ELOA3_HUMAN	2.14e-11
A6NLU5	VSTM2B	V-set and transmembrane domain-containing protein 2B	VTM2B_HUMAN	3e-39
A6NM10-2	AQP12B	Isoform 2 of Aquaporin-12B	AQ12B_HUMAN	1.05e-14
A6NM28	ZFP92	Zinc finger protein 92 homolog	ZFP92_HUMAN	1.16e-27
A6NM36	LRRC30	Leucine-rich repeat-containing protein 30	LRC30_HUMAN	5.26e-07
A6NM45;Q8N7P3	CLDN24;CLDN22	Putative claudin-24;Claudin-22	CLD24_HUMAN;CLD22_HUMAN	0.00636896
A6NM62	LRRC53	Leucine-rich repeat-containing protein 53	LRC53_HUMAN	1.58e-13
A6NMA1	TRPC5OS	Putative uncharacterized protein TRPC5OS	TR5OS_HUMAN	4.13e-06
A6NMB1	SIGLEC16	Sialic acid-binding Ig-like lectin 16	SIG16_HUMAN	3.78e-07
A6NMB9	FIGNL2	Fidgetin-like protein 2	FIGL2_HUMAN	3.91e-13
A6NMD0	IFITM10	Interferon-induced transmembrane protein 10	IFM10_HUMAN	2.38e-17
A6NMD2;D6RF30;H3BQL2	GOLGA8J;GOLGA8K;GOLGA8T	Golgin subfamily A member 8J;Golgin subfamily A member 8K;Golgin subfamily A member 8T	GOG8J_HUMAN;GOG8K_HUMAN;GOG8T_HUMAN	0.00120986
A6NMK8	INSYN2B	Protein INSYN2B	INY2B_HUMAN	1.99e-09
A6NMN3	FAM170B	Protein FAM170B	F170B_HUMAN	4.03e-13
A6NMZ2	SNTN	Sentan	SNTAN_HUMAN	0.00309497
A6NN90	C2orf81	Uncharacterized protein C2orf81	CB081_HUMAN	3.5e-06
A6NN92	GJE1	Putative gap junction epsilon-1 protein	CXE1_HUMAN	3.31e-11
A6NNA5	DRGX	Dorsal root ganglia homeobox protein	DRGX_HUMAN	4.06e-18
A6NND4	OR2AT4	Olfactory receptor 2AT4	O2AT4_HUMAN	0.00132167
A6NNF4	ZNF726	Zinc finger protein 726	ZN726_HUMAN	1.04e-20
A6NNF4-2	ZNF726	Isoform 2 of Zinc finger protein 726	ZN726_HUMAN	4.54e-12
A6NNH2	FAM90A27P	Protein FAM90A27P	F90AR_HUMAN	8.31e-11
A6NNM8	TTLL13P	Tubulin polyglutamylase TTLL13P	TTL13_HUMAN	3.19e-33
A6NNS2;A6NNS2-2	DHRS7C	Dehydrogenase/reductase SDR family member 7C;Isoform 2 of Dehydrogenase/reductase SDR family member 7C	DRS7C_HUMAN	3.98e-09
A6NNV3	SPDYE16	Putative speedy protein E16	SPD16_HUMAN	0.00280874
A6NNW6	ENO4	Enolase 4	ENO4_HUMAN	1.44e-18
A6NP11	ZNF716	Zinc finger protein 716	ZN716_HUMAN	9.71e-09
A6NP61	ZAR1L	ZAR1-like protein	ZAR1L_HUMAN	2.22e-21
A6PVY3	FAM177B	Protein FAM177B	F177B_HUMAN	0.0110763
A6PVY3-2	FAM177B	Isoform 2 of Protein FAM177B	F177B_HUMAN	1.62e-37
A6QL63;A6QL63-2;A6QL63-4;A6QL63-5	BTBD11	Ankyrin repeat and BTB/POZ domain-containing protein BTBD11;Isoform 2 of Ankyrin repeat and BTB/POZ domain-containing protein BTBD11;Isoform 4 of Ankyrin repeat and BTB/POZ domain-containing protein BTBD11;Isoform 5 of Ankyrin repeat and BTB/POZ domain-containing protein BTBD11	BTBDB_HUMAN	0.000135793
A6XGL0;A6XGL0-2	YJEFN3	YjeF N-terminal domain-containing protein 3;Isoform 2 of YjeF N-terminal domain-containing protein 3	YJEN3_HUMAN	1.11e-08
A6ZKI3	RTL8C	Retrotransposon Gag-like protein 8C	RTL8C_HUMAN	9.52e-14
A7E2F4	GOLGA8A	Golgin subfamily A member 8A	GOG8A_HUMAN	4.58e-37
A7E2Y1	MYH7B	Myosin-7B	MYH7B_HUMAN	1.55e-49
A7MCY6	TBKBP1	TANK-binding kinase 1-binding protein 1	TBKB1_HUMAN	2.37e-41
A7XYQ1	SOBP	Sine oculis-binding protein homolog	SOBP_HUMAN	1.22e-11
A8CG34	POM121C	Nuclear envelope pore membrane protein POM 121C	P121C_HUMAN	5.03e-29
A8K010	LINC00473	Putative transcriptional regulator encoded by LINC00473	CF176_HUMAN	2.59e-23
A8K554	ZNF815P	Putative protein ZNF815	ZN815_HUMAN	3.32e-21
A8K979;A8K979-2	ERI2	ERI1 exoribonuclease 2;Isoform 2 of ERI1 exoribonuclease 2	ERI2_HUMAN	3.96e-20
A8MPS7	YDJC	Carbohydrate deacetylase	YDJC_HUMAN	6.18e-08
A8MPX8	PP2D1	Protein phosphatase 2C-like domain-containing protein 1	PP2D1_HUMAN	1.07e-29
A8MPY1	GABRR3	Gamma-aminobutyric acid receptor subunit rho-3	GBRR3_HUMAN	7.33e-23
A8MQ27-2	NEURL1B	Isoform 2 of E3 ubiquitin-protein ligase NEURL1B	NEU1B_HUMAN	2.71e-19
A8MRT5	NPIPB5	Nuclear pore complex-interacting protein family member B5	NPIB5_HUMAN	5.48e-24
A8MT65	ZNF891	Zinc finger protein 891	ZN891_HUMAN	3.36e-23
A8MT66		Putative uncharacterized protein ENSP00000383407	YU005_HUMAN	3.67e-08
A8MT69	CENPX	Centromere protein X	CENPX_HUMAN	7.95e-06
A8MT70;A8MT70-2	ZBBX	Zinc finger B-box domain-containing protein 1;Isoform 2 of Zinc finger B-box domain-containing protein 1	ZBBX_HUMAN	3.31e-07
A8MTI9	PRSS47	Putative serine protease 47	PRS47_HUMAN	3.21e-06
A8MTJ3	GNAT3	Guanine nucleotide-binding protein G(t) subunit alpha-3	GNAT3_HUMAN	6.24e-20
A8MTL0	IQCF5	IQ domain-containing protein F5	IQCF5_HUMAN	1.09e-07
A8MTL9	HMSD	Serpin-like protein HMSD	HMSD_HUMAN	8.04e-21
A8MTY0	ZNF724	Zinc finger protein 724	ZN724_HUMAN	3.2e-16
A8MTZ0-2	BBIP1	Isoform 2 of BBSome-interacting protein 1	BBIP1_HUMAN	8.39e-24
A8MTZ7	C12orf71	Uncharacterized protein C12orf71	CL071_HUMAN	4.02e-06
A8MU10		Putative uncharacterized protein ENSP00000381562	YQ047_HUMAN	8.14e-08
A8MUI8		Putative UPF0607 protein ENSP00000383783	YA034_HUMAN	5.88e-08
A8MUN3		Putative uncharacterized protein ENSP00000381830	YQ048_HUMAN	0.0003894
A8MUP2	CSKMT	Citrate synthase-lysine N-methyltransferase CSKMT, mitochondrial	CSKMT_HUMAN	5.14e-05
A8MUV8	ZNF727	Putative zinc finger protein 727	ZN727_HUMAN	1.91e-17
A8MUX0	KRTAP16-1	Keratin-associated protein 16-1	KR161_HUMAN	2.46e-05
A8MUZ8	ZNF705G	Putative zinc finger protein 705G	Z705G_HUMAN	2.39e-23
A8MV23;A8MV23-2	SERPINE3	Serpin E3;Isoform 2 of Serpin E3	SERP3_HUMAN	3.16e-05
A8MV57	MPTX1	Putative mucosal pentraxin homolog	MPTX_HUMAN	2.5e-08
A8MV72		Putative UPF0607 protein ENSP00000382826	YH009_HUMAN	1.95e-26
A8MVW0	FAM171A2	Protein FAM171A2	F1712_HUMAN	1.97e-06
A8MW92-4	PHF20L1	Isoform 4 of PHD finger protein 20-like protein 1	P20L1_HUMAN	5.24e-24
A8MW95	BECN2	Beclin-2	BECN2_HUMAN	9.37e-52
A8MW99	MEI4	Meiosis-specific protein MEI4	MEI4_HUMAN	1.64e-28
A8MWD9	SNRPGP15	Putative small nuclear ribonucleoprotein G-like protein 15	RUXGL_HUMAN	9.15e-06
A8MWE9	EFCAB8	EF-hand calcium-binding domain-containing protein 8	EFCB8_HUMAN	5.16e-27
A8MWK0	FADS2B	Putative fatty acid desaturase 2-like protein FADS2B	FS2P1_HUMAN	0.00132402
A8MWX3	WASH4P	Putative WAS protein family homolog 4	WASH4_HUMAN	1.18e-20
A8MX76	CAPN14	Calpain-14	CAN14_HUMAN	9.42e-48
A8MX80		Putative UPF0607 protein ENSP00000383144	YM017_HUMAN	5.5e-07
A8MXD5	GRXCR1	Glutaredoxin domain-containing cysteine-rich protein 1	GRCR1_HUMAN	2.37e-32
A8MXU0	DEFB108A	Putative beta-defensin 108A	DB108_HUMAN	2.32e-05
A8MXV4	NUDT19	Nucleoside diphosphate-linked moiety X motif 19	NUD19_HUMAN	2.22e-05
A8MYA2	CXorf49	Uncharacterized protein CXorf49	CX049_HUMAN	2.46e-37
A8MYJ7	TTC34	Tetratricopeptide repeat protein 34	TTC34_HUMAN	7.86e-40
A8MYP8-2	ODF3B	Isoform 2 of Outer dense fiber protein 3B	ODF3B_HUMAN	3.4e-25
A8MYU2	KCNU1	Potassium channel subfamily U member 1	KCNU1_HUMAN	1.05e-42
A8MYZ0	MINDY4B	Inactive ubiquitin carboxyl-terminal hydrolase MINDY-4B	MIY4B_HUMAN	1.49e-07
A8MYZ5	IQCF6	IQ domain-containing protein F6	IQCF6_HUMAN	8.79e-12
A8MYZ6	FOXO6	Forkhead box protein O6	FOXO6_HUMAN	2.89e-05
A8MZ59-1	LEUTX	Isoform 2 of Paired-like homeodomain transcription factor LEUTX	LEUTX_HUMAN	2.72e-63
A8MZF0	PRR33	Proline-rich protein 33	PRR33_HUMAN	6.89e-24
A8MZG2	C16orf90	Uncharacterized protein C16orf90	CP090_HUMAN	7.17e-06
A8TX70;A8TX70-2	COL6A5	Collagen alpha-5(VI) chain;Isoform 2 of Collagen alpha-5(VI) chain	CO6A5_HUMAN	2.96e-47
A9YTQ3-2;A9YTQ3-3	AHRR	Isoform 2 of Aryl hydrocarbon receptor repressor;Isoform 3 of Aryl hydrocarbon receptor repressor	AHRR_HUMAN	1.11e-06
A9Z1Z3	FER1L4	Fer-1-like protein 4	FR1L4_HUMAN	1.93e-34
B0I1T2	MYO1G	Unconventional myosin-Ig	MYO1G_HUMAN	8.71e-32
B0YJ81	HACD1	Very-long-chain (3R)-3-hydroxyacyl-CoA dehydratase 1	HACD1_HUMAN	8.91e-05
B1AJZ9;B1AJZ9-4	FHAD1	Forkhead-associated domain-containing protein 1;Isoform 4 of Forkhead-associated domain-containing protein 1	FHAD1_HUMAN	3.31e-77
B1AK53	ESPN	Espin	ESPN_HUMAN	3.49e-61
B1AK76	SNURFL	Putative SNURF-like protein	SNUFL_HUMAN	2.19e-07
B1AKI9	ISM1	Isthmin-1	ISM1_HUMAN	6.39e-08
B1AL46	NUTM2E	NUT family member 2E	NTM2E_HUMAN	0.000205171
B1ANH7	IBA57-DT	Putative uncharacterized protein IBA57-DT	IBADT_HUMAN	1.62e-08
B2CW77	KLLN	Killin	KILIN_HUMAN	6.71e-08
B2RPK0	HMGB1P1	Putative high mobility group protein B1-like 1	HGB1A_HUMAN	1.97e-29
B2RUZ4	SMIM1	Small integral membrane protein 1	SMIM1_HUMAN	5.98e-28
B2RXF5	ZBTB42	Zinc finger and BTB domain-containing protein 42	ZBT42_HUMAN	5.11e-15
B2RXH2	KDM4E	Lysine-specific demethylase 4E	KDM4E_HUMAN	7.43e-08
B2RXH4	BTBD18	BTB/POZ domain-containing protein 18	BTBDI_HUMAN	7.33e-22
B3KU38;B3KU38-2	IQCJ-SCHIP1	IQCJ-SCHIP1 readthrough transcript protein;Isoform IQCJ-SCHIP1-2 of IQCJ-SCHIP1 readthrough transcript protein	IQIP1_HUMAN	1.98e-11
B3SHH9	TMEM114	Transmembrane protein 114	TM114_HUMAN	0.000198567
B4DXR9	ZNF732	Zinc finger protein 732	ZN732_HUMAN	3.7e-05
B4E2M5	ANKRD66	Ankyrin repeat domain-containing protein 66	ANR66_HUMAN	1.85e-35
B5MCY1	TDRD15	Tudor domain-containing protein 15	TDR15_HUMAN	4.15e-15
B5ME19;Q99613	EIF3CL;EIF3C	Eukaryotic translation initiation factor 3 subunit C-like protein;Eukaryotic translation initiation factor 3 subunit C	EIFCL_HUMAN;EIF3C_HUMAN	2.58e-27
B6A8C7	TARM1	T-cell-interacting, activating receptor on myeloid cells protein 1	TARM1_HUMAN	1.99e-21
B6SEH9	ERVV-2	Endogenous retrovirus group V member 2 Env polyprotein	ERVV2_HUMAN	8.35e-37
B7U540	KCNJ18	Inward rectifier potassium channel 18	KCJ18_HUMAN	0.00625396
B7Z1M9	C2CD4D	C2 calcium-dependent domain-containing protein 4D	C2D4D_HUMAN	6.5e-20
B7ZAP0	RABGAP1L	Rab GTPase-activating protein 1-like, isoform 10	RBG10_HUMAN	3.32e-11
B7ZAQ6;P0CG08	GPR89A;GPR89B	Golgi pH regulator A;Golgi pH regulator B	GPHRA_HUMAN;GPHRB_HUMAN	2.26e-19
B8ZZ34-3	SHISA8	Isoform 1 of Protein shisa-8	SHSA8_HUMAN	3.19e-14
B9A014;P0DPQ4	FAM243A;FAM243B	Protein FAM243A;Protein FAM243B	F243A_HUMAN;F243B_HUMAN	2.04e-17
B9A064	IGLL5	Immunoglobulin lambda-like polypeptide 5	IGLL5_HUMAN	6.1e-05
C9J1S8	TRIM49D1	Tripartite motif-containing protein 49D	TR49D_HUMAN	4.12e-14
C9J3I9	C5orf58	Putative uncharacterized protein C5orf58	CE058_HUMAN	4.24e-20
C9J3V5	TEX22	Testis-expressed protein 22	TEX22_HUMAN	0.000180684
C9JDP6	CLDN25	Putative claudin-25	CLD25_HUMAN	3.53e-05
C9JJ37	BTBD19	BTB/POZ domain-containing protein 19	BTBDJ_HUMAN	1.65e-05
C9JL84-2	HHLA1	Isoform 2 of HERV-H LTR-associating protein 1	HHLA1_HUMAN	3.64e-05
C9JLR9	C11orf95	Uncharacterized protein C11orf95	CK095_HUMAN	1.73e-14
C9JLW8	MCRIP1	Mapk-regulated corepressor-interacting protein 1	MCRI1_HUMAN	7.29e-06
C9JPN9;D6R901;D6RCP7	USP17L12;USP17L21;USP17L19	Ubiquitin carboxyl-terminal hydrolase 17-like protein 12;Ubiquitin carboxyl-terminal hydrolase 17-like protein 21;Ubiquitin carboxyl-terminal hydrolase 17-like protein 19	UL17C_HUMAN;U17LL_HUMAN;U17LJ_HUMAN	0.000248979
C9JQI7	TMEM232	Transmembrane protein 232	TM232_HUMAN	2.37e-11
C9JQL5		Putative dispanin subfamily A member 2d	DSA2D_HUMAN	2.92e-19
C9JR72	KBTBD13	Kelch repeat and BTB domain-containing protein 13	KBTBD_HUMAN	6.79e-06
C9JRZ8;C9JRZ8-2	AKR1B15	Aldo-keto reductase family 1 member B15;Isoform 2 of Aldo-keto reductase family 1 member B15	AK1BF_HUMAN	1.34e-16
C9JTQ0	ANKRD63	Ankyrin repeat domain-containing protein 63	ANR63_HUMAN	1.28e-16
D6REC4	CFAP99	Cilia- and flagella-associated protein 99	CFA99_HUMAN	3.95e-11
D6RGH6	MCIDAS	Multicilin	MCIN_HUMAN	1.86e-43
D6RGX4	FAM90A26	Putative protein FAM90A26	F90AP_HUMAN	3.31e-77
E0CX11	STMP1	Short transmembrane mitochondrial protein 1	STMP1_HUMAN	5.45e-07
E2RYF6	MUC22	Mucin-22	MUC22_HUMAN	6.36e-11
E2RYF7	HCG22	Protein PBMUCL2	PBMU2_HUMAN	7.73e-05
E5RG02	PRSS46P	Putative serine protease 46	PRS46_HUMAN	1.29e-16
E5RHQ5	NPIPB11	Nuclear pore complex-interacting protein family member B11	NPB11_HUMAN	1.87e-17
E5RJM6-2	ANKRD65	Isoform 2 of Ankyrin repeat domain-containing protein 65	ANR65_HUMAN	0.000350723
E5RQL4	FTCDNL1	Formiminotransferase N-terminal subdomain-containing protein	FONG_HUMAN	0.000207284
E7ERA6	RNF223	RING finger protein 223	RN223_HUMAN	1.61e-07
E7EU14	PPP5D1	Protein PPP5D1	PP5D1_HUMAN	3.25e-05
E7EW31	PROB1	Proline-rich basic protein 1	PROB1_HUMAN	7.48e-50
E9PAV3	NACA	Nascent polypeptide-associated complex subunit alpha, muscle-specific form	NACAM_HUMAN	2.15e-31
E9PGG2	ANHX	Anomalous homeobox protein	ANHX_HUMAN	5.9e-21
F2Z3F1	C5orf67	Uncharacterized protein C5orf67	CE067_HUMAN	4.19e-06
F5H4A9	C3orf80	Uncharacterized membrane protein C3orf80	CC080_HUMAN	3.31e-77
F5H4B4	FAM227A	Protein FAM227A	F227A_HUMAN	5.84e-17
G2XKQ0	SUMO1P1	Small ubiquitin-related modifier 5	SUMO5_HUMAN	7.45e-15
G3V0H7	SLCO1B7	Putative solute carrier organic anion transporter family member 1B7	SO1B7_HUMAN	2.12e-09
G3V211-2	LINC01619	Isoform 2 of Uncharacterized protein encoded by LINC01619	CL079_HUMAN	1.21e-09
H3BQW9	FAM229A	Protein FAM229A	F229A_HUMAN	8.37e-06
H3BR10	SMLR1	Small leucine-rich protein 1	SMLR1_HUMAN	0.000607486
H3BTG2-2	TEX46	Isoform 2 of Testis-expressed protein 46	TEX46_HUMAN	7.93e-07
H7BZ55	CROCC2	Putative ciliary rootlet coiled-coil protein 2	CRCC2_HUMAN	3.57e-19
I3L1E1	C19orf84	Uncharacterized protein C19orf84	CS084_HUMAN	7.76e-06
K9M1U5;K9M1U5-3	IFNL4	Interferon lambda-4;Isoform 3 of Interferon lambda-4	IFNL4_HUMAN	0.00124725
L0R8F8	MIEF1	MIEF1 upstream open reading frame protein	MIDUO_HUMAN	0.000205869
M5A8F1	ERVH48-1	Suppressyn	SUPYN_HUMAN	5.78e-12
O00115;O00115-2	DNASE2	Deoxyribonuclease-2-alpha;Isoform 2 of Deoxyribonuclease-2-alpha	DNS2A_HUMAN	8.51e-08
O00124;O00124-3	UBXN8	UBX domain-containing protein 8;Isoform 3 of UBX domain-containing protein 8	UBXN8_HUMAN	2.42e-10
O00139-1;O00139-2	KIF2A	Isoform 1 of Kinesin-like protein KIF2A;Isoform 2 of Kinesin-like protein KIF2A	KIF2A_HUMAN	1.51e-40
O00141-2	SGK1	Isoform 2 of Serine/threonine-protein kinase Sgk1	SGK1_HUMAN	1.56e-05
O00142-6	TK2	Isoform 6 of Thymidine kinase 2, mitochondrial	KITM_HUMAN	1.21e-09
O00144	FZD9	Frizzled-9	FZD9_HUMAN	8.31e-17
O00148	DDX39A	ATP-dependent RNA helicase DDX39A	DX39A_HUMAN	4.78e-25
O00151	PDLIM1	PDZ and LIM domain protein 1	PDLI1_HUMAN	2.36e-07
O00154-4	ACOT7	Isoform 4 of Cytosolic acyl coenzyme A thioester hydrolase	BACH_HUMAN	1.51e-11
O00160	MYO1F	Unconventional myosin-If	MYO1F_HUMAN	9.29e-42
O00161	SNAP23	Synaptosomal-associated protein 23	SNP23_HUMAN	1.03e-11
O00165;O00165-2	HAX1	HCLS1-associated protein X-1;Isoform 2 of HCLS1-associated protein X-1	HAX1_HUMAN	9.18e-27
O00167;O00167-2;O00167-3	EYA2	Eyes absent homolog 2;Isoform 2 of Eyes absent homolog 2;Isoform 3 of Eyes absent homolog 2	EYA2_HUMAN	4.35e-33
O00170	AIP	AH receptor-interacting protein	AIP_HUMAN	1.86e-05
O00180	KCNK1	Potassium channel subfamily K member 1	KCNK1_HUMAN	5.25e-20
O00186	STXBP3	Syntaxin-binding protein 3	STXB3_HUMAN	1.5e-05
O00187	MASP2	Mannan-binding lectin serine protease 2	MASP2_HUMAN	7.16e-23
O00192	ARVCF	Armadillo repeat protein deleted in velo-cardio-facial syndrome	ARVC_HUMAN	5.83e-32
O00194	RAB27B	Ras-related protein Rab-27B	RB27B_HUMAN	0.00109048
O00198	HRK	Activator of apoptosis harakiri	HRK_HUMAN	3.65e-06
O00204-2	SULT2B1	Isoform 2 of Sulfotransferase 2B1	ST2B1_HUMAN	2.35e-20
O00206	TLR4	Toll-like receptor 4	TLR4_HUMAN	1.03e-23
O00206-2	TLR4	Isoform 2 of Toll-like receptor 4	TLR4_HUMAN	1.47e-06
O00217	NDUFS8	NADH dehydrogenase [ubiquinone] iron-sulfur protein 8, mitochondrial	NDUS8_HUMAN	9.9e-34
O00219-2	HAS3	Isoform 2 of Hyaluronan synthase 3	HYAS3_HUMAN	2.09e-15
O00220	TNFRSF10A	Tumor necrosis factor receptor superfamily member 10A	TR10A_HUMAN	8.25e-29
O00221	NFKBIE	NF-kappa-B inhibitor epsilon	IKBE_HUMAN	3.74e-52
O00222;O00222-2	GRM8	Metabotropic glutamate receptor 8;Isoform B of Metabotropic glutamate receptor 8	GRM8_HUMAN	9.75e-08
O00231	PSMD11	26S proteasome non-ATPase regulatory subunit 11	PSD11_HUMAN	9.28e-34
O00232	PSMD12	26S proteasome non-ATPase regulatory subunit 12	PSD12_HUMAN	6e-34
O00237	RNF103	E3 ubiquitin-protein ligase RNF103	RN103_HUMAN	2.38e-25
O00244	ATOX1	Copper transport protein ATOX1	ATOX1_HUMAN	4.93e-18
O00253	AGRP	Agouti-related protein	AGRP_HUMAN	8.96e-05
O00254;O00254-2	F2RL2	Proteinase-activated receptor 3;Isoform 2 of Proteinase-activated receptor 3	PAR3_HUMAN	7.04e-06
O00273;O00273-2	DFFA	DNA fragmentation factor subunit alpha;Isoform DFF35 of DNA fragmentation factor subunit alpha	DFFA_HUMAN	2.24e-46
O00287	RFXAP	Regulatory factor X-associated protein	RFXAP_HUMAN	1.58e-51
O00294	TULP1	Tubby-related protein 1	TULP1_HUMAN	1.61e-27
O00299	CLIC1	Chloride intracellular channel protein 1	CLIC1_HUMAN	1.46e-33
O00300	TNFRSF11B	Tumor necrosis factor receptor superfamily member 11B	TR11B_HUMAN	4.5e-19
O00303	EIF3F	Eukaryotic translation initiation factor 3 subunit F	EIF3F_HUMAN	4.54e-17
O00305;O00305-2;O00305-3	CACNB4	Voltage-dependent L-type calcium channel subunit beta-4;Isoform 2 of Voltage-dependent L-type calcium channel subunit beta-4;Isoform 3 of Voltage-dependent L-type calcium channel subunit beta-4	CACB4_HUMAN	1.47e-31
O00308	WWP2	NEDD4-like E3 ubiquitin-protein ligase WWP2	WWP2_HUMAN	8.42e-46
O00321;O00321-2	ETV2	ETS translocation variant 2;Isoform 2 of ETS translocation variant 2	ETV2_HUMAN	2.49e-08
O00322;O00322-2	UPK1A	Uroplakin-1a;Isoform 2 of Uroplakin-1a	UPK1A_HUMAN	5.82e-05
O00330	PDHX	Pyruvate dehydrogenase protein X component, mitochondrial	ODPX_HUMAN	2.12e-31
O00338-2	SULT1C2	Isoform Long of Sulfotransferase 1C2	ST1C2_HUMAN	2.35e-31
O00339;O00339-2;O00339-3	MATN2	Matrilin-2;Isoform 2 of Matrilin-2;Isoform 3 of Matrilin-2	MATN2_HUMAN	6.66e-34
O00341	SLC1A7	Excitatory amino acid transporter 5	EAA5_HUMAN	1.13e-44
O00358	FOXE1	Forkhead box protein E1	FOXE1_HUMAN	1.66e-05
O00370		LINE-1 retrotransposable element ORF2 protein	LORF2_HUMAN	2.36e-09
O00391	QSOX1	Sulfhydryl oxidase 1	QSOX1_HUMAN	2.52e-38
O00398	P2RY10	Putative P2Y purinoceptor 10	P2Y10_HUMAN	4.65e-26
O00399	DCTN6	Dynactin subunit 6	DCTN6_HUMAN	1.83e-46
O00401	WASL	Neural Wiskott-Aldrich syndrome protein	WASL_HUMAN	9.01e-06
O00408	PDE2A	cGMP-dependent 3',5'-cyclic phosphodiesterase	PDE2A_HUMAN	2.23e-42
O00409;O00409-2	FOXN3	Forkhead box protein N3;Isoform 2 of Forkhead box protein N3	FOXN3_HUMAN	9.56e-07
O00410	IPO5	Importin-5	IPO5_HUMAN	5.42e-45
O00411	POLRMT	DNA-directed RNA polymerase, mitochondrial	RPOM_HUMAN	5.61e-28
O00418	EEF2K	Eukaryotic elongation factor 2 kinase	EF2K_HUMAN	8.17e-25
O00423-3	EML1	Isoform 3 of Echinoderm microtubule-associated protein-like 1	EMAL1_HUMAN	1.89e-33
O00429-4;O00429-9	DNM1L	Isoform 3 of Dynamin-1-like protein;Isoform 9 of Dynamin-1-like protein	DNM1L_HUMAN	9.78e-24
O00443	PIK3C2A	Phosphatidylinositol 4-phosphate 3-kinase C2 domain-containing subunit alpha	P3C2A_HUMAN	8.22e-27
O00459	PIK3R2	Phosphatidylinositol 3-kinase regulatory subunit beta	P85B_HUMAN	3.71e-06
O00462	MANBA	Beta-mannosidase	MANBA_HUMAN	1.28e-24
O00468-6	AGRN	Isoform 6 of Agrin	AGRIN_HUMAN	1.35e-44
O00469-3	PLOD2	Isoform 3 of Procollagen-lysine,2-oxoglutarate 5-dioxygenase 2	PLOD2_HUMAN	3.62e-27
O00472	ELL2	RNA polymerase II elongation factor ELL2	ELL2_HUMAN	1.61e-47
O00472-2	ELL2	Isoform 2 of RNA polymerase II elongation factor ELL2	ELL2_HUMAN	0.00337386
O00481-4	BTN3A1	Isoform 4 of Butyrophilin subfamily 3 member A1	BT3A1_HUMAN	3.17e-30
O00482;O00482-2;O00482-4	NR5A2	Nuclear receptor subfamily 5 group A member 2;Isoform 1 of Nuclear receptor subfamily 5 group A member 2;Isoform 4 of Nuclear receptor subfamily 5 group A member 2	NR5A2_HUMAN	1.31e-07
O00483	NDUFA4	Cytochrome c oxidase subunit NDUFA4	NDUA4_HUMAN	1.45e-06
O00487	PSMD14	26S proteasome non-ATPase regulatory subunit 14	PSDE_HUMAN	1.61e-26
O00488	ZNF593	Zinc finger protein 593	ZN593_HUMAN	4.79e-40
O00499;O00499-10;O00499-11;O00499-2;O00499-3;O00499-4;O00499-5;O00499-6;O00499-7;O00499-8;O00499-9	BIN1	Myc box-dependent-interacting protein 1;Isoform BIN1-13 of Myc box-dependent-interacting protein 1;Isoform BIN1+12A of Myc box-dependent-interacting protein 1;Isoform IIB of Myc box-dependent-interacting protein 1;Isoform IIC1 of Myc box-dependent-interacting protein 1;Isoform IIC2 of Myc box-dependent-interacting protein 1;Isoform IID of Myc box-dependent-interacting protein 1;Isoform II2 of Myc…	BIN1_HUMAN	6.86e-07
O00506	STK25	Serine/threonine-protein kinase 25	STK25_HUMAN	3.42e-13
O00522;O00522-2;O00522-3	KRIT1	Krev interaction trapped protein 1;Isoform 2 of Krev interaction trapped protein 1;Isoform 3 of Krev interaction trapped protein 1	KRIT1_HUMAN	4.09e-41
O00534	VWA5A	von Willebrand factor A domain-containing protein 5A	VMA5A_HUMAN	2.36e-17
O00534-4	VWA5A	Isoform 4 of von Willebrand factor A domain-containing protein 5A	VMA5A_HUMAN	0.000207089
O00541;O00541-2	PES1	Pescadillo homolog;Isoform 2 of Pescadillo homolog	PESC_HUMAN	3.14e-07
O00559-2	EBAG9	Isoform 2 of Receptor-binding cancer antigen expressed on SiSo cells	RCAS1_HUMAN	6.11e-13
O00560-2	SDCBP	Isoform 2 of Syntenin-1	SDCB1_HUMAN	2.97e-42
O00560-3	SDCBP	Isoform 3 of Syntenin-1	SDCB1_HUMAN	5.17e-29
O00566	MPHOSPH10	U3 small nucleolar ribonucleoprotein protein MPP10	MPP10_HUMAN	2.46e-56
O00567	NOP56	Nucleolar protein 56	NOP56_HUMAN	1.66e-27
O00574	CXCR6	C-X-C chemokine receptor type 6	CXCR6_HUMAN	0.000204929
O00584	RNASET2	Ribonuclease T2	RNT2_HUMAN	5e-19
O00585	CCL21	C-C motif chemokine 21	CCL21_HUMAN	3.15e-05
O00590	ACKR2	Atypical chemokine receptor 2	ACKR2_HUMAN	6.27e-06
O00591	GABRP	Gamma-aminobutyric acid receptor subunit pi	GBRP_HUMAN	2.31e-52
O00592;O00592-2	PODXL	Podocalyxin;Isoform 2 of Podocalyxin	PODXL_HUMAN	8.79e-18
O00622	CCN1	CCN family member 1	CCN1_HUMAN	2.24e-06
O00623	PEX12	Peroxisome assembly protein 12	PEX12_HUMAN	0.000250129
O00624;O00624-2;O00624-3	SLC17A2	Sodium-dependent phosphate transport protein 3;Isoform 2 of Sodium-dependent phosphate transport protein 3;Isoform 3 of Sodium-dependent phosphate transport protein 3	NPT3_HUMAN	4.17e-34
O00625	PIR	Pirin	PIR_HUMAN	6.87e-20
O00628;O00628-2	PEX7	Peroxisomal targeting signal 2 receptor;Isoform 2 of Peroxisomal targeting signal 2 receptor	PEX7_HUMAN	6.4e-29
O00629	KPNA4	Importin subunit alpha-3	IMA3_HUMAN	4.04e-05
O00635	TRIM38	E3 ubiquitin-protein ligase TRIM38	TRI38_HUMAN	5.4e-06
O00744	WNT10B	Protein Wnt-10b	WN10B_HUMAN	1.17e-15
O00746	NME4	Nucleoside diphosphate kinase, mitochondrial	NDKM_HUMAN	7.52e-21
O00750	PIK3C2B	Phosphatidylinositol 4-phosphate 3-kinase C2 domain-containing subunit beta	P3C2B_HUMAN	3.45e-24
O00754;O00754-2	MAN2B1	Lysosomal alpha-mannosidase;Isoform 2 of Lysosomal alpha-mannosidase	MA2B1_HUMAN	6.46e-39
O00755	WNT7A	Protein Wnt-7a	WNT7A_HUMAN	7.12e-13
O00757	FBP2	Fructose-1,6-bisphosphatase isozyme 2	F16P2_HUMAN	3.24e-61
O00763;O00763-3	ACACB	Acetyl-CoA carboxylase 2;Isoform 3 of Acetyl-CoA carboxylase 2	ACACB_HUMAN	4.44e-43
O00767	SCD	Acyl-CoA desaturase	ACOD_HUMAN	9.63e-08
O14490-4	DLGAP1	Isoform 4 of Disks large-associated protein 1	DLGP1_HUMAN	9.41e-13
O14490-5	DLGAP1	Isoform 5 of Disks large-associated protein 1	DLGP1_HUMAN	2.71e-19
O14490;O14490-7	DLGAP1	Disks large-associated protein 1;Isoform 7 of Disks large-associated protein 1	DLGP1_HUMAN	1.2e-33
O14492	SH2B2	SH2B adapter protein 2	SH2B2_HUMAN	2.5e-36
O14493;O15551;O95484;P56747	CLDN4;CLDN3;CLDN9;CLDN6	Claudin-4;Claudin-3;Claudin-9;Claudin-6	CLD4_HUMAN;CLD3_HUMAN;CLD9_HUMAN;CLD6_HUMAN	0.00118862
O14494-2	PLPP1	Isoform 2 of Phospholipid phosphatase 1	PLPP1_HUMAN	4.07e-32
O14495	PLPP3	Phospholipid phosphatase 3	PLPP3_HUMAN	4.33e-25
O14497;O14497-2	ARID1A	AT-rich interactive domain-containing protein 1A;Isoform 2 of AT-rich interactive domain-containing protein 1A	ARI1A_HUMAN	2.16e-24
O14520	AQP7	Aquaporin-7	AQP7_HUMAN	8.89e-17
O14520-2	AQP7	Isoform 2 of Aquaporin-7	AQP7_HUMAN	0.00213623
O14525;O14525-2;O14525-3	ASTN1	Astrotactin-1;Isoform 1 of Astrotactin-1;Isoform 3 of Astrotactin-1	ASTN1_HUMAN	3.97e-19
O14526;O14526-2	FCHO1	F-BAR domain only protein 1;Isoform 2 of F-BAR domain only protein 1	FCHO1_HUMAN	1.23e-50
O14529	CUX2	Homeobox protein cut-like 2	CUX2_HUMAN	3.21e-58
O14530;O14530-2	TXNDC9	Thioredoxin domain-containing protein 9;Isoform 2 of Thioredoxin domain-containing protein 9	TXND9_HUMAN	2.48e-05
O14545	TRAFD1	TRAF-type zinc finger domain-containing protein 1	TRAD1_HUMAN	7.23e-20
O14545-2	TRAFD1	Isoform 2 of TRAF-type zinc finger domain-containing protein 1	TRAD1_HUMAN	3.97e-06
O14559;O14559-11	ARHGAP33	Rho GTPase-activating protein 33;Isoform 3 of Rho GTPase-activating protein 33	RHG33_HUMAN	2.14e-37
O14561	NDUFAB1	Acyl carrier protein, mitochondrial	ACPM_HUMAN	3.94e-12
O14562	UBFD1	Ubiquitin domain-containing protein UBFD1	UBFD1_HUMAN	1.94e-05
O14576;O14576-2	DYNC1I1	Cytoplasmic dynein 1 intermediate chain 1;Isoform 2 of Cytoplasmic dynein 1 intermediate chain 1	DC1I1_HUMAN	1.17e-29
O14578-4	CIT	Isoform 4 of Citron Rho-interacting kinase	CTRO_HUMAN	1.2e-62
O14581	OR7A17	Olfactory receptor 7A17	OR7AH_HUMAN	0.000171702
O14594	NCAN	Neurocan core protein	NCAN_HUMAN	8.27e-07
O14599	BPY2	Testis-specific basic protein Y 2	VCY2_HUMAN	9.42e-30
O14602;P47813	EIF1AY;EIF1AX	Eukaryotic translation initiation factor 1A, Y-chromosomal;Eukaryotic translation initiation factor 1A, X-chromosomal	IF1AY_HUMAN;IF1AX_HUMAN	1.81e-06
O14607;O14607-3;O14607-4	UTY	Histone demethylase UTY;Isoform 3 of Histone demethylase UTY;Isoform 4 of Histone demethylase UTY	UTY_HUMAN	2.37e-31
O14609	XKRY	Testis-specific XK-related protein, Y-linked	XKRY_HUMAN	3.72e-27
O14610	GNGT2	Guanine nucleotide-binding protein G(I)/G(S)/G(O) subunit gamma-T2	GBGT2_HUMAN	9.73e-05
O14617;O14617-2;O14617-5	AP3D1	AP-3 complex subunit delta-1;Isoform 2 of AP-3 complex subunit delta-1;Isoform 5 of AP-3 complex subunit delta-1	AP3D1_HUMAN	1.86e-34
O14618	CCS	Copper chaperone for superoxide dismutase	CCS_HUMAN	0.00118481
O14627	CDX4	Homeobox protein CDX-4	CDX4_HUMAN	6.71e-22
O14628-6;O14628-7	ZNF195	Isoform 6 of Zinc finger protein 195;Isoform 7 of Zinc finger protein 195	ZN195_HUMAN	3.13e-30
O14633;Q5T751;Q5T753;Q5T754;Q5T7P2;Q5T7P3;Q5TA79;Q5TA81;Q5TA82;Q5TCM9	LCE2B;LCE1C;LCE1E;LCE1F;LCE1A;LCE1B;LCE2A;LCE2C;LCE2D;LCE5A	Late cornified envelope protein 2B;Late cornified envelope protein 1C;Late cornified envelope protein 1E;Late cornified envelope protein 1F;Late cornified envelope protein 1A;Late cornified envelope protein 1B;Late cornified envelope protein 2A;Late cornified envelope protein 2C;Late cornified envelope protein 2D;Late cornified envelope protein 5A	LCE2B_HUMAN;LCE1C_HUMAN;LCE1E_HUMAN;LCE1F_HUMAN;LCE1A_HUMAN;LCE1B_HUMAN;LCE2A_HUMAN;LCE2C_HUMAN;LCE2D_HUMAN;LCE5A_HUMAN	0.000738338
O14638	ENPP3	Ectonucleotide pyrophosphatase/phosphodiesterase family member 3	ENPP3_HUMAN	2.12e-22
O14641	DVL2	Segment polarity protein dishevelled homolog DVL-2	DVL2_HUMAN	9.17e-26
O14645;O14645-2	DNALI1	Axonemal dynein light intermediate polypeptide 1;Isoform 2 of Axonemal dynein light intermediate polypeptide 1	IDLC_HUMAN	0.000224493
O14653-2	GOSR2	Isoform B of Golgi SNAP receptor complex member 2	GOSR2_HUMAN	7.23e-17
O14654	IRS4	Insulin receptor substrate 4	IRS4_HUMAN	9.58e-37
O14656	TOR1A	Torsin-1A	TOR1A_HUMAN	6.04e-40
O14657	TOR1B	Torsin-1B	TOR1B_HUMAN	8.54e-07
O14668	PRRG1	Transmembrane gamma-carboxyglutamic acid protein 1	TMG1_HUMAN	1.34e-05
O14672	ADAM10	Disintegrin and metalloproteinase domain-containing protein 10	ADA10_HUMAN	1.11e-17
O14682-2	ENC1	Isoform 2 of Ectoderm-neural cortex protein 1	ENC1_HUMAN	1.84e-07
O14683	TP53I11	Tumor protein p53-inducible protein 11	P5I11_HUMAN	1.67e-09
O14686;O14686-3	KMT2D	Histone-lysine N-methyltransferase 2D;Isoform 3 of Histone-lysine N-methyltransferase 2D	KMT2D_HUMAN	2.86e-34
O14713	ITGB1BP1	Integrin beta-1-binding protein 1	ITBP1_HUMAN	0.000118754
O14717	TRDMT1	tRNA (cytosine(38)-C(5))-methyltransferase	TRDMT_HUMAN	4.33e-38
O14718	RRH	Visual pigment-like receptor peropsin	OPSX_HUMAN	6.12e-52
O14727-3;O14727-4;O14727-5	APAF1	Isoform 3 of Apoptotic protease-activating factor 1;Isoform 4 of Apoptotic protease-activating factor 1;Isoform 5 of Apoptotic protease-activating factor 1	APAF_HUMAN	8.35e-37
O14730;O14730-2	RIOK3	Serine/threonine-protein kinase RIO3;Isoform 2 of Serine/threonine-protein kinase RIO3	RIOK3_HUMAN	3.78e-07
O14733;O14733-2;O14733-3;O14733-4	MAP2K7	Dual specificity mitogen-activated protein kinase kinase 7;Isoform 2 of Dual specificity mitogen-activated protein kinase kinase 7;Isoform 3 of Dual specificity mitogen-activated protein kinase kinase 7;Isoform 4 of Dual specificity mitogen-activated protein kinase kinase 7	MP2K7_HUMAN	2.09e-06
O14734	ACOT8	Acyl-coenzyme A thioesterase 8	ACOT8_HUMAN	7.29e-16
O14735-2	CDIPT	Isoform 2 of CDP-diacylglycerol--inositol 3-phosphatidyltransferase	CDIPT_HUMAN	0.00034334
O14744;O14744-2	PRMT5	Protein arginine N-methyltransferase 5;Isoform 2 of Protein arginine N-methyltransferase 5	ANM5_HUMAN	3.17e-10
O14770-7;O14770-8	MEIS2	Isoform 7 of Homeobox protein Meis2;Isoform 8 of Homeobox protein Meis2	MEIS2_HUMAN	0.000113427
O14770;O14770-2;O14770-3;O14770-4	MEIS2	Homeobox protein Meis2;Isoform 2 of Homeobox protein Meis2;Isoform 3 of Homeobox protein Meis2;Isoform 4 of Homeobox protein Meis2	MEIS2_HUMAN	3.11e-08
O14772	FPGT	Fucose-1-phosphate guanylyltransferase	FPGT_HUMAN	7.48e-11
O14773	TPP1	Tripeptidyl-peptidase 1	TPP1_HUMAN	4.45e-29
O14777	NDC80	Kinetochore protein NDC80 homolog	NDC80_HUMAN	1.51e-50
O14786	NRP1	Neuropilin-1	NRP1_HUMAN	9.45e-17
O14786-2;O14786-3	NRP1	Isoform 2 of Neuropilin-1;Isoform 3 of Neuropilin-1	NRP1_HUMAN	1.91e-33
O14787;O14787-2	TNPO2	Transportin-2;Isoform 2 of Transportin-2	TNPO2_HUMAN	2.58e-06
O14792	HS3ST1	Heparan sulfate glucosamine 3-O-sulfotransferase 1	HS3S1_HUMAN	2.15e-06
O14793	MSTN	Growth/differentiation factor 8	GDF8_HUMAN	2.47e-09
O14810	CPLX1	Complexin-1	CPLX1_HUMAN	0.0017779
O14813;Q99453	PHOX2A;PHOX2B	Paired mesoderm homeobox protein 2A;Paired mesoderm homeobox protein 2B	PHX2A_HUMAN;PHX2B_HUMAN	1.14e-05
O14817	TSPAN4	Tetraspanin-4	TSN4_HUMAN	8.84e-05
O14818	PSMA7	Proteasome subunit alpha type-7	PSA7_HUMAN	7.9e-27
O14827	RASGRF2	Ras-specific guanine nucleotide-releasing factor 2	RGRF2_HUMAN	1.35e-14
O14828;O14828-2	SCAMP3	Secretory carrier-associated membrane protein 3;Isoform 2 of Secretory carrier-associated membrane protein 3	SCAM3_HUMAN	0.000168164
O14832;O14832-2	PHYH	Phytanoyl-CoA dioxygenase, peroxisomal;Isoform 2 of Phytanoyl-CoA dioxygenase, peroxisomal	PAHX_HUMAN	0.000355229
O14836;O14836-3	TNFRSF13B	Tumor necrosis factor receptor superfamily member 13B;Isoform 3 of Tumor necrosis factor receptor superfamily member 13B	TR13B_HUMAN	1.21e-13
O14841	OPLAH	5-oxoprolinase	OPLA_HUMAN	4.11e-32
O14842	FFAR1	Free fatty acid receptor 1	FFAR1_HUMAN	1.32e-26
O14893-4	GEMIN2	Isoform 4 of Gem-associated protein 2	GEMI2_HUMAN	0.000108699
O14893;O14893-2	GEMIN2	Gem-associated protein 2;Isoform 2 of Gem-associated protein 2	GEMI2_HUMAN	8.25e-20
O14894	TM4SF5	Transmembrane 4 L6 family member 5	T4S5_HUMAN	2.11e-06
O14896	IRF6	Interferon regulatory factor 6	IRF6_HUMAN	3.79e-16
O14901-2	KLF11	Isoform 2 of Krueppel-like factor 11	KLF11_HUMAN	9.33e-20
O14904	WNT9A	Protein Wnt-9a	WNT9A_HUMAN	5.2e-05
O14907	TAX1BP3	Tax1-binding protein 3	TX1B3_HUMAN	1.87e-22
O14908;O14908-2	GIPC1	PDZ domain-containing protein GIPC1;Isoform 2 of PDZ domain-containing protein GIPC1	GIPC1_HUMAN	1.03e-19
O14910	LIN7A	Protein lin-7 homolog A	LIN7A_HUMAN	4.85e-26
O14917	PCDH17	Protocadherin-17	PCD17_HUMAN	5e-33
O14921	RGS13	Regulator of G-protein signaling 13	RGS13_HUMAN	2.47e-17
O14929	HAT1	Histone acetyltransferase type B catalytic subunit	HAT1_HUMAN	3.23e-17
O14936;O14936-2	CASK	Peripheral plasma membrane protein CASK;Isoform 2 of Peripheral plasma membrane protein CASK	CSKP_HUMAN	1.44e-21
O14958	CASQ2	Calsequestrin-2	CASQ2_HUMAN	3.3e-52
O14960	LECT2	Leukocyte cell-derived chemotaxin-2	LECT2_HUMAN	8.16e-33
O14964	HGS	Hepatocyte growth factor-regulated tyrosine kinase substrate	HGS_HUMAN	8.33e-13
O14965	AURKA	Aurora kinase A	AURKA_HUMAN	2.44e-42
O14966;O14966-2	RAB29	Ras-related protein Rab-7L1;Isoform 2 of Ras-related protein Rab-7L1	RAB7L_HUMAN	3.8e-22
O14972;O14972-2	VPS26C	Vacuolar protein sorting-associated protein 26C;Isoform 2 of Vacuolar protein sorting-associated protein 26C	VP26C_HUMAN	2.39e-07
O14975;O14975-2	SLC27A2	Very long-chain acyl-CoA synthetase;Isoform 2 of Very long-chain acyl-CoA synthetase	S27A2_HUMAN	1.7e-06
O14976	GAK	Cyclin-G-associated kinase	GAK_HUMAN	8.5e-36
O14977	AZIN1	Antizyme inhibitor 1	AZIN1_HUMAN	6.82e-45
O14978	ZNF263	Zinc finger protein 263	ZN263_HUMAN	2.8e-56
O14979;O14979-2;O14979-3	HNRNPDL	Heterogeneous nuclear ribonucleoprotein D-like;Isoform 2 of Heterogeneous nuclear ribonucleoprotein D-like;Isoform 3 of Heterogeneous nuclear ribonucleoprotein D-like	HNRDL_HUMAN	4.12e-27
O14980	XPO1	Exportin-1	XPO1_HUMAN	6.77e-37
O14983;O14983-2	ATP2A1	Sarcoplasmic/endoplasmic reticulum calcium ATPase 1;Isoform SERCA1A of Sarcoplasmic/endoplasmic reticulum calcium ATPase 1	AT2A1_HUMAN	3.26e-22
O14990	PPP1R2C	Protein phosphatase inhibitor 2 family member C	IPP2C_HUMAN	1.67e-06
O14994	SYN3	Synapsin-3	SYN3_HUMAN	6.3e-09
O15014	ZNF609	Zinc finger protein 609	ZN609_HUMAN	1.91e-23
O15016;O15016-2	TRIM66	Tripartite motif-containing protein 66;Isoform 2 of Tripartite motif-containing protein 66	TRI66_HUMAN	1.34e-21
O15018	PDZD2	PDZ domain-containing protein 2	PDZD2_HUMAN	5.11e-18
O15027;O15027-2;O15027-3;O15027-4;O15027-5	SEC16A	Protein transport protein Sec16A;Isoform 2 of Protein transport protein Sec16A;Isoform 3 of Protein transport protein Sec16A;Isoform 4 of Protein transport protein Sec16A;Isoform 5 of Protein transport protein Sec16A	SC16A_HUMAN	8.9e-21
O15031	PLXNB2	Plexin-B2	PLXB2_HUMAN	6.75e-40
O15040	TECPR2	Tectonin beta-propeller repeat-containing protein 2	TCPR2_HUMAN	9.89e-26
O15042;O15042-2	U2SURP	U2 snRNP-associated SURP motif-containing protein;Isoform 2 of U2 snRNP-associated SURP motif-containing protein	SR140_HUMAN	6.26e-33
O15049	N4BP3	NEDD4-binding protein 3	N4BP3_HUMAN	2.99e-29
O15050	TRANK1	TPR and ankyrin repeat-containing protein 1	TRNK1_HUMAN	4.71e-34
O15054;O15054-1	KDM6B	Lysine-specific demethylase 6B;Isoform 1 of Lysine-specific demethylase 6B	KDM6B_HUMAN	6.44e-46
O15056;O15056-2	SYNJ2	Synaptojanin-2;Isoform 2B1 of Synaptojanin-2	SYNJ2_HUMAN	1.03e-23
O15060	ZBTB39	Zinc finger and BTB domain-containing protein 39	ZBT39_HUMAN	7.13e-14
O15061	SYNM	Synemin	SYNEM_HUMAN	7.9e-56
O15062	ZBTB5	Zinc finger and BTB domain-containing protein 5	ZBTB5_HUMAN	3.17e-13
O15063	GARRE1	Granule associated Rac and RHOG effector protein 1	GRRE1_HUMAN	4.36e-26
O15066	KIF3B	Kinesin-like protein KIF3B	KIF3B_HUMAN	1.96e-14
O15067	PFAS	Phosphoribosylformylglycinamidine synthase	PUR4_HUMAN	4.25e-31
O15075;O15075-2	DCLK1	Serine/threonine-protein kinase DCLK1;Isoform 1 of Serine/threonine-protein kinase DCLK1	DCLK1_HUMAN	4.72e-22
O15079	SNPH	Syntaphilin	SNPH_HUMAN	3.54e-11
O15084;O15084-1;O15084-4	ANKRD28	Serine/threonine-protein phosphatase 6 regulatory ankyrin repeat subunit A;Isoform 3 of Serine/threonine-protein phosphatase 6 regulatory ankyrin repeat subunit A;Isoform 4 of Serine/threonine-protein phosphatase 6 regulatory ankyrin repeat subunit A	ANR28_HUMAN	4.35e-24
O15085-2	ARHGEF11	Isoform 2 of Rho guanine nucleotide exchange factor 11	ARHGB_HUMAN	2.94e-22
O15090	ZNF536	Zinc finger protein 536	ZN536_HUMAN	1.46e-33
O15105;O15105-3	SMAD7	Mothers against decapentaplegic homolog 7;Isoform 3 of Mothers against decapentaplegic homolog 7	SMAD7_HUMAN	1.46e-26
O15126	SCAMP1	Secretory carrier-associated membrane protein 1	SCAM1_HUMAN	4.69e-06
O15127	SCAMP2	Secretory carrier-associated membrane protein 2	SCAM2_HUMAN	0.000530102
O15130-2	NPFF	Isoform 2 of Pro-FMRFamide-related neuropeptide FF	NPFF_HUMAN	0.00113166
O15131	KPNA5	Importin subunit alpha-6	IMA6_HUMAN	0.000307808
O15143	ARPC1B	Actin-related protein 2/3 complex subunit 1B	ARC1B_HUMAN	2.97e-23
O15144	ARPC2	Actin-related protein 2/3 complex subunit 2	ARPC2_HUMAN	5.6e-23
O15145	ARPC3	Actin-related protein 2/3 complex subunit 3	ARPC3_HUMAN	1.01e-31
O15146-2	MUSK	Isoform 2 of Muscle, skeletal receptor tyrosine-protein kinase	MUSK_HUMAN	1.77e-20
O15155	BET1	BET1 homolog	BET1_HUMAN	5.03e-06
O15156-2	ZBTB7B	Isoform 2 of Zinc finger and BTB domain-containing protein 7B	ZBT7B_HUMAN	1.85e-52
O15160;O15160-2	POLR1C	DNA-directed RNA polymerases I and III subunit RPAC1;Isoform 2 of DNA-directed RNA polymerases I and III subunit RPAC1	RPAC1_HUMAN	5.84e-11
O15173-2	PGRMC2	Isoform 2 of Membrane-associated progesterone receptor component 2	PGRC2_HUMAN	1.31e-30
O15178;O15178-2	TBXT	T-box transcription factor T;Isoform 2 of T-box transcription factor T	TBXT_HUMAN	2.41e-19
O15195-2	VILL	Isoform 2 of Villin-like protein	VILL_HUMAN	2.39e-36
O15197	EPHB6	Ephrin type-B receptor 6	EPHB6_HUMAN	1.77e-30
O15205	UBD	Ubiquitin D	UBD_HUMAN	7.35e-07
O15211-2	RGL2	Isoform 2 of Ral guanine nucleotide dissociation stimulator-like 2	RGL2_HUMAN	1.1e-47
O15226-2	NKRF	Isoform 2 of NF-kappa-B-repressing factor	NKRF_HUMAN	7.09e-28
O15228	GNPAT	Dihydroxyacetone phosphate acyltransferase	GNPAT_HUMAN	1.74e-29
O15229;O15229-2;O15229-3	KMO	Kynurenine 3-monooxygenase;Isoform 2 of Kynurenine 3-monooxygenase;Isoform 3 of Kynurenine 3-monooxygenase	KMO_HUMAN	3.09e-06
O15230	LAMA5	Laminin subunit alpha-5	LAMA5_HUMAN	6.04e-40
O15231-6;O15231-8	ZNF185	Isoform 6 of Zinc finger protein 185;Isoform 8 of Zinc finger protein 185	ZN185_HUMAN	5.06e-38
O15232;O15232-2	MATN3	Matrilin-3;Isoform 2 of Matrilin-3	MATN3_HUMAN	4.97e-21
O15239	NDUFA1	NADH dehydrogenase [ubiquinone] 1 alpha subcomplex subunit 1	NDUA1_HUMAN	0.000441064
O15240	VGF	Neurosecretory protein VGF	VGF_HUMAN	5.96e-27
O15244	SLC22A2	Solute carrier family 22 member 2	S22A2_HUMAN	4.79e-10
O15245	SLC22A1	Solute carrier family 22 member 1	S22A1_HUMAN	5.27e-16
O15247	CLIC2	Chloride intracellular channel protein 2	CLIC2_HUMAN	8.85e-06
O15260-2	SURF4	Isoform 2 of Surfeit locus protein 4	SURF4_HUMAN	5.02e-18
O15264	MAPK13	Mitogen-activated protein kinase 13	MK13_HUMAN	5.73e-41
O15265-2	ATXN7	Isoform b of Ataxin-7	ATX7_HUMAN	9.38e-20
O15269	SPTLC1	Serine palmitoyltransferase 1	SPTC1_HUMAN	6.16e-29
O15273	TCAP	Telethonin	TELT_HUMAN	1.37e-09
O15296;O15296-4	ALOX15B	Polyunsaturated fatty acid lipoxygenase ALOX15B;Isoform D of Polyunsaturated fatty acid lipoxygenase ALOX15B	LX15B_HUMAN	1.65e-11
O15297	PPM1D	Protein phosphatase 1D	PPM1D_HUMAN	7.07e-14
O15303	GRM6	Metabotropic glutamate receptor 6	GRM6_HUMAN	1.08e-24
O15304	SIVA1	Apoptosis regulatory protein Siva	SIVA_HUMAN	3.44e-08
O15305	PMM2	Phosphomannomutase 2	PMM2_HUMAN	2.28e-30
O15327	INPP4B	Inositol polyphosphate 4-phosphatase type II	INP4B_HUMAN	2.68e-38
O15335	CHAD	Chondroadherin	CHAD_HUMAN	8.66e-19
O15357	INPPL1	Phosphatidylinositol 3,4,5-trisphosphate 5-phosphatase 2	SHIP2_HUMAN	3.58e-40
O15360;O15360-3	FANCA	Fanconi anemia group A protein;Isoform 3 of Fanconi anemia group A protein	FANCA_HUMAN	7.11e-13
O15371;O15371-2;O15371-3	EIF3D	Eukaryotic translation initiation factor 3 subunit D;Isoform 2 of Eukaryotic translation initiation factor 3 subunit D;Isoform 3 of Eukaryotic translation initiation factor 3 subunit D	EIF3D_HUMAN	7.88e-24
O15372	EIF3H	Eukaryotic translation initiation factor 3 subunit H	EIF3H_HUMAN	3.95e-13
O15375	SLC16A5	Monocarboxylate transporter 6	MOT6_HUMAN	1.75e-20
O15379	HDAC3	Histone deacetylase 3	HDAC3_HUMAN	9.06e-12
O15379-2	HDAC3	Isoform 2 of Histone deacetylase 3	HDAC3_HUMAN	7.73e-09
O15382	BCAT2	Branched-chain-amino-acid aminotransferase, mitochondrial	BCAT2_HUMAN	4.99e-41
O15382-2	BCAT2	Isoform B of Branched-chain-amino-acid aminotransferase, mitochondrial	BCAT2_HUMAN	5.05e-37
O15391	YY2	Transcription factor YY2	TYY2_HUMAN	0.000248369
O15392;O15392-2	BIRC5	Baculoviral IAP repeat-containing protein 5;Isoform 2 of Baculoviral IAP repeat-containing protein 5	BIRC5_HUMAN	0.000108007
O15394-2	NCAM2	Isoform 2 of Neural cell adhesion molecule 2	NCAM2_HUMAN	3.09e-27
O15397;O15397-2	IPO8	Importin-8;Isoform 2 of Importin-8	IPO8_HUMAN	9.07e-34
O15400;O15400-2	STX7	Syntaxin-7;Isoform 2 of Syntaxin-7	STX7_HUMAN	3.83e-05
O15405;O15405-2	TOX3	TOX high mobility group box family member 3;Isoform 2 of TOX high mobility group box family member 3	TOX3_HUMAN	7.15e-05
O15417-3	TNRC18	Isoform 3 of Trinucleotide repeat-containing gene 18 protein	TNC18_HUMAN	0.000113825
O15427	SLC16A3	Monocarboxylate transporter 4	MOT4_HUMAN	1.89e-08
O15428	PIN1P1	Putative PIN1-like protein	PINL_HUMAN	3.88e-29
O15438-3	ABCC3	Isoform 3 of Canalicular multispecific organic anion transporter 2	MRP3_HUMAN	1.09e-09
O15439;O15439-2	ABCC4	Multidrug resistance-associated protein 4;Isoform 2 of Multidrug resistance-associated protein 4	MRP4_HUMAN	1.42e-21
O15442-2	MPPED1	Isoform 2 of Metallophosphoesterase domain-containing protein 1	MPPD1_HUMAN	1.33e-06
O15455	TLR3	Toll-like receptor 3	TLR3_HUMAN	7.08e-12
O15460	P4HA2	Prolyl 4-hydroxylase subunit alpha-2	P4HA2_HUMAN	3.55e-17
O15479	MAGEB2	Melanoma-associated antigen B2	MAGB2_HUMAN	5.53e-16
O15488;O15488-2;O15488-3;O15488-4;O15488-6	GYG2	Glycogenin-2;Isoform Beta of Glycogenin-2;Isoform Gamma of Glycogenin-2;Isoform Delta of Glycogenin-2;Isoform Zeta of Glycogenin-2	GLYG2_HUMAN	0.00227161
O15496	PLA2G10	Group 10 secretory phospholipase A2	PA2GX_HUMAN	1.79e-09
O15511-2	ARPC5	Isoform 2 of Actin-related protein 2/3 complex subunit 5	ARPC5_HUMAN	1.73e-08
O15514	POLR2D	DNA-directed RNA polymerase II subunit RPB4	RPB4_HUMAN	6.75e-16
O15516	CLOCK	Circadian locomoter output cycles protein kaput	CLOCK_HUMAN	1.03e-28
O15519;O15519-11;O15519-14;O15519-5	CFLAR	CASP8 and FADD-like apoptosis regulator;Isoform 11 of CASP8 and FADD-like apoptosis regulator;Isoform 14 of CASP8 and FADD-like apoptosis regulator;Isoform 5 of CASP8 and FADD-like apoptosis regulator	CFLAR_HUMAN	8.46e-42
O15523;O15523-2	DDX3Y	ATP-dependent RNA helicase DDX3Y;Isoform 2 of ATP-dependent RNA helicase DDX3Y	DDX3Y_HUMAN	6.85e-34
O15524	SOCS1	Suppressor of cytokine signaling 1	SOCS1_HUMAN	8.06e-42
O15530;O15530-2;O15530-3;O15530-4	PDPK1	3-phosphoinositide-dependent protein kinase 1;Isoform 2 of 3-phosphoinositide-dependent protein kinase 1;Isoform 3 of 3-phosphoinositide-dependent protein kinase 1;Isoform 4 of 3-phosphoinositide-dependent protein kinase 1	PDPK1_HUMAN	1.15e-11
O15534	PER1	Period circadian protein homolog 1	PER1_HUMAN	1.59e-30
O15535;O15535-2	ZSCAN9	Zinc finger and SCAN domain-containing protein 9;Isoform 2 of Zinc finger and SCAN domain-containing protein 9	ZSC9_HUMAN	1.37e-06
O15540	FABP7	Fatty acid-binding protein, brain	FABP7_HUMAN	1.35e-33
O15541	RNF113A	E3 ubiquitin-protein ligase RNF113A	R113A_HUMAN	8.29e-24
O15544	LINC01565	Protein GR6	GR6_HUMAN	5.76e-06
O15554	KCNN4	Intermediate conductance calcium-activated potassium channel protein 4	KCNN4_HUMAN	2.13e-27
O43143	DHX15	Pre-mRNA-splicing factor ATP-dependent RNA helicase DHX15	DHX15_HUMAN	4.35e-33
O43148-2	RNMT	Isoform 2 of mRNA cap guanine-N7 methyltransferase	MCES_HUMAN	6.55e-16
O43149	ZZEF1	Zinc finger ZZ-type and EF-hand domain-containing protein 1	ZZEF1_HUMAN	6.58e-22
O43149-2	ZZEF1	Isoform 2 of Zinc finger ZZ-type and EF-hand domain-containing protein 1	ZZEF1_HUMAN	6.02e-05
O43166;O43166-2	SIPA1L1	Signal-induced proliferation-associated 1-like protein 1;Isoform 2 of Signal-induced proliferation-associated 1-like protein 1	SI1L1_HUMAN	2.32e-60
O43167	ZBTB24	Zinc finger and BTB domain-containing protein 24	ZBT24_HUMAN	1.23e-21
O43169	CYB5B	Cytochrome b5 type B	CYB5B_HUMAN	2.91e-07
O43173	ST8SIA3	Sia-alpha-2,3-Gal-beta-1,4-GlcNAc-R:alpha 2,8-sialyltransferase	SIA8C_HUMAN	4.8e-11
O43175	PHGDH	D-3-phosphoglycerate dehydrogenase	SERA_HUMAN	9.15e-23
O43181	NDUFS4	NADH dehydrogenase [ubiquinone] iron-sulfur protein 4, mitochondrial	NDUS4_HUMAN	7.34e-07
O43182;O43182-4	ARHGAP6	Rho GTPase-activating protein 6;Isoform 4 of Rho GTPase-activating protein 6	RHG06_HUMAN	2.56e-13
O43187	IRAK2	Interleukin-1 receptor-associated kinase-like 2	IRAK2_HUMAN	2.08e-18
O43189	PHF1	PHD finger protein 1	PHF1_HUMAN	2.68e-07
O43193;O43193-2	MLNR	Motilin receptor;Isoform B of Motilin receptor	MTLR_HUMAN	0.000106981
O43194	GPR39	G-protein coupled receptor 39	GPR39_HUMAN	4.69e-06
O43236	SEPTIN4	Septin-4	SEPT4_HUMAN	2.23e-27
O43237;O43237-2	DYNC1LI2	Cytoplasmic dynein 1 light intermediate chain 2;Isoform 2 of Cytoplasmic dynein 1 light intermediate chain 2	DC1L2_HUMAN	1.77e-39
O43242	PSMD3	26S proteasome non-ATPase regulatory subunit 3	PSMD3_HUMAN	2.04e-36
O43248	HOXC11	Homeobox protein Hox-C11	HXC11_HUMAN	1.35e-38
O43252	PAPSS1	Bifunctional 3'-phosphoadenosine 5'-phosphosulfate synthase 1	PAPS1_HUMAN	1.4e-11
O43278-2	SPINT1	Isoform 2 of Kunitz-type protease inhibitor 1	SPIT1_HUMAN	3.16e-10
O43280;O43280-2	TREH	Trehalase;Isoform 2 of Trehalase	TREA_HUMAN	4.78e-08
O43281;O43281-2;O43281-3	EFS	Embryonal Fyn-associated substrate;Isoform Efs2 of Embryonal Fyn-associated substrate;Isoform 3 of Embryonal Fyn-associated substrate	EFS_HUMAN	5.4e-06
O43286	B4GALT5	Beta-1,4-galactosyltransferase 5	B4GT5_HUMAN	0.000139845
O43292;O43292-2	GPAA1	Glycosylphosphatidylinositol anchor attachment 1 protein;Isoform 2 of Glycosylphosphatidylinositol anchor attachment 1 protein	GPAA1_HUMAN	3.5e-09
O43295	SRGAP3	SLIT-ROBO Rho GTPase-activating protein 3	SRGP3_HUMAN	3.37e-13
O43295-3	SRGAP3	Isoform 3 of SLIT-ROBO Rho GTPase-activating protein 3	SRGP3_HUMAN	6.59e-06
O43296	ZNF264	Zinc finger protein 264	ZN264_HUMAN	3.33e-06
O43299	AP5Z1	AP-5 complex subunit zeta-1	AP5Z1_HUMAN	3.06e-56
O43301	HSPA12A	Heat shock 70 kDa protein 12A	HS12A_HUMAN	9.19e-35
O43303;O43303-2	CCP110	Centriolar coiled-coil protein of 110 kDa;Isoform 2 of Centriolar coiled-coil protein of 110 kDa	CP110_HUMAN	1e-51
O43304	SEC14L5	SEC14-like protein 5	S14L5_HUMAN	1.75e-06
O43307;O43307-2;O43307-3	ARHGEF9	Rho guanine nucleotide exchange factor 9;Isoform 2 of Rho guanine nucleotide exchange factor 9;Isoform 3 of Rho guanine nucleotide exchange factor 9	ARHG9_HUMAN	1.62e-16
O43310	CTIF	CBP80/20-dependent translation initiation factor	CTIF_HUMAN	3.69e-18
O43312;O43312-4;O43312-5	MTSS1	Protein MTSS 1;Isoform 3 of Protein MTSS 1;Isoform 4 of Protein MTSS 1	MTSS1_HUMAN	1.45e-19
O43313	ATMIN	ATM interactor	ATMIN_HUMAN	1.48e-12
O43316	PAX4	Paired box protein Pax-4	PAX4_HUMAN	4.77e-22
O43316-4	PAX4	Isoform 3 of Paired box protein Pax-4	PAX4_HUMAN	4.15e-26
O43347	MSI1	RNA-binding protein Musashi homolog 1	MSI1H_HUMAN	2.21e-23
O43361	ZNF749	Zinc finger protein 749	ZN749_HUMAN	5.32e-34
O43374	RASA4	Ras GTPase-activating protein 4	RASL2_HUMAN	3.57e-44
O43379;O43379-4	WDR62	WD repeat-containing protein 62;Isoform 4 of WD repeat-containing protein 62	WDR62_HUMAN	4.52e-19
O43395	PRPF3	U4/U6 small nuclear ribonucleoprotein Prp3	PRPF3_HUMAN	2.71e-34
O43396	TXNL1	Thioredoxin-like protein 1	TXNL1_HUMAN	1.81e-07
O43399	TPD52L2	Tumor protein D54	TPD54_HUMAN	0.000560732
O43399-3	TPD52L2	Isoform 3 of Tumor protein D54	TPD54_HUMAN	1.36e-19
O43402;O43402-2	EMC8	ER membrane protein complex subunit 8;Isoform 2 of ER membrane protein complex subunit 8	EMC8_HUMAN	6.48e-12
O43405	COCH	Cochlin	COCH_HUMAN	3.43e-23
O43414	ERI3	ERI1 exoribonuclease 3	ERI3_HUMAN	4.98e-36
O43423	ANP32C	Acidic leucine-rich nuclear phosphoprotein 32 family member C	AN32C_HUMAN	3.93e-07
O43427;O43427-2	FIBP	Acidic fibroblast growth factor intracellular-binding protein;Isoform Short of Acidic fibroblast growth factor intracellular-binding protein	FIBP_HUMAN	5.63e-06
O43435-3	TBX1	Isoform C of T-box transcription factor TBX1	TBX1_HUMAN	2.47e-07
O43447	PPIH	Peptidyl-prolyl cis-trans isomerase H	PPIH_HUMAN	7.11e-27
O43462	MBTPS2	Membrane-bound transcription factor site-2 protease	MBTP2_HUMAN	2.94e-17
O43464-3	HTRA2	Isoform 3 of Serine protease HTRA2, mitochondrial	HTRA2_HUMAN	7.02e-07
O43488	AKR7A2	Aflatoxin B1 aldehyde reductase member 2	ARK72_HUMAN	1.62e-13
O43490;O43490-2	PROM1	Prominin-1;Isoform 2 of Prominin-1	PROM1_HUMAN	4.95e-08
O43491	EPB41L2	Band 4.1-like protein 2	E41L2_HUMAN	1.09e-33
O43493-7	TGOLN2	Isoform 7 of Trans-Golgi network integral membrane protein 2	TGON2_HUMAN	7.48e-38
O43497-20;O43497-25;O43497-33;O43497-7;O43497-8	CACNA1G	Isoform 19 of Voltage-dependent T-type calcium channel subunit alpha-1G;Isoform 24 of Voltage-dependent T-type calcium channel subunit alpha-1G;Isoform 32 of Voltage-dependent T-type calcium channel subunit alpha-1G;Isoform 7 of Voltage-dependent T-type calcium channel subunit alpha-1G;Isoform 8 of Voltage-dependent T-type calcium channel subunit alpha-1G	CAC1G_HUMAN	1.32e-17
O43497-21	CACNA1G	Isoform 20 of Voltage-dependent T-type calcium channel subunit alpha-1G	CAC1G_HUMAN	8.17e-06
O43502;O43502-2	RAD51C	DNA repair protein RAD51 homolog 3;Isoform 2 of DNA repair protein RAD51 homolog 3	RA51C_HUMAN	1.14e-23
O43505	B4GAT1	Beta-1,4-glucuronyltransferase 1	B4GA1_HUMAN	2.88e-29
O43508;O43508-2	TNFSF12	Tumor necrosis factor ligand superfamily member 12;Isoform TWE-PRIL of Tumor necrosis factor ligand superfamily member 12	TNF12_HUMAN	9.94e-05
O43511	SLC26A4	Pendrin	S26A4_HUMAN	1.63e-09
O43513	MED7	Mediator of RNA polymerase II transcription subunit 7	MED7_HUMAN	2.49e-05
O43524	FOXO3	Forkhead box protein O3	FOXO3_HUMAN	3.28e-13
O43526-3	KCNQ2	Isoform 3 of Potassium voltage-gated channel subfamily KQT member 2	KCNQ2_HUMAN	8.26e-57
O43529	CHST10	Carbohydrate sulfotransferase 10	CHSTA_HUMAN	5.18e-06
O43541	SMAD6	Mothers against decapentaplegic homolog 6	SMAD6_HUMAN	3.93e-15
O43556-3	SGCE	Isoform 2 of Epsilon-sarcoglycan	SGCE_HUMAN	4.14e-61
O43556;O43556-4	SGCE	Epsilon-sarcoglycan;Isoform 3 of Epsilon-sarcoglycan	SGCE_HUMAN	4.78e-09
O43557-2	TNFSF14	Isoform 2 of Tumor necrosis factor ligand superfamily member 14	TNF14_HUMAN	8.3e-07
O43559	FRS3	Fibroblast growth factor receptor substrate 3	FRS3_HUMAN	1.35e-19
O43561-3	LAT	Isoform 3 of Linker for activation of T-cells family member 1	LAT_HUMAN	3.88e-21
O43567	RNF13	E3 ubiquitin-protein ligase RNF13	RNF13_HUMAN	0.00115007
O43581-3	SYT7	Isoform 3 of Synaptotagmin-7	SYT7_HUMAN	1.16e-52
O43597	SPRY2	Protein sprouty homolog 2	SPY2_HUMAN	7.44e-14
O43603	GALR2	Galanin receptor type 2	GALR2_HUMAN	3.62e-06
O43609	SPRY1	Protein sprouty homolog 1	SPY1_HUMAN	8.37e-05
O43613	HCRTR1	Orexin receptor type 1	OX1R_HUMAN	8.85e-07
O43615	TIMM44	Mitochondrial import inner membrane translocase subunit TIM44	TIM44_HUMAN	1.41e-25
O43617;O43617-2	TRAPPC3	Trafficking protein particle complex subunit 3;Isoform 2 of Trafficking protein particle complex subunit 3	TPPC3_HUMAN	0.000210375
O43633	CHMP2A	Charged multivesicular body protein 2a	CHM2A_HUMAN	8.91e-09
O43657	TSPAN6	Tetraspanin-6	TSN6_HUMAN	6.39e-06
O43660;O43660-2	PLRG1	Pleiotropic regulator 1;Isoform 2 of Pleiotropic regulator 1	PLRG1_HUMAN	8.61e-28
O43663;O43663-3;O43663-4	PRC1	Protein regulator of cytokinesis 1;Isoform 3 of Protein regulator of cytokinesis 1;Isoform 4 of Protein regulator of cytokinesis 1	PRC1_HUMAN	2.43e-46
O43674	NDUFB5	NADH dehydrogenase [ubiquinone] 1 beta subcomplex subunit 5, mitochondrial	NDUB5_HUMAN	1.09e-07
O43676	NDUFB3	NADH dehydrogenase [ubiquinone] 1 beta subcomplex subunit 3	NDUB3_HUMAN	5.04e-26
O43680	TCF21	Transcription factor 21	TCF21_HUMAN	1.63e-12
O43681	GET3	ATPase GET3	GET3_HUMAN	8.94e-08
O43684;O43684-2	BUB3	Mitotic checkpoint protein BUB3;Isoform 2 of Mitotic checkpoint protein BUB3	BUB3_HUMAN	1.51e-05
O43687	AKAP7	A-kinase anchor protein 7 isoforms alpha and beta	AKA7A_HUMAN	2.34e-20
O43699;O43699-2;O43699-3;O43699-4;O43699-5;O43699-6	SIGLEC6	Sialic acid-binding Ig-like lectin 6;Isoform 2 of Sialic acid-binding Ig-like lectin 6;Isoform 3 of Sialic acid-binding Ig-like lectin 6;Isoform 4 of Sialic acid-binding Ig-like lectin 6;Isoform 5 of Sialic acid-binding Ig-like lectin 6;Isoform 6 of Sialic acid-binding Ig-like lectin 6	SIGL6_HUMAN	0.000525409
O43707	ACTN4	Alpha-actinin-4	ACTN4_HUMAN	7.74e-44
O43708	GSTZ1	Maleylacetoacetate isomerase	MAAI_HUMAN	8.08e-13
O43719	HTATSF1	HIV Tat-specific factor 1	HTSF1_HUMAN	1.59e-39
O43736;O43736-2	ITM2A	Integral membrane protein 2A;Isoform 2 of Integral membrane protein 2A	ITM2A_HUMAN	4.08e-08
O43739;O43739-2	CYTH3	Cytohesin-3;Isoform 2 of Cytohesin-3	CYH3_HUMAN	5.65e-24
O43741	PRKAB2	5'-AMP-activated protein kinase subunit beta-2	AAKB2_HUMAN	1.06e-21
O43745	CHP2	Calcineurin B homologous protein 2	CHP2_HUMAN	1.71e-08
O43747;O43747-2	AP1G1	AP-1 complex subunit gamma-1;Isoform 2 of AP-1 complex subunit gamma-1	AP1G1_HUMAN	5.37e-13
O43752	STX6	Syntaxin-6	STX6_HUMAN	0.000706161
O43760-2	SYNGR2	Isoform 2 of Synaptogyrin-2	SNG2_HUMAN	2.75e-06
O43763	TLX2	T-cell leukemia homeobox protein 2	TLX2_HUMAN	1.28e-23
O43765	SGTA	Small glutamine-rich tetratricopeptide repeat-containing protein alpha	SGTA_HUMAN	2.9e-18
O43768-7	ENSA	Isoform 7 of Alpha-endosulfine	ENSA_HUMAN	6.51e-26
O43772	SLC25A20	Mitochondrial carnitine/acylcarnitine carrier protein	MCAT_HUMAN	9.07e-16
O43776	NARS1	Asparagine--tRNA ligase, cytoplasmic	SYNC_HUMAN	1.62e-26
O43790	KRT86	Keratin, type II cuticular Hb6	KRT86_HUMAN	1.14e-08
O43791	SPOP	Speckle-type POZ protein	SPOP_HUMAN	5.34e-15
O43795;O43795-2	MYO1B	Unconventional myosin-Ib;Isoform 2 of Unconventional myosin-Ib	MYO1B_HUMAN	3.12e-06
O43805	SSNA1	Sjoegren syndrome nuclear autoantigen 1	SSNA1_HUMAN	0.00335219
O43808	SLC25A17	Peroxisomal membrane protein PMP34	PM34_HUMAN	7.59e-25
O43809	NUDT21	Cleavage and polyadenylation specificity factor subunit 5	CPSF5_HUMAN	2.6e-10
O43823	AKAP8	A-kinase anchor protein 8	AKAP8_HUMAN	7.18e-21
O43824	GTPBP6	Putative GTP-binding protein 6	GTPB6_HUMAN	8.2e-29
O43825	B3GALT2	Beta-1,3-galactosyltransferase 2	B3GT2_HUMAN	0.00292659
O43826;O43826-2	SLC37A4	Glucose-6-phosphate exchanger SLC37A4;Isoform 2 of Glucose-6-phosphate exchanger SLC37A4	G6PT1_HUMAN	1.73e-24
O43852;O43852-15;O43852-2;O43852-3;O43852-4;O43852-5;O43852-9	CALU	Calumenin;Isoform 15 of Calumenin;Isoform 2 of Calumenin;Isoform 3 of Calumenin;Isoform 4 of Calumenin;Isoform 5 of Calumenin;Isoform 9 of Calumenin	CALU_HUMAN	1.29e-05
O43854;O43854-2	EDIL3	EGF-like repeat and discoidin I-like domain-containing protein 3;Isoform 2 of EGF-like repeat and discoidin I-like domain-containing protein 3	EDIL3_HUMAN	5.23e-14
O43866	CD5L	CD5 antigen-like	CD5L_HUMAN	1.06e-06
O43869	OR2T1	Olfactory receptor 2T1	OR2T1_HUMAN	3.68e-15
O43889;O43889-3	CREB3	Cyclic AMP-responsive element-binding protein 3;Isoform 2 of Cyclic AMP-responsive element-binding protein 3	CREB3_HUMAN	4.18e-06
O43897	TLL1	Tolloid-like protein 1	TLL1_HUMAN	1.03e-27
O43900	PRICKLE3	Prickle planar cell polarity protein 3	PRIC3_HUMAN	2.62e-23
O43908	KLRC4	NKG2-F type II integral membrane protein	NKG2F_HUMAN	0.000196726
O43913-2	ORC5	Isoform 2 of Origin recognition complex subunit 5	ORC5_HUMAN	6.52e-06
O43915	VEGFD	Vascular endothelial growth factor D	VEGFD_HUMAN	5.69e-09
O43916	CHST1	Carbohydrate sulfotransferase 1	CHST1_HUMAN	2.29e-36
O43920	NDUFS5	NADH dehydrogenase [ubiquinone] iron-sulfur protein 5	NDUS5_HUMAN	3.07e-09
O43924	PDE6D	Retinal rod rhodopsin-sensitive cGMP 3',5'-cyclic phosphodiesterase subunit delta	PDE6D_HUMAN	0.000590997
O43927	CXCL13	C-X-C motif chemokine 13	CXL13_HUMAN	1.44e-22
O43929;O43929-2;O43929-3	ORC4	Origin recognition complex subunit 4;Isoform 2 of Origin recognition complex subunit 4;Isoform 3 of Origin recognition complex subunit 4	ORC4_HUMAN	0.000235968
O43930	PRKY	Putative serine/threonine-protein kinase PRKY	PRKY_HUMAN	0.000948406
O43933;O43933-2	PEX1	Peroxisome biogenesis factor 1;Isoform 2 of Peroxisome biogenesis factor 1	PEX1_HUMAN	1.53e-17
O60216	RAD21	Double-strand-break repair protein rad21 homolog	RAD21_HUMAN	1.11e-29
O60218	AKR1B10	Aldo-keto reductase family 1 member B10	AK1BA_HUMAN	6.93e-42
O60235	TMPRSS11D	Transmembrane protease serine 11D	TM11D_HUMAN	5.23e-09
O60237-3	PPP1R12B	Isoform 3 of Protein phosphatase 1 regulatory subunit 12B	MYPT2_HUMAN	4.06e-24
O60237;O60237-6	PPP1R12B	Protein phosphatase 1 regulatory subunit 12B;Isoform 6 of Protein phosphatase 1 regulatory subunit 12B	MYPT2_HUMAN	5.77e-11
O60238;O60238-2	BNIP3L	BCL2/adenovirus E1B 19 kDa protein-interacting protein 3-like;Isoform 2 of BCL2/adenovirus E1B 19 kDa protein-interacting protein 3-like	BNI3L_HUMAN	2.08e-06
O60240	PLIN1	Perilipin-1	PLIN1_HUMAN	1.12e-15
O60243	HS6ST1	Heparan-sulfate 6-O-sulfotransferase 1	H6ST1_HUMAN	7.72e-18
O60244	MED14	Mediator of RNA polymerase II transcription subunit 14	MED14_HUMAN	4.98e-41
O60256;O60256-3	PRPSAP2	Phosphoribosyl pyrophosphate synthase-associated protein 2;Isoform 3 of Phosphoribosyl pyrophosphate synthase-associated protein 2	KPRB_HUMAN	2.39e-18
O60260-3	PRKN	Isoform 3 of E3 ubiquitin-protein ligase parkin	PRKN_HUMAN	3.32e-47
O60264	SMARCA5	SWI/SNF-related matrix-associated actin-dependent regulator of chromatin subfamily A member 5	SMCA5_HUMAN	5.75e-24
O60266	ADCY3	Adenylate cyclase type 3	ADCY3_HUMAN	1.86e-16
O60268;O60268-3	KIAA0513	Uncharacterized protein KIAA0513;Isoform 3 of Uncharacterized protein KIAA0513	K0513_HUMAN	1.27e-05
O60269	GPRIN2	G protein-regulated inducer of neurite outgrowth 2	GRIN2_HUMAN	2.84e-06
O60281;O60281-2	ZNF292	Zinc finger protein 292;Isoform 2 of Zinc finger protein 292	ZN292_HUMAN	7.44e-42
O60282	KIF5C	Kinesin heavy chain isoform 5C	KIF5C_HUMAN	3.31e-77
O60284	ST18	Suppression of tumorigenicity 18 protein	ST18_HUMAN	7.04e-12
O60287	URB1	Nucleolar pre-ribosomal-associated protein 1	NPA1P_HUMAN	7.31e-17
O60291;O60291-2;O60291-3;O60291-4	MGRN1	E3 ubiquitin-protein ligase MGRN1;Isoform 2 of E3 ubiquitin-protein ligase MGRN1;Isoform 3 of E3 ubiquitin-protein ligase MGRN1;Isoform 4 of E3 ubiquitin-protein ligase MGRN1	MGRN1_HUMAN	4.44e-11
O60293-2	ZFC3H1	Isoform 2 of Zinc finger C3H1 domain-containing protein	ZC3H1_HUMAN	6.14e-56
O60296	TRAK2	Trafficking kinesin-binding protein 2	TRAK2_HUMAN	1.79e-38
O60303	KATNIP	Katanin-interacting protein	KATIP_HUMAN	1.08e-14
O60304;O60304-2	ZNF500	Zinc finger protein 500;Isoform 2 of Zinc finger protein 500	ZN500_HUMAN	2.46e-23
O60306	AQR	RNA helicase aquarius	AQR_HUMAN	1.55e-10
O60313-10;O60313-11	OPA1	Isoform 4 of Dynamin-like 120 kDa protein, mitochondrial;Isoform 5 of Dynamin-like 120 kDa protein, mitochondrial	OPA1_HUMAN	8.61e-42
O60318	MCM3AP	Germinal-center associated nuclear protein	GANP_HUMAN	6.87e-08
O60330-2	PCDHGA12	Isoform 2 of Protocadherin gamma-A12	PCDGC_HUMAN	1.4e-25
O60333-3	KIF1B	Isoform 3 of Kinesin-like protein KIF1B	KIF1B_HUMAN	3.17e-06
O60336-6	MAPKBP1	Isoform 6 of Mitogen-activated protein kinase-binding protein 1	MABP1_HUMAN	2.72e-36
O60337-5	MARCHF6	Isoform 2 of E3 ubiquitin-protein ligase MARCHF6	MARH6_HUMAN	0.000206511
O60341;O60341-2	KDM1A	Lysine-specific histone demethylase 1A;Isoform 2 of Lysine-specific histone demethylase 1A	KDM1A_HUMAN	4.64e-15
O60346;O60346-2	PHLPP1	PH domain leucine-rich repeat-containing protein phosphatase 1;Isoform 2 of PH domain leucine-rich repeat-containing protein phosphatase 1	PHLP1_HUMAN	6.91e-20
O60347	TBC1D12	TBC1 domain family member 12	TBC12_HUMAN	2.75e-42
O60353	FZD6	Frizzled-6	FZD6_HUMAN	9.52e-06
O60359	CACNG3	Voltage-dependent calcium channel gamma-3 subunit	CCG3_HUMAN	2.95e-16
O60381-3	HBP1	Isoform 3 of HMG box-containing protein 1	HBP1_HUMAN	1.4e-14
O60384	ZNF861P	Putative zinc finger protein 861	ZN861_HUMAN	0.000490043
O60391	GRIN3B	Glutamate receptor ionotropic, NMDA 3B	NMD3B_HUMAN	9.87e-14
O60393	NOBOX	Homeobox protein NOBOX	NOBOX_HUMAN	6.41e-48
O60423;O60423-1;O60423-3	ATP8B3	Phospholipid-transporting ATPase IK;Isoform 2 of Phospholipid-transporting ATPase IK;Isoform 3 of Phospholipid-transporting ATPase IK	AT8B3_HUMAN	9.42e-28
O60431	OR1I1	Olfactory receptor 1I1	OR1I1_HUMAN	4.44e-40
O60447-2	EVI5	Isoform 2 of Ecotropic viral integration site 5 protein homolog	EVI5_HUMAN	1.79e-29
O60462;O60462-2;O60462-3;O60462-4;O60462-5	NRP2	Neuropilin-2;Isoform A0 of Neuropilin-2;Isoform A17 of Neuropilin-2;Isoform B0 of Neuropilin-2;Isoform B5 of Neuropilin-2	NRP2_HUMAN	7.87e-41
O60493	SNX3	Sorting nexin-3	SNX3_HUMAN	5.84e-05
O60500;O60500-2	NPHS1	Nephrin;Isoform 2 of Nephrin	NPHN_HUMAN	4.61e-06
O60504	SORBS3	Vinexin	VINEX_HUMAN	1.52e-21
O60504-2	SORBS3	Isoform Beta of Vinexin	VINEX_HUMAN	2.78e-23
O60506;O60506-2	SYNCRIP	Heterogeneous nuclear ribonucleoprotein Q;Isoform 2 of Heterogeneous nuclear ribonucleoprotein Q	HNRPQ_HUMAN	6.87e-09
O60508	CDC40	Pre-mRNA-processing factor 17	PRP17_HUMAN	1.99e-35
O60512	B4GALT3	Beta-1,4-galactosyltransferase 3	B4GT3_HUMAN	4.35e-15
O60519	CREBL2	cAMP-responsive element-binding protein-like 2	CRBL2_HUMAN	1.54e-05
O60542	PSPN	Persephin	PSPN_HUMAN	1.22e-06
O60543	CIDEA	Cell death activator CIDE-A	CIDEA_HUMAN	2.17e-18
O60547	GMDS	GDP-mannose 4,6 dehydratase	GMDS_HUMAN	9.81e-19
O60548	FOXD2	Forkhead box protein D2	FOXD2_HUMAN	0.000363389
O60566-2	BUB1B	Isoform 2 of Mitotic checkpoint serine/threonine-protein kinase BUB1 beta	BUB1B_HUMAN	2.52e-14
O60568	PLOD3	Multifunctional procollagen lysine hydroxylase and glycosyltransferase LH3	PLOD3_HUMAN	4.4e-41
O60573-2	EIF4E2	Isoform 2 of Eukaryotic translation initiation factor 4E type 2	IF4E2_HUMAN	6.6e-23
O60603	TLR2	Toll-like receptor 2	TLR2_HUMAN	1.88e-29
O60610;O60610-2;O60610-3	DIAPH1	Protein diaphanous homolog 1;Isoform 2 of Protein diaphanous homolog 1;Isoform 3 of Protein diaphanous homolog 1	DIAP1_HUMAN	6.41e-19
O60613	SELENOF	Selenoprotein F	SEP15_HUMAN	1.85e-08
O60637;O60637-2;O60637-3	TSPAN3	Tetraspanin-3;Isoform 2 of Tetraspanin-3;Isoform 3 of Tetraspanin-3	TSN3_HUMAN	4.81e-06
O60641-4	SNAP91	Isoform 4 of Clathrin coat assembly protein AP180	AP180_HUMAN	3.49e-09
O60662;O60662-2	KLHL41	Kelch-like protein 41;Isoform Short of Kelch-like protein 41	KLH41_HUMAN	3.12e-05
O60664;O60664-4	PLIN3	Perilipin-3;Isoform 4 of Perilipin-3	PLIN3_HUMAN	5.83e-26
O60669	SLC16A7	Monocarboxylate transporter 2	MOT2_HUMAN	7.34e-06
O60671;O60671-2	RAD1	Cell cycle checkpoint protein RAD1;Isoform 2 of Cell cycle checkpoint protein RAD1	RAD1_HUMAN	9.63e-06
O60674	JAK2	Tyrosine-protein kinase JAK2	JAK2_HUMAN	4.83e-39
O60675	MAFK	Transcription factor MafK	MAFK_HUMAN	0.000115692
O60682	MSC	Musculin	MUSC_HUMAN	5.9e-27
O60683-2	PEX10	Isoform 2 of Peroxisome biogenesis factor 10	PEX10_HUMAN	3.82e-24
O60684	KPNA6	Importin subunit alpha-7	IMA7_HUMAN	1.26e-07
O60701	UGDH	UDP-glucose 6-dehydrogenase	UGDH_HUMAN	7.46e-36
O60704	TPST2	Protein-tyrosine sulfotransferase 2	TPST2_HUMAN	1.2e-27
O60716;O60716-3	CTNND1	Catenin delta-1;Isoform 1AC of Catenin delta-1	CTND1_HUMAN	2.32e-19
O60725	ICMT	Protein-S-isoprenylcysteine O-methyltransferase	ICMT_HUMAN	0.000235392
O60732;O60732-2	MAGEC1	Melanoma-associated antigen C1;Isoform 2 of Melanoma-associated antigen C1	MAGC1_HUMAN	2.68e-07
O60733-2	PLA2G6	Isoform SH-iPLA2 of 85/88 kDa calcium-independent phospholipase A2	PLPL9_HUMAN	6.77e-65
O60741	HCN1	Potassium/sodium hyperpolarization-activated cyclic nucleotide-gated channel 1	HCN1_HUMAN	8.19e-09
O60749;O60749-2	SNX2	Sorting nexin-2;Isoform 2 of Sorting nexin-2	SNX2_HUMAN	3.62e-08
O60755	GALR3	Galanin receptor type 3	GALR3_HUMAN	1.39e-12
O60756	BCE1	Putative protein BCE-1	BCE1_HUMAN	1.21e-31
O60759;O60759-2	CYTIP	Cytohesin-interacting protein;Isoform 2 of Cytohesin-interacting protein	CYTIP_HUMAN	0.000427372
O60762	DPM1	Dolichol-phosphate mannosyltransferase subunit 1	DPM1_HUMAN	2.65e-13
O60763;O60763-2	USO1	General vesicular transport factor p115;Isoform 2 of General vesicular transport factor p115	USO1_HUMAN	6.57e-37
O60765	ZNF354A	Zinc finger protein 354A	Z354A_HUMAN	8.76e-08
O60809	PRAMEF10	PRAME family member 10	PRA10_HUMAN	4.04e-08
O60826	CCDC22	Coiled-coil domain-containing protein 22	CCD22_HUMAN	2.52e-27
O60828-8	PQBP1	Isoform 8 of Polyglutamine-binding protein 1	PQBP1_HUMAN	7.49e-34
O60828;O60828-2;O60828-3	PQBP1	Polyglutamine-binding protein 1;Isoform 2 of Polyglutamine-binding protein 1;Isoform 3 of Polyglutamine-binding protein 1	PQBP1_HUMAN	6.14e-06
O60829	PAGE4	P antigen family member 4	PAGE4_HUMAN	7.14e-05
O60832;O60832-2	DKC1	H/ACA ribonucleoprotein complex subunit DKC1;Isoform 3 of H/ACA ribonucleoprotein complex subunit DKC1	DKC1_HUMAN	8.27e-15
O60840;O60840-4;O60840-5;O60840-6;O60840-7	CACNA1F	Voltage-dependent L-type calcium channel subunit alpha-1F;Isoform 3 of Voltage-dependent L-type calcium channel subunit alpha-1F;Isoform 4 of Voltage-dependent L-type calcium channel subunit alpha-1F;Isoform 5 of Voltage-dependent L-type calcium channel subunit alpha-1F;Isoform 6 of Voltage-dependent L-type calcium channel subunit alpha-1F	CAC1F_HUMAN	9e-27
O60844	ZG16	Zymogen granule membrane protein 16	ZG16_HUMAN	4.27e-07
O60869-3	EDF1	Isoform 3 of Endothelial differentiation-related factor 1	EDF1_HUMAN	1.97e-21
O60870;O60870-2	KIN	DNA/RNA-binding protein KIN17;Isoform 2 of DNA/RNA-binding protein KIN17	KIN17_HUMAN	1.17e-08
O60879-2	DIAPH2	Isoform 2 of Protein diaphanous homolog 2	DIAP2_HUMAN	1.04e-43
O60880;O60880-2;O60880-3;O60880-4;O60880-5;O60880-6	SH2D1A	SH2 domain-containing protein 1A;Isoform B of SH2 domain-containing protein 1A;Isoform C of SH2 domain-containing protein 1A;Isoform D of SH2 domain-containing protein 1A;Isoform E of SH2 domain-containing protein 1A;Isoform F of SH2 domain-containing protein 1A	SH21A_HUMAN	0.000206511
O60882	MMP20	Matrix metalloproteinase-20	MMP20_HUMAN	1.39e-50
O60883	GPR37L1	G-protein coupled receptor 37-like 1	G37L1_HUMAN	2.23e-16
O60884	DNAJA2	DnaJ homolog subfamily A member 2	DNJA2_HUMAN	1.64e-15
O60885	BRD4	Bromodomain-containing protein 4	BRD4_HUMAN	6.03e-06
O60894	RAMP1	Receptor activity-modifying protein 1	RAMP1_HUMAN	5.83e-32
O60906	SMPD2	Sphingomyelin phosphodiesterase 2	NSMA_HUMAN	4.44e-35
O60907	TBL1X	F-box-like/WD repeat-containing protein TBL1X	TBL1X_HUMAN	8.69e-22
O60911	CTSV	Cathepsin L2	CATL2_HUMAN	6.39e-26
O60927	PPP1R11	E3 ubiquitin-protein ligase PPP1R11	PP1RB_HUMAN	6.82e-05
O60930	RNASEH1	Ribonuclease H1	RNH1_HUMAN	1.33e-16
O60934	NBN	Nibrin	NBN_HUMAN	5.09e-33
O60936-1	NOL3	Isoform 1 of Nucleolar protein 3	NOL3_HUMAN	5.64e-18
O60936-3	NOL3	Isoform 3 of Nucleolar protein 3	NOL3_HUMAN	1.69e-19
O60939	SCN2B	Sodium channel subunit beta-2	SCN2B_HUMAN	2.39e-15
O60942;O60942-2	RNGTT	mRNA-capping enzyme;Isoform 2 of mRNA-capping enzyme	MCE1_HUMAN	8.94e-35
O75027;O75027-3	ABCB7	ATP-binding cassette sub-family B member 7, mitochondrial;Isoform 3 of ATP-binding cassette sub-family B member 7, mitochondrial	ABCB7_HUMAN	1.77e-16
O75030-5;O75030-6	MITF	Isoform C1 of Microphthalmia-associated transcription factor;Isoform C2 of Microphthalmia-associated transcription factor	MITF_HUMAN	0.000463211
O75031	HSF2BP	Heat shock factor 2-binding protein	HSF2B_HUMAN	1.73e-11
O75031-2	HSF2BP	Isoform 2 of Heat shock factor 2-binding protein	HSF2B_HUMAN	1.61e-43
O75037;O75037-2;O75037-3;O75037-4	KIF21B	Kinesin-like protein KIF21B;Isoform 2 of Kinesin-like protein KIF21B;Isoform 3 of Kinesin-like protein KIF21B;Isoform 4 of Kinesin-like protein KIF21B	KI21B_HUMAN	3.65e-32
O75038-2;O75038-4	PLCH2	Isoform 2 of 1-phosphatidylinositol 4,5-bisphosphate phosphodiesterase eta-2;Isoform 4 of 1-phosphatidylinositol 4,5-bisphosphate phosphodiesterase eta-2	PLCH2_HUMAN	5.28e-30
O75044	SRGAP2	SLIT-ROBO Rho GTPase-activating protein 2	SRGP2_HUMAN	7.42e-17
O75061	DNAJC6	Putative tyrosine-protein phosphatase auxilin	AUXI_HUMAN	1.57e-43
O75069;O75069-2	TMCC2	Transmembrane and coiled-coil domains protein 2;Isoform 2 of Transmembrane and coiled-coil domains protein 2	TMCC2_HUMAN	1.08e-23
O75077;O75077-2;O75077-3	ADAM23	Disintegrin and metalloproteinase domain-containing protein 23;Isoform Beta of Disintegrin and metalloproteinase domain-containing protein 23;Isoform Gamma of Disintegrin and metalloproteinase domain-containing protein 23	ADA23_HUMAN	1.05e-06
O75081-5	CBFA2T3	Isoform 4 of Protein CBFA2T3	MTG16_HUMAN	2.65e-18
O75083	WDR1	WD repeat-containing protein 1	WDR1_HUMAN	2.82e-39
O75084	FZD7	Frizzled-7	FZD7_HUMAN	8.1e-10
O75113	N4BP1	NEDD4-binding protein 1	N4BP1_HUMAN	1.73e-06
O75122	CLASP2	CLIP-associating protein 2	CLAP2_HUMAN	7.6e-66
O75123	ZNF623	Zinc finger protein 623	ZN623_HUMAN	7.02e-06
O75140-1;O75140-9	DEPDC5	Isoform 1 of GATOR complex protein DEPDC5;Isoform 9 of GATOR complex protein DEPDC5	DEPD5_HUMAN	6.49e-19
O75143-4	ATG13	Isoform 4 of Autophagy-related protein 13	ATG13_HUMAN	1.31e-05
O75143;O75143-2;O75143-5	ATG13	Autophagy-related protein 13;Isoform 2 of Autophagy-related protein 13;Isoform 5 of Autophagy-related protein 13	ATG13_HUMAN	2.45e-28
O75144;O75144-2	ICOSLG	ICOS ligand;Isoform 2 of ICOS ligand	ICOSL_HUMAN	8.06e-09
O75146-2	HIP1R	Isoform 2 of Huntingtin-interacting protein 1-related protein	HIP1R_HUMAN	3.42e-22
O75147;O75147-1;O75147-4	OBSL1	Obscurin-like protein 1;Isoform 3 of Obscurin-like protein 1;Isoform 4 of Obscurin-like protein 1	OBSL1_HUMAN	6.21e-21
O75150	RNF40	E3 ubiquitin-protein ligase BRE1B	BRE1B_HUMAN	2.49e-29
O75151	PHF2	Lysine-specific demethylase PHF2	PHF2_HUMAN	3.58e-25
O75153	CLUH	Clustered mitochondria protein homolog	CLU_HUMAN	3.93e-20
O75155	CAND2	Cullin-associated NEDD8-dissociated protein 2	CAND2_HUMAN	2.06e-32
O75161	NPHP4	Nephrocystin-4	NPHP4_HUMAN	1.67e-11
O75164	KDM4A	Lysine-specific demethylase 4A	KDM4A_HUMAN	3.68e-14
O75167-4	PHACTR2	Isoform 4 of Phosphatase and actin regulator 2	PHAR2_HUMAN	5.81e-31
O75170-3	PPP6R2	Isoform 3 of Serine/threonine-protein phosphatase 6 regulatory subunit 2	PP6R2_HUMAN	9.57e-13
O75173-2	ADAMTS4	Isoform 2 of A disintegrin and metalloproteinase with thrombospondin motifs 4	ATS4_HUMAN	1.52e-19
O75175	CNOT3	CCR4-NOT transcription complex subunit 3	CNOT3_HUMAN	2.69e-27
O75177	SS18L1	Calcium-responsive transactivator	CREST_HUMAN	1.05e-20
O75177-5	SS18L1	Isoform 5 of Calcium-responsive transactivator	CREST_HUMAN	2.99e-05
O75182-2	SIN3B	Isoform 2 of Paired amphipathic helix protein Sin3b	SIN3B_HUMAN	1.61e-31
O75185-3	ATP2C2	Isoform 3 of Calcium-transporting ATPase type 2C member 2	AT2C2_HUMAN	5.15e-27
O75190;O75190-2;O75190-3	DNAJB6	DnaJ homolog subfamily B member 6;Isoform B of DnaJ homolog subfamily B member 6;Isoform C of DnaJ homolog subfamily B member 6	DNJB6_HUMAN	8.33e-08
O75191	XYLB	Xylulose kinase	XYLB_HUMAN	7.49e-39
O75192;O75192-2	PEX11A	Peroxisomal membrane protein 11A;Isoform 2 of Peroxisomal membrane protein 11A	PX11A_HUMAN	4.52e-10
O75223	GGCT	Gamma-glutamylcyclotransferase	GGCT_HUMAN	3.46e-38
O75223-2	GGCT	Isoform 2 of Gamma-glutamylcyclotransferase	GGCT_HUMAN	4.02e-19
O75264	SMIM24	Small integral membrane protein 24	SIM24_HUMAN	0.000188516
O75293	GADD45B	Growth arrest and DNA damage-inducible protein GADD45 beta	GA45B_HUMAN	4.96e-11
O75298	RTN2	Reticulon-2	RTN2_HUMAN	5.98e-12
O75298-3	RTN2	Isoform RTN2-C of Reticulon-2	RTN2_HUMAN	2.9e-08
O75310	UGT2B11	UDP-glucuronosyltransferase 2B11	UDB11_HUMAN	0.00394253
O75312	ZPR1	Zinc finger protein ZPR1	ZPR1_HUMAN	3.69e-05
O75324	SNN	Stannin	SNN_HUMAN	0.0013645
O75325	LRRN2	Leucine-rich repeat neuronal protein 2	LRRN2_HUMAN	2.66e-17
O75326	SEMA7A	Semaphorin-7A	SEM7A_HUMAN	4.59e-27
O75330;O75330-2;O75330-3;O75330-4	HMMR	Hyaluronan mediated motility receptor;Isoform 2 of Hyaluronan mediated motility receptor;Isoform 3 of Hyaluronan mediated motility receptor;Isoform 4 of Hyaluronan mediated motility receptor	HMMR_HUMAN	5.09e-26
O75339	CILP	Cartilage intermediate layer protein 1	CILP1_HUMAN	7.86e-23
O75340;O75340-2	PDCD6	Programmed cell death protein 6;Isoform 2 of Programmed cell death protein 6	PDCD6_HUMAN	5.24e-17
O75347	TBCA	Tubulin-specific chaperone A	TBCA_HUMAN	2.49e-32
O75351	VPS4B	Vacuolar protein sorting-associated protein 4B	VPS4B_HUMAN	4.33e-23
O75355	ENTPD3	Ectonucleoside triphosphate diphosphohydrolase 3	ENTP3_HUMAN	1.26e-06
O75356	ENTPD5	Ectonucleoside triphosphate diphosphohydrolase 5	ENTP5_HUMAN	8.21e-22
O75364	PITX3	Pituitary homeobox 3	PITX3_HUMAN	1.45e-15
O75365;O75365-2	PTP4A3	Protein tyrosine phosphatase type IVA 3;Isoform 2 of Protein tyrosine phosphatase type IVA 3	TP4A3_HUMAN	3.62e-33
O75366;O75366-2	AVIL	Advillin;Isoform 2 of Advillin	AVIL_HUMAN	3.41e-05
O75368	SH3BGRL	SH3 domain-binding glutamic acid-rich-like protein	SH3L1_HUMAN	1.27e-05
O75369;O75369-2;O75369-8;O75369-9	FLNB	Filamin-B;Isoform 2 of Filamin-B;Isoform 8 of Filamin-B;Isoform 9 of Filamin-B	FLNB_HUMAN	7.34e-34
O75376;O75376-2	NCOR1	Nuclear receptor corepressor 1;Isoform 2 of Nuclear receptor corepressor 1	NCOR1_HUMAN	3.48e-61
O75380	NDUFS6	NADH dehydrogenase [ubiquinone] iron-sulfur protein 6, mitochondrial	NDUS6_HUMAN	5.22e-41
O75381;O75381-2	PEX14	Peroxisomal membrane protein PEX14;Isoform 2 of Peroxisomal membrane protein PEX14	PEX14_HUMAN	7.14e-06
O75382;O75382-2;O75382-3	TRIM3	Tripartite motif-containing protein 3;Isoform Beta of Tripartite motif-containing protein 3;Isoform Gamma of Tripartite motif-containing protein 3	TRIM3_HUMAN	3.26e-09
O75385	ULK1	Serine/threonine-protein kinase ULK1	ULK1_HUMAN	2.68e-13
O75386;O75386-2	TULP3	Tubby-related protein 3;Isoform 2 of Tubby-related protein 3	TULP3_HUMAN	1.68e-42
O75387	SLC43A1	Large neutral amino acids transporter small subunit 3	LAT3_HUMAN	0.00120985
O75390	CS	Citrate synthase, mitochondrial	CISY_HUMAN	5.05e-17
O75394	MRPL33	39S ribosomal protein L33, mitochondrial	RM33_HUMAN	5.18e-05
O75394-2	MRPL33	Isoform 2 of 39S ribosomal protein L33, mitochondrial	RM33_HUMAN	3.24e-47
O75396	SEC22B	Vesicle-trafficking protein SEC22b	SC22B_HUMAN	1.68e-14
O75409	H2AP	Huntingtin-interacting protein M	HYPM_HUMAN	0.00101788
O75410-8	TACC1	Isoform 8 of Transforming acidic coiled-coil-containing protein 1	TACC1_HUMAN	0.000611097
O75410;O75410-2;O75410-7;O75410-9	TACC1	Transforming acidic coiled-coil-containing protein 1;Isoform 2 of Transforming acidic coiled-coil-containing protein 1;Isoform 7 of Transforming acidic coiled-coil-containing protein 1;Isoform 9 of Transforming acidic coiled-coil-containing protein 1	TACC1_HUMAN	2.6e-23
O75414-3	NME6	Isoform 3 of Nucleoside diphosphate kinase 6	NDK6_HUMAN	1.4e-41
O75419;O75419-2;O75419-3	CDC45	Cell division control protein 45 homolog;Isoform 2 of Cell division control protein 45 homolog;Isoform 3 of Cell division control protein 45 homolog	CDC45_HUMAN	4.34e-43
O75431-2	MTX2	Isoform 2 of Metaxin-2	MTX2_HUMAN	8.59e-06
O75436;O75436-2	VPS26A	Vacuolar protein sorting-associated protein 26A;Isoform 2 of Vacuolar protein sorting-associated protein 26A	VP26A_HUMAN	1.61e-21
O75437	ZNF254	Zinc finger protein 254	ZN254_HUMAN	1.15e-18
O75439	PMPCB	Mitochondrial-processing peptidase subunit beta	MPPB_HUMAN	4.66e-11
O75443	TECTA	Alpha-tectorin	TECTA_HUMAN	2.87e-13
O75448-2	MED24	Isoform 2 of Mediator of RNA polymerase II transcription subunit 24	MED24_HUMAN	9.06e-24
O75452	RDH16	Retinol dehydrogenase 16	RDH16_HUMAN	7.1e-20
O75459	PAGE1	P antigen family member 1	PAGE1_HUMAN	1e-08
O75460	ERN1	Serine/threonine-protein kinase/endoribonuclease IRE1	ERN1_HUMAN	6.81e-42
O75462	CRLF1	Cytokine receptor-like factor 1	CRLF1_HUMAN	2.01e-07
O75467	ZNF324	Zinc finger protein 324A	Z324A_HUMAN	1.69e-31
O75474	FRAT2	GSK-3-binding protein FRAT2	FRAT2_HUMAN	3.35e-36
O75475	PSIP1	PC4 and SFRS1-interacting protein	PSIP1_HUMAN	4.69e-11
O75478	TADA2A	Transcriptional adapter 2-alpha	TAD2A_HUMAN	1.24e-30
O75486	SUPT3H	Transcription initiation protein SPT3 homolog	SUPT3_HUMAN	2.91e-33
O75487	GPC4	Glypican-4	GPC4_HUMAN	4.18e-05
O75487-2	GPC4	Isoform 2 of Glypican-4	GPC4_HUMAN	2.31e-30
O75489	NDUFS3	NADH dehydrogenase [ubiquinone] iron-sulfur protein 3, mitochondrial	NDUS3_HUMAN	2.55e-53
O75496	GMNN	Geminin	GEMI_HUMAN	1.01e-33
O75503	CLN5	Ceroid-lipofuscinosis neuronal protein 5	CLN5_HUMAN	7.94e-22
O75508	CLDN11	Claudin-11	CLD11_HUMAN	0.000373544
O75521;O75521-2	ECI2	Enoyl-CoA delta isomerase 2;Isoform 2 of Enoyl-CoA delta isomerase 2	ECI2_HUMAN	5.88e-08
O75525;O75525-2	KHDRBS3	KH domain-containing, RNA-binding, signal transduction-associated protein 3;Isoform 2 of KH domain-containing, RNA-binding, signal transduction-associated protein 3	KHDR3_HUMAN	1.43e-30
O75528	TADA3	Transcriptional adapter 3	TADA3_HUMAN	3.04e-07
O75530;O75530-2;O75530-3	EED	Polycomb protein EED;Isoform 2 of Polycomb protein EED;Isoform 3 of Polycomb protein EED	EED_HUMAN	2.13e-17
O75531	BANF1	Barrier-to-autointegration factor	BAF_HUMAN	3.01e-05
O75533	SF3B1	Splicing factor 3B subunit 1	SF3B1_HUMAN	3.89e-34
O75553;O75553-4;O75553-5;O75553-6	DAB1	Disabled homolog 1;Isoform DAB537 of Disabled homolog 1;Isoform DAB553 of Disabled homolog 1;Isoform DAB555 of Disabled homolog 1	DAB1_HUMAN	0.000530991
O75556	SCGB2A1	Mammaglobin-B	SG2A1_HUMAN	2.54e-29
O75563	SKAP2	Src kinase-associated phosphoprotein 2	SKAP2_HUMAN	3.86e-12
O75569;O75569-2;O75569-3	PRKRA	Interferon-inducible double-stranded RNA-dependent protein kinase activator A;Isoform 2 of Interferon-inducible double-stranded RNA-dependent protein kinase activator A;Isoform 3 of Interferon-inducible double-stranded RNA-dependent protein kinase activator A	PRKRA_HUMAN	4.69e-09
O75570;O75570-2	MTRF1	Peptide chain release factor 1, mitochondrial;Isoform 2 of Peptide chain release factor 1, mitochondrial	RF1M_HUMAN	0.00178023
O75582	RPS6KA5	Ribosomal protein S6 kinase alpha-5	KS6A5_HUMAN	8.9e-33
O75594	PGLYRP1	Peptidoglycan recognition protein 1	PGRP1_HUMAN	2.69e-06
O75596	CLEC3A	C-type lectin domain family 3 member A	CLC3A_HUMAN	6.67e-05
O75600;O75600-2	GCAT	2-amino-3-ketobutyrate coenzyme A ligase, mitochondrial;Isoform 2 of 2-amino-3-ketobutyrate coenzyme A ligase, mitochondrial	KBL_HUMAN	6.02e-36
O75607	NPM3	Nucleoplasmin-3	NPM3_HUMAN	8.72e-07
O75608;O75608-2	LYPLA1	Acyl-protein thioesterase 1;Isoform 2 of Acyl-protein thioesterase 1	LYPA1_HUMAN	3.1e-20
O75618;O75618-2	DEDD	Death effector domain-containing protein;Isoform 2 of Death effector domain-containing protein	DEDD_HUMAN	0.000399821
O75626	PRDM1	PR domain zinc finger protein 1	PRDM1_HUMAN	3.96e-07
O75628	REM1	GTP-binding protein REM 1	REM1_HUMAN	5.47e-06
O75629	CREG1	Protein CREG1	CREG1_HUMAN	1.47e-05
O75631;O75631-2	UPK3A	Uroplakin-3a;Isoform 2 of Uroplakin-3a	UPK3A_HUMAN	1.29e-13
O75635;O75635-2	SERPINB7	Serpin B7;Isoform 2 of Serpin B7	SPB7_HUMAN	1.98e-15
O75643	SNRNP200	U5 small nuclear ribonucleoprotein 200 kDa helicase	U520_HUMAN	9.81e-36
O75663	TIPRL	TIP41-like protein	TIPRL_HUMAN	0.00033388
O75663-2	TIPRL	Isoform 2 of TIP41-like protein	TIPRL_HUMAN	7.8e-06
O75674;O75674-2	TOM1L1	TOM1-like protein 1;Isoform 2 of TOM1-like protein 1	TM1L1_HUMAN	1.46e-05
O75677	RFPL1	Ret finger protein-like 1	RFPL1_HUMAN	3.1e-05
O75678-2	RFPL2	Isoform 2 of Ret finger protein-like 2	RFPL2_HUMAN	4.1e-09
O75679;O75679-2	RFPL3	Ret finger protein-like 3;Isoform 2 of Ret finger protein-like 3	RFPL3_HUMAN	1.7e-29
O75688	PPM1B	Protein phosphatase 1B	PPM1B_HUMAN	9.35e-34
O75688-3	PPM1B	Isoform Beta-X of Protein phosphatase 1B	PPM1B_HUMAN	9.93e-08
O75711	SCRG1	Scrapie-responsive protein 1	SCRG1_HUMAN	1.37e-15
O75712	GJB3	Gap junction beta-3 protein	CXB3_HUMAN	5.11e-05
O75715;O75715-2	GPX5	Epididymal secretory glutathione peroxidase;Isoform 2 of Epididymal secretory glutathione peroxidase	GPX5_HUMAN	1.49e-15
O75717;O75717-2	WDHD1	WD repeat and HMG-box DNA-binding protein 1;Isoform 2 of WD repeat and HMG-box DNA-binding protein 1	WDHD1_HUMAN	4.49e-43
O75718	CRTAP	Cartilage-associated protein	CRTAP_HUMAN	2.53e-37
O75746	SLC25A12	Calcium-binding mitochondrial carrier protein Aralar1	CMC1_HUMAN	4.3e-10
O75751	SLC22A3	Solute carrier family 22 member 3	S22A3_HUMAN	3.45e-19
O75752	B3GALNT1	UDP-GalNAc:beta-1,3-N-acetylgalactosaminyltransferase 1	B3GL1_HUMAN	2.78e-35
O75764;O75764-2	TCEA3	Transcription elongation factor A protein 3;Isoform 2 of Transcription elongation factor A protein 3	TCEA3_HUMAN	6.28e-10
O75771-4	RAD51D	Isoform 4 of DNA repair protein RAD51 homolog 4	RA51D_HUMAN	1.52e-05
O75771-5	RAD51D	Isoform 5 of DNA repair protein RAD51 homolog 4	RA51D_HUMAN	2.15e-32
O75771-6	RAD51D	Isoform 6 of DNA repair protein RAD51 homolog 4	RA51D_HUMAN	1.33e-05
O75783;O75783-2	RHBDL1	Rhomboid-related protein 1;Isoform 2 of Rhomboid-related protein 1	RHBL1_HUMAN	1.72e-15
O75787;O75787-2	ATP6AP2	Renin receptor;Isoform 2 of Renin receptor	RENR_HUMAN	0.00242969
O75794	CDC123	Cell division cycle protein 123 homolog	CD123_HUMAN	0.000134636
O75800;O75800-2	ZMYND10	Zinc finger MYND domain-containing protein 10;Isoform 2 of Zinc finger MYND domain-containing protein 10	ZMY10_HUMAN	9.19e-16
O75807	PPP1R15A	Protein phosphatase 1 regulatory subunit 15A	PR15A_HUMAN	4.74e-08
O75808	CAPN15	Calpain-15	CAN15_HUMAN	6.16e-46
O75817	POP7	Ribonuclease P protein subunit p20	POP7_HUMAN	4.24e-05
O75818	RPP40	Ribonuclease P protein subunit p40	RPP40_HUMAN	9.55e-06
O75820;O75820-2	ZNF189	Zinc finger protein 189;Isoform 2 of Zinc finger protein 189	ZN189_HUMAN	5.31e-11
O75828	CBR3	Carbonyl reductase [NADPH] 3	CBR3_HUMAN	5.87e-48
O75829;O75829-2	CNMD	Leukocyte cell-derived chemotaxin 1;Isoform 2 of Leukocyte cell-derived chemotaxin 1	CNMD_HUMAN	5.62e-19
O75830	SERPINI2	Serpin I2	SPI2_HUMAN	0.000240132
O75832	PSMD10	26S proteasome non-ATPase regulatory subunit 10	PSD10_HUMAN	7.16e-23
O75838;O75838-2;O75838-3;O75838-4	CIB2	Calcium and integrin-binding family member 2;Isoform 2 of Calcium and integrin-binding family member 2;Isoform 3 of Calcium and integrin-binding family member 2;Isoform 4 of Calcium and integrin-binding family member 2	CIB2_HUMAN	5.65e-11
O75840-3;O75840-6	KLF7	Isoform 3 of Krueppel-like factor 7;Isoform 6 of Krueppel-like factor 7	KLF7_HUMAN	1.28e-09
O75843	AP1G2	AP-1 complex subunit gamma-like 2	AP1G2_HUMAN	7.51e-08
O75844	ZMPSTE24	CAAX prenyl protease 1 homolog	FACE1_HUMAN	7.61e-39
O75845	SC5D	Lathosterol oxidase	SC5D_HUMAN	5.1e-07
O75864	PPP1R37	Protein phosphatase 1 regulatory subunit 37	PPR37_HUMAN	3.69e-07
O75864-2	PPP1R37	Isoform 2 of Protein phosphatase 1 regulatory subunit 37	PPR37_HUMAN	2.51e-57
O75874	IDH1	Isocitrate dehydrogenase [NADP] cytoplasmic	IDHC_HUMAN	3.29e-11
O75880	SCO1	Protein SCO1 homolog, mitochondrial	SCO1_HUMAN	4.14e-08
O75882	ATRN	Attractin	ATRN_HUMAN	5.17e-24
O75884	RBBP9	Serine hydrolase RBBP9	RBBP9_HUMAN	1.28e-34
O75886-2	STAM2	Isoform 2 of Signal transducing adapter molecule 2	STAM2_HUMAN	1.11e-18
O75891-3	ALDH1L1	Isoform 3 of Cytosolic 10-formyltetrahydrofolate dehydrogenase	AL1L1_HUMAN	3.4e-24
O75896	TUSC2	Tumor suppressor candidate 2	TUSC2_HUMAN	7.31e-14
O75897	SULT1C4	Sulfotransferase 1C4	ST1C4_HUMAN	3.14e-16
O75901	RASSF9	Ras association domain-containing protein 9	RASF9_HUMAN	1.19e-23
O75911	DHRS3	Short-chain dehydrogenase/reductase 3	DHRS3_HUMAN	2.11e-05
O75911-2	DHRS3	Isoform 2 of Short-chain dehydrogenase/reductase 3	DHRS3_HUMAN	1.62e-05
O75912	DGKI	Diacylglycerol kinase iota	DGKI_HUMAN	8.01e-06
O75914-3	PAK3	Isoform 3 of Serine/threonine-protein kinase PAK 3	PAK3_HUMAN	6.68e-07
O75914-4	PAK3	Isoform 4 of Serine/threonine-protein kinase PAK 3	PAK3_HUMAN	3.67e-05
O75916	RGS9	Regulator of G-protein signaling 9	RGS9_HUMAN	1.32e-24
O75920	SERF1A	Small EDRK-rich factor 1	SERF1_HUMAN	3.72e-07
O75925;O75925-2	PIAS1	E3 SUMO-protein ligase PIAS1;Isoform 2 of E3 SUMO-protein ligase PIAS1	PIAS1_HUMAN	0.000160747
O75935;O75935-2;O75935-3	DCTN3	Dynactin subunit 3;Isoform 2 of Dynactin subunit 3;Isoform 3 of Dynactin subunit 3	DCTN3_HUMAN	2.78e-05
O75936	BBOX1	Gamma-butyrobetaine dioxygenase	BODG_HUMAN	8.31e-17
O75949	FAM155B	Transmembrane protein FAM155B	F155B_HUMAN	1.42e-05
O75955	FLOT1	Flotillin-1	FLOT1_HUMAN	6.41e-06
O75956	CDK2AP2	Cyclin-dependent kinase 2-associated protein 2	CDKA2_HUMAN	4.48e-05
O75962;O75962-4	TRIO	Triple functional domain protein;Isoform 4 of Triple functional domain protein	TRIO_HUMAN	5.37e-49
O75973	C1QL1	C1q-related factor	C1QRF_HUMAN	4.26e-05
O76001	OR2J3	Olfactory receptor 2J3	OR2J3_HUMAN	5.51e-06
O76002	OR2J2	Olfactory receptor 2J2	OR2J2_HUMAN	0.000699221
O76003	GLRX3	Glutaredoxin-3	GLRX3_HUMAN	2.24e-06
O76013;O76013-2	KRT36	Keratin, type I cuticular Ha6;Isoform 2 of Keratin, type I cuticular Ha6	KRT36_HUMAN	1.96e-25
O76014	KRT37	Keratin, type I cuticular Ha7	KRT37_HUMAN	3.56e-13
O76021;O76021-2	RSL1D1	Ribosomal L1 domain-containing protein 1;Isoform 2 of Ribosomal L1 domain-containing protein 1	RL1D1_HUMAN	9.53e-29
O76024	WFS1	Wolframin	WFS1_HUMAN	2.24e-40
O76031	CLPX	ATP-dependent Clp protease ATP-binding subunit clpX-like, mitochondrial	CLPX_HUMAN	2.1e-05
O76038	SCGN	Secretagogin	SEGN_HUMAN	5.06e-09
O76041	NEBL	Nebulette	NEBL_HUMAN	1.99e-26
O76041-2	NEBL	Isoform 2 of Nebulette	NEBL_HUMAN	1.1e-51
O76061	STC2	Stanniocalcin-2	STC2_HUMAN	1.74e-12
O76064	RNF8	E3 ubiquitin-protein ligase RNF8	RNF8_HUMAN	3.49e-09
O76070	SNCG	Gamma-synuclein	SYUG_HUMAN	7.9e-11
O76071	CIAO1	Probable cytosolic iron-sulfur protein assembly protein CIAO1	CIAO1_HUMAN	2.04e-16
O76074	PDE5A	cGMP-specific 3',5'-cyclic phosphodiesterase	PDE5A_HUMAN	5.67e-42
O76080	ZFAND5	AN1-type zinc finger protein 5	ZFAN5_HUMAN	9.03e-09
O76081	RGS20	Regulator of G-protein signaling 20	RGS20_HUMAN	0.000661355
O76081-2	RGS20	Isoform 1 of Regulator of G-protein signaling 20	RGS20_HUMAN	2.34e-06
O76081-5	RGS20	Isoform 4 of Regulator of G-protein signaling 20	RGS20_HUMAN	3.13e-08
O76081-6	RGS20	Isoform 5 of Regulator of G-protein signaling 20	RGS20_HUMAN	1.96e-06
O76083-5	PDE9A	Isoform PDE9A5 of High affinity cGMP-specific 3',5'-cyclic phosphodiesterase 9A	PDE9A_HUMAN	1.97e-26
O76083;O76083-15	PDE9A	High affinity cGMP-specific 3',5'-cyclic phosphodiesterase 9A;Isoform PDE9A18 of High affinity cGMP-specific 3',5'-cyclic phosphodiesterase 9A	PDE9A_HUMAN	0.000714265
O76090;O76090-3;O76090-4	BEST1	Bestrophin-1;Isoform 3 of Bestrophin-1;Isoform 4 of Bestrophin-1	BEST1_HUMAN	2.09e-10
O76093	FGF18	Fibroblast growth factor 18	FGF18_HUMAN	5.02e-06
O76094;O76094-2	SRP72	Signal recognition particle subunit SRP72;Isoform 2 of Signal recognition particle subunit SRP72	SRP72_HUMAN	1.52e-29
O94759;O94759-2	TRPM2	Transient receptor potential cation channel subfamily M member 2;Isoform 2 of Transient receptor potential cation channel subfamily M member 2	TRPM2_HUMAN	6.58e-38
O94760	DDAH1	N(G),N(G)-dimethylarginine dimethylaminohydrolase 1	DDAH1_HUMAN	3.59e-07
O94761	RECQL4	ATP-dependent DNA helicase Q4	RECQ4_HUMAN	1.31e-30
O94762-3	RECQL5	Isoform Gamma of ATP-dependent DNA helicase Q5	RECQ5_HUMAN	9.31e-36
O94763-2	URI1	Isoform 2 of Unconventional prefoldin RPB5 interactor 1	RMP_HUMAN	3.42e-08
O94766;O94766-2	B3GAT3	Galactosylgalactosylxylosylprotein 3-beta-glucuronosyltransferase 3;Isoform 2 of Galactosylgalactosylxylosylprotein 3-beta-glucuronosyltransferase 3	B3GA3_HUMAN	4.67e-07
O94769	ECM2	Extracellular matrix protein 2	ECM2_HUMAN	0.00107304
O94769-2	ECM2	Isoform 2 of Extracellular matrix protein 2	ECM2_HUMAN	2.97e-24
O94772-2	LY6H	Isoform 2 of Lymphocyte antigen 6H	LY6H_HUMAN	0.000108429
O94776;O94776-2	MTA2	Metastasis-associated protein MTA2;Isoform 2 of Metastasis-associated protein MTA2	MTA2_HUMAN	1.17e-24
O94788	ALDH1A2	Retinal dehydrogenase 2	AL1A2_HUMAN	8.04e-20
O94804	STK10	Serine/threonine-protein kinase 10	STK10_HUMAN	6.32e-24
O94806	PRKD3	Serine/threonine-protein kinase D3	KPCD3_HUMAN	1.69e-54
O94808	GFPT2	Glutamine--fructose-6-phosphate aminotransferase [isomerizing] 2	GFPT2_HUMAN	1.91e-06
O94813;O94813-2;O94813-3	SLIT2	Slit homolog 2 protein;Isoform 2 of Slit homolog 2 protein;Isoform 3 of Slit homolog 2 protein	SLIT2_HUMAN	1.9e-37
O94817	ATG12	Ubiquitin-like protein ATG12	ATG12_HUMAN	1.21e-07
O94818;O94818-3	NOL4	Nucleolar protein 4;Isoform 3 of Nucleolar protein 4	NOL4_HUMAN	1.01e-09
O94822-3	LTN1	Isoform 3 of E3 ubiquitin-protein ligase listerin	LTN1_HUMAN	1.02e-23
O94826	TOMM70	Mitochondrial import receptor subunit TOM70	TOM70_HUMAN	1.41e-11
O94827;O94827-2;O94827-3;O94827-5;O94827-6;O94827-7	PLEKHG5	Pleckstrin homology domain-containing family G member 5;Isoform 2 of Pleckstrin homology domain-containing family G member 5;Isoform 3 of Pleckstrin homology domain-containing family G member 5;Isoform 5 of Pleckstrin homology domain-containing family G member 5;Isoform 6 of Pleckstrin homology domain-containing family G member 5;Isoform 7 of Pleckstrin homology domain-containing family G member 5	PKHG5_HUMAN	2.53e-32
O94829	IPO13	Importin-13	IPO13_HUMAN	1.04e-38
O94832	MYO1D	Unconventional myosin-Id	MYO1D_HUMAN	3.26e-73
O94842;O94842-2;O94842-3	TOX4	TOX high mobility group box family member 4;Isoform 2 of TOX high mobility group box family member 4;Isoform 3 of TOX high mobility group box family member 4	TOX4_HUMAN	2.11e-36
O94844	RHOBTB1	Rho-related BTB domain-containing protein 1	RHBT1_HUMAN	9.21e-13
O94851;O94851-3	MICAL2	[F-actin]-monooxygenase MICAL2;Isoform 3 of [F-actin]-monooxygenase MICAL2	MICA2_HUMAN	1.1e-31
O94854;O94854-2	KIAA0754	Uncharacterized protein KIAA0754;Isoform 2 of Uncharacterized protein KIAA0754	K0754_HUMAN	9.23e-45
O94855;O94855-2	SEC24D	Protein transport protein Sec24D;Isoform 2 of Protein transport protein Sec24D	SC24D_HUMAN	1.95e-25
O94856;O94856-10;O94856-12;O94856-13;O94856-4;O94856-5;O94856-6;O94856-7;O94856-9	NFASC	Neurofascin;Isoform 10 of Neurofascin;Isoform 12 of Neurofascin;Isoform 13 of Neurofascin;Isoform 4 of Neurofascin;Isoform 5 of Neurofascin;Isoform 6 of Neurofascin;Isoform 7 of Neurofascin;Isoform 9 of Neurofascin	NFASC_HUMAN	7.85e-55
O94874;O94874-2	UFL1	E3 UFM1-protein ligase 1;Isoform 2 of E3 UFM1-protein ligase 1	UFL1_HUMAN	5.42e-27
O94875-12	SORBS2	Isoform 12 of Sorbin and SH3 domain-containing protein 2	SRBS2_HUMAN	1.93e-27
O94880-2	PHF14	Isoform 2 of PHD finger protein 14	PHF14_HUMAN	5.89e-42
O94885	SASH1	SAM and SH3 domain-containing protein 1	SASH1_HUMAN	1.13e-22
O94886	TMEM63A	CSC1-like protein 1	CSCL1_HUMAN	4.54e-36
O94898	LRIG2	Leucine-rich repeats and immunoglobulin-like domains protein 2	LRIG2_HUMAN	8.32e-30
O94900	TOX	Thymocyte selection-associated high mobility group box protein TOX	TOX_HUMAN	6.57e-05
O94903	PLPBP	Pyridoxal phosphate homeostasis protein	PLPHP_HUMAN	2.88e-15
O94905-2	ERLIN2	Isoform 2 of Erlin-2	ERLN2_HUMAN	1.12e-29
O94905-3	ERLIN2	Isoform 3 of Erlin-2	ERLN2_HUMAN	0.000111354
O94907	DKK1	Dickkopf-related protein 1	DKK1_HUMAN	7.16e-06
O94910	ADGRL1	Adhesion G protein-coupled receptor L1	AGRL1_HUMAN	5.24e-17
O94910-2	ADGRL1	Isoform 2 of Adhesion G protein-coupled receptor L1	AGRL1_HUMAN	1.14e-35
O94915	FRYL	Protein furry homolog-like	FRYL_HUMAN	4.15e-35
O94915-2	FRYL	Isoform 2 of Protein furry homolog-like	FRYL_HUMAN	1.9e-06
O94916;O94916-2;O94916-4;O94916-5	NFAT5	Nuclear factor of activated T-cells 5;Isoform A of Nuclear factor of activated T-cells 5;Isoform D of Nuclear factor of activated T-cells 5;Isoform E of Nuclear factor of activated T-cells 5	NFAT5_HUMAN	2.14e-34
O94921;O94921-2;O94921-3	CDK14	Cyclin-dependent kinase 14;Isoform 2 of Cyclin-dependent kinase 14;Isoform 3 of Cyclin-dependent kinase 14	CDK14_HUMAN	1.39e-06
O94929	ABLIM3	Actin-binding LIM protein 3	ABLM3_HUMAN	9.48e-05
O94929-3	ABLIM3	Isoform 3 of Actin-binding LIM protein 3	ABLM3_HUMAN	3.56e-27
O94933	SLITRK3	SLIT and NTRK-like protein 3	SLIK3_HUMAN	1.22e-41
O94941	UBOX5	RING finger protein 37	RNF37_HUMAN	2.19e-14
O94953	KDM4B	Lysine-specific demethylase 4B	KDM4B_HUMAN	5.07e-41
O94964-2	SOGA1	Isoform 2 of Protein SOGA1	SOGA1_HUMAN	8.99e-41
O94964-4	SOGA1	Isoform 4 of Protein SOGA1	SOGA1_HUMAN	4.36e-05
O94967;O94967-2;O94967-3;O94967-4	WDR47	WD repeat-containing protein 47;Isoform 2 of WD repeat-containing protein 47;Isoform 3 of WD repeat-containing protein 47;Isoform 4 of WD repeat-containing protein 47	WDR47_HUMAN	1.01e-38
O94972	TRIM37	E3 ubiquitin-protein ligase TRIM37	TRI37_HUMAN	3.4e-44
O94973-2	AP2A2	Isoform 2 of AP-2 complex subunit alpha-2	AP2A2_HUMAN	2.15e-07
O94979;O94979-10;O94979-2;O94979-3;O94979-4;O94979-6;O94979-8;O94979-9	SEC31A	Protein transport protein Sec31A;Isoform 10 of Protein transport protein Sec31A;Isoform 2 of Protein transport protein Sec31A;Isoform 3 of Protein transport protein Sec31A;Isoform 4 of Protein transport protein Sec31A;Isoform 6 of Protein transport protein Sec31A;Isoform 8 of Protein transport protein Sec31A;Isoform 9 of Protein transport protein Sec31A	SC31A_HUMAN	1.17e-41
O94983-4;O94983-6	CAMTA2	Isoform 4 of Calmodulin-binding transcription activator 2;Isoform 6 of Calmodulin-binding transcription activator 2	CMTA2_HUMAN	7.91e-09
O94985-2	CLSTN1	Isoform 2 of Calsyntenin-1	CSTN1_HUMAN	5.85e-18
O94988;O94988-1;O94988-3;O94988-5;O94988-6	FAM13A	Protein FAM13A;Isoform 1 of Protein FAM13A;Isoform 2 of Protein FAM13A;Isoform 4 of Protein FAM13A;Isoform 5 of Protein FAM13A	FA13A_HUMAN	2.32e-23
O94989	ARHGEF15	Rho guanine nucleotide exchange factor 15	ARHGF_HUMAN	2.13e-20
O95006	OR2F2	Olfactory receptor 2F2	OR2F2_HUMAN	0.000105733
O95025	SEMA3D	Semaphorin-3D	SEM3D_HUMAN	7.54e-34
O95049-3	TJP3	Isoform 3 of Tight junction protein ZO-3	ZO3_HUMAN	8.31e-25
O95059	RPP14	Ribonuclease P protein subunit p14	RPP14_HUMAN	2.31e-28
O95067	CCNB2	G2/mitotic-specific cyclin-B2	CCNB2_HUMAN	4.32e-13
O95069	KCNK2	Potassium channel subfamily K member 2	KCNK2_HUMAN	0.00046293
O95070	YIF1A	Protein YIF1A	YIF1A_HUMAN	6.23e-09
O95072-2	REC8	Isoform 2 of Meiotic recombination protein REC8 homolog	REC8_HUMAN	1.92e-51
O95076	ALX3	Homeobox protein aristaless-like 3	ALX3_HUMAN	1.46e-23
O95084;O95084-2	PRSS23	Serine protease 23;Isoform 2 of Serine protease 23	PRS23_HUMAN	3.56e-11
O95125	ZNF202	Zinc finger protein 202	ZN202_HUMAN	9.97e-17
O95139	NDUFB6	NADH dehydrogenase [ubiquinone] 1 beta subcomplex subunit 6	NDUB6_HUMAN	0.000217122
O95147	DUSP14	Dual specificity protein phosphatase 14	DUS14_HUMAN	2.45e-20
O95153;O95153-2;O95153-3	TSPOAP1	Peripheral-type benzodiazepine receptor-associated protein 1;Isoform 2 of Peripheral-type benzodiazepine receptor-associated protein 1;Isoform 3 of Peripheral-type benzodiazepine receptor-associated protein 1	RIMB1_HUMAN	6.26e-38
O95154	AKR7A3	Aflatoxin B1 aldehyde reductase member 3	ARK73_HUMAN	3.02e-18
O95155	UBE4B	Ubiquitin conjugation factor E4 B	UBE4B_HUMAN	2.61e-25
O95164	UBL3	Ubiquitin-like protein 3	UBL3_HUMAN	0.000130458
O95182	NDUFA7	NADH dehydrogenase [ubiquinone] 1 alpha subcomplex subunit 7	NDUA7_HUMAN	6.24e-05
O95185	UNC5C	Netrin receptor UNC5C	UNC5C_HUMAN	1.34e-08
O95190	OAZ2	Ornithine decarboxylase antizyme 2	OAZ2_HUMAN	2.2e-40
O95196;O95196-2	CSPG5	Chondroitin sulfate proteoglycan 5;Isoform 2 of Chondroitin sulfate proteoglycan 5	CSPG5_HUMAN	2.28e-08
O95197-6	RTN3	Isoform 6 of Reticulon-3	RTN3_HUMAN	3.67e-19
O95198	KLHL2	Kelch-like protein 2	KLHL2_HUMAN	8.84e-39
O95201	ZNF205	Zinc finger protein 205	ZN205_HUMAN	1.69e-12
O95202	LETM1	Mitochondrial proton/calcium exchanger protein	LETM1_HUMAN	2.97e-42
O95206;O95206-2	PCDH8	Protocadherin-8;Isoform 2 of Protocadherin-8	PCDH8_HUMAN	1.49e-15
O95210	STBD1	Starch-binding domain-containing protein 1	STBD1_HUMAN	3.69e-33
O95221	OR5F1	Olfactory receptor 5F1	OR5F1_HUMAN	9.89e-20
O95222	OR6A2	Olfactory receptor 6A2	OR6A2_HUMAN	5.89e-05
O95229;O95229-2	ZWINT	ZW10 interactor;Isoform 2 of ZW10 interactor	ZWINT_HUMAN	1.64e-06
O95232	LUC7L3	Luc7-like protein 3	LC7L3_HUMAN	5.96e-50
O95232-2	LUC7L3	Isoform 2 of Luc7-like protein 3	LC7L3_HUMAN	7.07e-09
O95236;O95236-2	APOL3	Apolipoprotein L3;Isoform 2 of Apolipoprotein L3	APOL3_HUMAN	4.23e-06
O95238;O95238-2	SPDEF	SAM pointed domain-containing Ets transcription factor;Isoform 2 of SAM pointed domain-containing Ets transcription factor	SPDEF_HUMAN	3.3e-30
O95239	KIF4A	Chromosome-associated kinesin KIF4A	KIF4A_HUMAN	4.1e-46
O95251;O95251-5	KAT7	Histone acetyltransferase KAT7;Isoform 5 of Histone acetyltransferase KAT7	KAT7_HUMAN	3.87e-32
O95260	ATE1	Arginyl-tRNA--protein transferase 1	ATE1_HUMAN	1.14e-67
O95263;O95263-4	PDE8B	High affinity cAMP-specific and IBMX-insensitive 3',5'-cyclic phosphodiesterase 8B;Isoform 4 of High affinity cAMP-specific and IBMX-insensitive 3',5'-cyclic phosphodiesterase 8B	PDE8B_HUMAN	3.42e-14
O95264;O95264-2	HTR3B	5-hydroxytryptamine receptor 3B;Isoform 2 of 5-hydroxytryptamine receptor 3B	5HT3B_HUMAN	1.45e-27
O95271	TNKS	Poly [ADP-ribose] polymerase tankyrase-1	TNKS1_HUMAN	1.1e-21
O95273;O95273-2	CCNDBP1	Cyclin-D1-binding protein 1;Isoform 2 of Cyclin-D1-binding protein 1	CCDB1_HUMAN	8.46e-06
O95278-6	EPM2A	Isoform 6 of Laforin	EPM2A_HUMAN	8.85e-57
O95279	KCNK5	Potassium channel subfamily K member 5	KCNK5_HUMAN	0.000270135
O95292	VAPB	Vesicle-associated membrane protein-associated protein B/C	VAPB_HUMAN	3.89e-40
O95294;O95294-3;O95294-4	RASAL1	RasGAP-activating-like protein 1;Isoform 3 of RasGAP-activating-like protein 1;Isoform 4 of RasGAP-activating-like protein 1	RASL1_HUMAN	3.94e-21
O95299	NDUFA10	NADH dehydrogenase [ubiquinone] 1 alpha subcomplex subunit 10, mitochondrial	NDUAA_HUMAN	5.58e-10
O95302-3	FKBP9	Isoform 3 of Peptidyl-prolyl cis-trans isomerase FKBP9	FKBP9_HUMAN	3.66e-15
O95319-3;O95319-4	CELF2	Isoform 3 of CUGBP Elav-like family member 2;Isoform 4 of CUGBP Elav-like family member 2	CELF2_HUMAN	9.15e-14
O95336	PGLS	6-phosphogluconolactonase	6PGL_HUMAN	5.41e-24
O95342	ABCB11	Bile salt export pump	ABCBB_HUMAN	3.17e-33
O95352	ATG7	Ubiquitin-like modifier-activating enzyme ATG7	ATG7_HUMAN	1.16e-05
O95359	TACC2	Transforming acidic coiled-coil-containing protein 2	TACC2_HUMAN	9.88e-38
O95361	TRIM16	Tripartite motif-containing protein 16	TRI16_HUMAN	6.09e-38
O95363	FARS2	Phenylalanine--tRNA ligase, mitochondrial	SYFM_HUMAN	1.88e-12
O95371	OR2C1	Olfactory receptor 2C1	OR2C1_HUMAN	4.84e-13
O95372	LYPLA2	Acyl-protein thioesterase 2	LYPA2_HUMAN	2.28e-06
O95373	IPO7	Importin-7	IPO7_HUMAN	2.72e-49
O95376	ARIH2	E3 ubiquitin-protein ligase ARIH2	ARI2_HUMAN	1.01e-23
O95379-4	TNFAIP8	Isoform 4 of Tumor necrosis factor alpha-induced protein 8	TFIP8_HUMAN	0.000201452
O95382;O95382-3	MAP3K6	Mitogen-activated protein kinase kinase kinase 6;Isoform 3 of Mitogen-activated protein kinase kinase kinase 6	M3K6_HUMAN	2e-07
O95389;O95389-2	CCN6	Cellular communication network factor 6;Isoform 2 of Cellular communication network factor 6	CCN6_HUMAN	5.85e-27
O95391	SLU7	Pre-mRNA-splicing factor SLU7	SLU7_HUMAN	1.11e-12
O95393	BMP10	Bone morphogenetic protein 10	BMP10_HUMAN	1.01e-16
O95394;O95394-3;O95394-4	PGM3	Phosphoacetylglucosamine mutase;Isoform 2 of Phosphoacetylglucosamine mutase;Isoform 3 of Phosphoacetylglucosamine mutase	AGM1_HUMAN	1.62e-20
O95395	GCNT3	Beta-1,3-galactosyl-O-glycosyl-glycoprotein beta-1,6-N-acetylglucosaminyltransferase 3	GCNT3_HUMAN	2.29e-21
O95396	MOCS3	Adenylyltransferase and sulfurtransferase MOCS3	MOCS3_HUMAN	5.22e-18
O95399-2	UTS2	Isoform 2 of Urotensin-2	UTS2_HUMAN	2.24e-32
O95402	MED26	Mediator of RNA polymerase II transcription subunit 26	MED26_HUMAN	4.19e-30
O95411	TIAF1	TGFB1-induced anti-apoptotic factor 1	TIAF1_HUMAN	1.46e-15
O95425	SVIL	Supervillin	SVIL_HUMAN	8.14e-23
O95428;O95428-5;O95428-6	PAPLN	Papilin;Isoform 5 of Papilin;Isoform 6 of Papilin	PPN_HUMAN	3.25e-25
O95445-2	APOM	Isoform 2 of Apolipoprotein M	APOM_HUMAN	1.69e-15
O95447	LCA5L	Lebercilin-like protein	LCA5L_HUMAN	9.4e-08
O95455	TGDS	dTDP-D-glucose 4,6-dehydratase	TGDS_HUMAN	1.99e-20
O95460;O95460-2;O95460-4	MATN4	Matrilin-4;Isoform 2 of Matrilin-4;Isoform 4 of Matrilin-4	MATN4_HUMAN	4.33e-30
O95466-2	FMNL1	Isoform 2 of Formin-like protein 1	FMNL1_HUMAN	4.94e-17
O95470	SGPL1	Sphingosine-1-phosphate lyase 1	SGPL1_HUMAN	3.06e-50
O95473	SYNGR4	Synaptogyrin-4	SNG4_HUMAN	2.23e-05
O95477	ABCA1	Phospholipid-transporting ATPase ABCA1	ABCA1_HUMAN	5.01e-53
O95479	H6PD	GDH/6PGL endoplasmic bifunctional protein	G6PE_HUMAN	4.61e-26
O95486	SEC24A	Protein transport protein Sec24A	SC24A_HUMAN	5.92e-26
O95490;O95490-2;O95490-4;O95490-5;O95490-6;O95490-7	ADGRL2	Adhesion G protein-coupled receptor L2;Isoform 2 of Adhesion G protein-coupled receptor L2;Isoform 4 of Adhesion G protein-coupled receptor L2;Isoform 5 of Adhesion G protein-coupled receptor L2;Isoform 6 of Adhesion G protein-coupled receptor L2;Isoform 7 of Adhesion G protein-coupled receptor L2	AGRL2_HUMAN	2.39e-21
O95497	VNN1	Pantetheinase	VNN1_HUMAN	1.27e-23
O95498	VNN2	Vascular non-inflammatory molecule 2	VNN2_HUMAN	0.000161161
O95498-4	VNN2	Isoform 4 of Vascular non-inflammatory molecule 2	VNN2_HUMAN	4.19e-05
O95502	NPTXR	Neuronal pentraxin receptor	NPTXR_HUMAN	1.1e-19
O95503	CBX6	Chromobox protein homolog 6	CBX6_HUMAN	6.66e-06
O95521	PRAMEF1	PRAME family member 1	PRAM1_HUMAN	0.000902652
O95522	PRAMEF12	PRAME family member 12	PRA12_HUMAN	1.86e-11
O95544	NADK	NAD kinase	NADK_HUMAN	9.94e-07
O95561	C1orf105	Uncharacterized protein C1orf105	CA105_HUMAN	7.36e-09
O95563	MPC2	Mitochondrial pyruvate carrier 2	MPC2_HUMAN	0.000169647
O95567	C22orf31	Uncharacterized protein C22orf31	CV031_HUMAN	1.95e-23
O95568	METTL18	Histidine protein methyltransferase 1 homolog	MET18_HUMAN	1.61e-35
O95573	ACSL3	Long-chain-fatty-acid--CoA ligase 3	ACSL3_HUMAN	9.03e-09
O95602	POLR1A	DNA-directed RNA polymerase I subunit RPA1	RPA1_HUMAN	1.84e-26
O95625	ZBTB11	Zinc finger and BTB domain-containing protein 11	ZBT11_HUMAN	2.75e-28
O95628;O95628-10;O95628-4;O95628-5;O95628-6;O95628-7	CNOT4	CCR4-NOT transcription complex subunit 4;Isoform 10 of CCR4-NOT transcription complex subunit 4;Isoform 4 of CCR4-NOT transcription complex subunit 4;Isoform 5 of CCR4-NOT transcription complex subunit 4;Isoform 6 of CCR4-NOT transcription complex subunit 4;Isoform 7 of CCR4-NOT transcription complex subunit 4	CNOT4_HUMAN	3.28e-13
O95633;O95633-2	FSTL3	Follistatin-related protein 3;Isoform 2 of Follistatin-related protein 3	FSTL3_HUMAN	6.53e-10
O95639;O95639-2;O95639-3	CPSF4	Cleavage and polyadenylation specificity factor subunit 4;Isoform 2 of Cleavage and polyadenylation specificity factor subunit 4;Isoform 3 of Cleavage and polyadenylation specificity factor subunit 4	CPSF4_HUMAN	2.25e-39
O95661	DIRAS3	GTP-binding protein Di-Ras3	DIRA3_HUMAN	4.36e-43
O95670;O95670-2;O95670-3	ATP6V1G2	V-type proton ATPase subunit G 2;Isoform 2 of V-type proton ATPase subunit G 2;Isoform 3 of V-type proton ATPase subunit G 2	VATG2_HUMAN	0.000141999
O95671;O95671-2	ASMTL	Probable bifunctional dTTP/UTP pyrophosphatase/methyltransferase protein;Isoform 2 of Probable bifunctional dTTP/UTP pyrophosphatase/methyltransferase protein	ASML_HUMAN	9.96e-36
O95677-4;O95677-5	EYA4	Isoform 4 of Eyes absent homolog 4;Isoform 5 of Eyes absent homolog 4	EYA4_HUMAN	1.23e-05
O95678	KRT75	Keratin, type II cytoskeletal 75	K2C75_HUMAN	7.31e-29
O95684-3	CEP43	Isoform 3 of Centrosomal protein 43	CEP43_HUMAN	0.00149357
O95685	PPP1R3D	Protein phosphatase 1 regulatory subunit 3D	PPR3D_HUMAN	1.31e-07
O95696;O95696-2	BRD1	Bromodomain-containing protein 1;Isoform 2 of Bromodomain-containing protein 1	BRD1_HUMAN	5e-74
O95747	OXSR1	Serine/threonine-protein kinase OSR1	OXSR1_HUMAN	6.05e-38
O95749	GGPS1	Geranylgeranyl pyrophosphate synthase	GGPPS_HUMAN	6.43e-05
O95749-2	GGPS1	Isoform 2 of Geranylgeranyl pyrophosphate synthase	GGPPS_HUMAN	7.48e-28
O95751	LDOC1	Protein LDOC1	LDOC1_HUMAN	7.07e-05
O95754	SEMA4F	Semaphorin-4F	SEM4F_HUMAN	1.95e-47
O95755;O95755-2	RAB36	Ras-related protein Rab-36;Isoform 2 of Ras-related protein Rab-36	RAB36_HUMAN	1.63e-21
O95757	HSPA4L	Heat shock 70 kDa protein 4L	HS74L_HUMAN	1.55e-25
O95758-1	PTBP3	Isoform 1 of Polypyrimidine tract-binding protein 3	PTBP3_HUMAN	2.01e-06
O95758-2;O95758-6	PTBP3	Isoform 2 of Polypyrimidine tract-binding protein 3;Isoform 6 of Polypyrimidine tract-binding protein 3	PTBP3_HUMAN	5.24e-05
O95758;O95758-5	PTBP3	Polypyrimidine tract-binding protein 3;Isoform 5 of Polypyrimidine tract-binding protein 3	PTBP3_HUMAN	5.16e-12
O95759	TBC1D8	TBC1 domain family member 8	TBCD8_HUMAN	8.27e-21
O95772;O95772-2	STARD3NL	STARD3 N-terminal-like protein;Isoform 2 of STARD3 N-terminal-like protein	STR3N_HUMAN	1.59e-08
O95780;O95780-3	ZNF682	Zinc finger protein 682;Isoform 3 of Zinc finger protein 682	ZN682_HUMAN	1.54e-05
O95782;O95782-2	AP2A1	AP-2 complex subunit alpha-1;Isoform B of AP-2 complex subunit alpha-1	AP2A1_HUMAN	4.2e-12
O95800	GPR75	Probable G-protein coupled receptor 75	GPR75_HUMAN	4.81e-10
O95801	TTC4	Tetratricopeptide repeat protein 4	TTC4_HUMAN	8.37e-05
O95803	NDST3	Bifunctional heparan sulfate N-deacetylase/N-sulfotransferase 3	NDST3_HUMAN	2.37e-05
O95810	CAVIN2	Caveolae-associated protein 2	CAVN2_HUMAN	3.47e-05
O95816;O95816-2	BAG2	BAG family molecular chaperone regulator 2;Isoform 2 of BAG family molecular chaperone regulator 2	BAG2_HUMAN	3.71e-06
O95819-3	MAP4K4	Isoform 3 of Mitogen-activated protein kinase kinase kinase kinase 4	M4K4_HUMAN	3.1e-51
O95825;O95825-2	CRYZL1	Quinone oxidoreductase-like protein 1;Isoform 2 of Quinone oxidoreductase-like protein 1	QORL1_HUMAN	2.96e-32
O95831	AIFM1	Apoptosis-inducing factor 1, mitochondrial	AIFM1_HUMAN	5.54e-21
O95832	CLDN1	Claudin-1	CLD1_HUMAN	3.29e-05
O95833	CLIC3	Chloride intracellular channel protein 3	CLIC3_HUMAN	8.51e-05
O95834-3	EML2	Isoform 3 of Echinoderm microtubule-associated protein-like 2	EMAL2_HUMAN	3.21e-26
O95835	LATS1	Serine/threonine-protein kinase LATS1	LATS1_HUMAN	1.79e-41
O95837	GNA14	Guanine nucleotide-binding protein subunit alpha-14	GNA14_HUMAN	9.91e-10
O95838	GLP2R	Glucagon-like peptide 2 receptor	GLP2R_HUMAN	8.21e-08
O95847;O95847-2	SLC25A27	Mitochondrial uncoupling protein 4;Isoform 2 of Mitochondrial uncoupling protein 4	UCP4_HUMAN	1.05e-05
O95848	NUDT14	Uridine diphosphate glucose pyrophosphatase NUDT14	NUD14_HUMAN	0.000200541
O95858	TSPAN15	Tetraspanin-15	TSN15_HUMAN	3.78e-54
O95859	TSPAN12	Tetraspanin-12	TSN12_HUMAN	1.16e-05
O95861-2	BPNT1	Isoform 2 of 3'(2'),5'-bisphosphate nucleotidase 1	BPNT1_HUMAN	6.77e-14
O95866;O95866-3;O95866-5	MPIG6B	Megakaryocyte and platelet inhibitory receptor G6b;Isoform C of Megakaryocyte and platelet inhibitory receptor G6b;Isoform E of Megakaryocyte and platelet inhibitory receptor G6b	G6B_HUMAN	2.6e-17
O95867	LY6G6C	Lymphocyte antigen 6 complex locus protein G6c	LY66C_HUMAN	1.94e-07
O95870	ABHD16A	Phosphatidylserine lipase ABHD16A	ABHGA_HUMAN	3.88e-29
O95873	C6orf47	Uncharacterized protein C6orf47	CF047_HUMAN	5.09e-06
O95886	DLGAP3	Disks large-associated protein 3	DLGP3_HUMAN	1.41e-15
O95897	OLFM2	Noelin-2	NOE2_HUMAN	3.61e-23
O95900	TRUB2	Mitochondrial mRNA pseudouridine synthase TRUB2	TRUB2_HUMAN	1.02e-21
O95905;O95905-3	ECD	Protein ecdysoneless homolog;Isoform 3 of Protein ecdysoneless homolog	ECD_HUMAN	3.95e-05
O95922-2	TTLL1	Isoform B of Probable tubulin polyglutamylase TTLL1	TTLL1_HUMAN	0.000266924
O95925;O95925-2;O95925-3	EPPIN	Eppin;Isoform 2 of Eppin;Isoform 3 of Eppin	EPPI_HUMAN	3.32e-06
O95932-2	TGM6	Isoform 2 of Protein-glutamine gamma-glutamyltransferase 6	TGM3L_HUMAN	2.88e-14
O95944-2;O95944-3	NCR2	Isoform 2 of Natural cytotoxicity triggering receptor 2;Isoform 3 of Natural cytotoxicity triggering receptor 2	NCTR2_HUMAN	0.00204455
O95948	ONECUT2	One cut domain family member 2	ONEC2_HUMAN	0.000136007
O95954	FTCD	Formimidoyltransferase-cyclodeaminase	FTCD_HUMAN	1.54e-58
O95967	EFEMP2	EGF-containing fibulin-like extracellular matrix protein 2	FBLN4_HUMAN	1.64e-30
O95968	SCGB1D1	Secretoglobin family 1D member 1	SG1D1_HUMAN	0.00210303
O95970-2	LGI1	Isoform 2 of Leucine-rich glioma-inactivated protein 1	LGI1_HUMAN	2.54e-47
O95970;O95970-3	LGI1	Leucine-rich glioma-inactivated protein 1;Isoform 3 of Leucine-rich glioma-inactivated protein 1	LGI1_HUMAN	2.82e-07
O95976	IGSF6	Immunoglobulin superfamily member 6	IGSF6_HUMAN	3.22e-19
O95980	RECK	Reversion-inducing cysteine-rich protein with Kazal motifs	RECK_HUMAN	1.86e-38
O95983	MBD3	Methyl-CpG-binding domain protein 3	MBD3_HUMAN	1e-27
O95985	TOP3B	DNA topoisomerase 3-beta-1	TOP3B_HUMAN	1.38e-57
O95990-3	FAM107A	Isoform 3 of Actin-associated protein FAM107A	F107A_HUMAN	0.00334513
O95990;O95990-2	FAM107A	Actin-associated protein FAM107A;Isoform 2 of Actin-associated protein FAM107A	F107A_HUMAN	9.01e-22
O95994	AGR2	Anterior gradient protein 2 homolog	AGR2_HUMAN	0.00037188
O95999	BCL10	B-cell lymphoma/leukemia 10	BCL10_HUMAN	8.75e-07
O96004	HAND1	Heart- and neural crest derivatives-expressed protein 1	HAND1_HUMAN	9.69e-33
O96006	ZBED1	E3 SUMO-protein ligase ZBED1	ZBED1_HUMAN	6.58e-23
O96008;O96008-2	TOMM40	Mitochondrial import receptor subunit TOM40 homolog;Isoform 2 of Mitochondrial import receptor subunit TOM40 homolog	TOM40_HUMAN	3.43e-06
O96011;O96011-2	PEX11B	Peroxisomal membrane protein 11B;Isoform 2 of Peroxisomal membrane protein 11B	PX11B_HUMAN	5.61e-17
O96013	PAK4	Serine/threonine-protein kinase PAK 4	PAK4_HUMAN	2.96e-17
O96014	WNT11	Protein Wnt-11	WNT11_HUMAN	1.02e-16
O96017-9	CHEK2	Isoform 9 of Serine/threonine-protein kinase Chk2	CHK2_HUMAN	3.96e-18
O96018	APBA3	Amyloid-beta A4 precursor protein-binding family A member 3	APBA3_HUMAN	3.12e-22
O96019	ACTL6A	Actin-like protein 6A	ACL6A_HUMAN	8.61e-42
P00156	MT-CYB	Cytochrome b	CYB_HUMAN	4.37e-05
P00325;P00325-2	ADH1B	All-trans-retinol dehydrogenase [NAD(+)] ADH1B;Isoform 2 of All-trans-retinol dehydrogenase [NAD(+)] ADH1B	ADH1B_HUMAN	1.3e-13
P00338	LDHA	L-lactate dehydrogenase A chain	LDHA_HUMAN	1.97e-31
P00352	ALDH1A1	Retinal dehydrogenase 1	AL1A1_HUMAN	1.19e-34
P00374	DHFR	Dihydrofolate reductase	DYR_HUMAN	1.23e-26
P00387;P00387-2;P00387-3	CYB5R3	NADH-cytochrome b5 reductase 3;Isoform 2 of NADH-cytochrome b5 reductase 3;Isoform 3 of NADH-cytochrome b5 reductase 3	NB5R3_HUMAN	9.35e-08
P00390;P00390-2;P00390-3	GSR	Glutathione reductase, mitochondrial;Isoform Cytoplasmic of Glutathione reductase, mitochondrial;Isoform 2 of Glutathione reductase, mitochondrial	GSHR_HUMAN	3.1e-28
P00395	MT-CO1	Cytochrome c oxidase subunit 1	COX1_HUMAN	1.74e-06
P00414	MT-CO3	Cytochrome c oxidase subunit 3	COX3_HUMAN	7.17e-06
P00439	PAH	Phenylalanine-4-hydroxylase	PH4H_HUMAN	7.73e-32
P00441	SOD1	Superoxide dismutase [Cu-Zn]	SODC_HUMAN	3.89e-33
P00450	CP	Ceruloplasmin	CERU_HUMAN	4.22e-26
P00451	F8	Coagulation factor VIII	FA8_HUMAN	1.12e-34
P00480	OTC	Ornithine carbamoyltransferase, mitochondrial	OTC_HUMAN	4.78e-26
P00488	F13A1	Coagulation factor XIII A chain	F13A_HUMAN	3.41e-35
P00491	PNP	Purine nucleoside phosphorylase	PNPH_HUMAN	4.81e-67
P00492	HPRT1	Hypoxanthine-guanine phosphoribosyltransferase	HPRT_HUMAN	3.28e-15
P00540	MOS	Proto-oncogene serine/threonine-protein kinase mos	MOS_HUMAN	0.0001256
P00558	PGK1	Phosphoglycerate kinase 1	PGK1_HUMAN	1.17e-34
P00568	AK1	Adenylate kinase isoenzyme 1	KAD1_HUMAN	7.83e-12
P00734	F2	Prothrombin	THRB_HUMAN	1.56e-35
P00736	C1R	Complement C1r subcomponent	C1R_HUMAN	7.38e-24
P00738;P00738-2	HP	Haptoglobin;Isoform 2 of Haptoglobin	HPT_HUMAN	5.21e-24
P00739;P00739-2	HPR	Haptoglobin-related protein;Isoform 2 of Haptoglobin-related protein	HPTR_HUMAN	2.6e-16
P00740;P00740-2	F9	Coagulation factor IX;Isoform 2 of Coagulation factor IX	FA9_HUMAN	5.33e-59
P00742	F10	Coagulation factor X	FA10_HUMAN	1.67e-46
P00746	CFD	Complement factor D	CFAD_HUMAN	1.57e-06
P00747	PLG	Plasminogen	PLMN_HUMAN	2.55e-22
P00749;P00749-2	PLAU	Urokinase-type plasminogen activator;Isoform 2 of Urokinase-type plasminogen activator	UROK_HUMAN	1.17e-30
P00750	PLAT	Tissue-type plasminogen activator	TPA_HUMAN	1.69e-22
P00751	CFB	Complement factor B	CFAB_HUMAN	2.54e-28
P00751-2	CFB	Isoform 2 of Complement factor B	CFAB_HUMAN	7.22e-10
P00813	ADA	Adenosine deaminase	ADA_HUMAN	4.36e-13
P00918	CA2	Carbonic anhydrase 2	CAH2_HUMAN	4.89e-24
P00966	ASS1	Argininosuccinate synthase	ASSY_HUMAN	8.8e-35
P00973;P00973-2;P00973-3;P00973-4	OAS1	2'-5'-oligoadenylate synthase 1;Isoform p41 of 2'-5'-oligoadenylate synthase 1;Isoform p48 of 2'-5'-oligoadenylate synthase 1;Isoform p44 of 2'-5'-oligoadenylate synthase 1	OAS1_HUMAN	4.99e-05
P01008	SERPINC1	Antithrombin-III	ANT3_HUMAN	8.09e-41
P01011	SERPINA3	Alpha-1-antichymotrypsin	AACT_HUMAN	8.61e-14
P01011-3	SERPINA3	Isoform 3 of Alpha-1-antichymotrypsin	AACT_HUMAN	6.54e-06
P01023	A2M	Alpha-2-macroglobulin	A2MG_HUMAN	1.77e-14
P01024	C3	Complement C3	CO3_HUMAN	7.96e-51
P01031	C5	Complement C5	CO5_HUMAN	1.94e-25
P01033	TIMP1	Metalloproteinase inhibitor 1	TIMP1_HUMAN	2.05e-32
P01040	CSTA	Cystatin-A	CYTA_HUMAN	9.77e-06
P01042-2	KNG1	Isoform LMW of Kininogen-1	KNG1_HUMAN	7.76e-18
P01100	FOS	Proto-oncogene c-Fos	FOS_HUMAN	2.39e-08
P01106-2	MYC	Isoform 2 of Myc proto-oncogene protein	MYC_HUMAN	5.11e-36
P01116;P01116-2	KRAS	GTPase KRas;Isoform 2B of GTPase KRas	RASK_HUMAN	3.59e-10
P01130;P01130-2;P01130-3;P01130-4;P01130-5;P01130-6	LDLR	Low-density lipoprotein receptor;Isoform 2 of Low-density lipoprotein receptor;Isoform 3 of Low-density lipoprotein receptor;Isoform 4 of Low-density lipoprotein receptor;Isoform 5 of Low-density lipoprotein receptor;Isoform 6 of Low-density lipoprotein receptor	LDLR_HUMAN	2.5e-25
P01137	TGFB1	Transforming growth factor beta-1 proprotein	TGFB1_HUMAN	3.87e-47
P01138	NGF	Beta-nerve growth factor	NGF_HUMAN	1.11e-07
P01148	GNRH1	Progonadoliberin-1	GON1_HUMAN	9.5e-47
P01178	OXT	Oxytocin-neurophysin 1	NEU1_HUMAN	3.32e-28
P01189	POMC	Pro-opiomelanocortin	COLI_HUMAN	5.36e-06
P01210	PENK	Proenkephalin-A	PENK_HUMAN	8.21e-22
P01213	PDYN	Proenkephalin-B	PDYN_HUMAN	1.13e-48
P01215	CGA	Glycoprotein hormones alpha chain	GLHA_HUMAN	2.06e-09
P01222;P01222-2	TSHB	Thyrotropin subunit beta;Isoform 2 of Thyrotropin subunit beta	TSHB_HUMAN	0.00144626
P01225	FSHB	Follitropin subunit beta	FSHB_HUMAN	0.000869075
P01241	GH1	Somatotropin	SOMA_HUMAN	8.01e-18
P01242-4	GH2	Isoform 4 of Growth hormone variant	SOM2_HUMAN	6.26e-09
P01266-2	TG	Isoform 2 of Thyroglobulin	THYG_HUMAN	1.98e-28
P01270	PTH	Parathyroid hormone	PTHY_HUMAN	7.17e-06
P01275	GCG	Pro-glucagon	GLUC_HUMAN	3.22e-05
P01344-3	IGF2	Isoform 3 of Insulin-like growth factor II	IGF2_HUMAN	1.44e-14
P01567	IFNA7	Interferon alpha-7	IFNA7_HUMAN	4.9e-08
P01569	IFNA5	Interferon alpha-5	IFNA5_HUMAN	1.6e-26
P01583	IL1A	Interleukin-1 alpha	IL1A_HUMAN	3.08e-06
P01584	IL1B	Interleukin-1 beta	IL1B_HUMAN	4.94e-06
P01588	EPO	Erythropoietin	EPO_HUMAN	9.96e-05
P01589	IL2RA	Interleukin-2 receptor subunit alpha	IL2RA_HUMAN	3e-12
P01591	JCHAIN	Immunoglobulin J chain	IGJ_HUMAN	7.03e-07
P01700	IGLV1-47	Immunoglobulin lambda variable 1-47	LV147_HUMAN	0.000247021
P01714	IGLV3-19	Immunoglobulin lambda variable 3-19	LV319_HUMAN	8.63e-06
P01715	IGLV3-1	Immunoglobulin lambda variable 3-1	LV301_HUMAN	2.74e-08
P01763	IGHV3-48	Immunoglobulin heavy variable 3-48	HV348_HUMAN	7.45e-05
P01764	IGHV3-23	Immunoglobulin heavy variable 3-23	HV323_HUMAN	1.2e-10
P01766	IGHV3-13	Immunoglobulin heavy variable 3-13	HV313_HUMAN	3.3e-05
P01767	IGHV3-53	Immunoglobulin heavy variable 3-53	HV353_HUMAN	0.000147752
P01780	IGHV3-7	Immunoglobulin heavy variable 3-7	HV307_HUMAN	0.000104417
P01833	PIGR	Polymeric immunoglobulin receptor	PIGR_HUMAN	3.46e-11
P01854;P0DOX4	IGHE;	Immunoglobulin heavy constant epsilon;Immunoglobulin epsilon heavy chain	IGHE_HUMAN;IGE_HUMAN	8.45e-11
P01861	IGHG4	Immunoglobulin heavy constant gamma 4	IGHG4_HUMAN	3.74e-07
P01889	HLA-B	HLA class I histocompatibility antigen, B alpha chain	HLAB_HUMAN	8.9e-34
P01893	HLA-H	Putative HLA class I histocompatibility antigen, alpha chain H	HLAH_HUMAN	0.000159434
P01920	HLA-DQB1	HLA class II histocompatibility antigen, DQ beta 1 chain	DQB1_HUMAN	2.8e-06
P02008	HBZ	Hemoglobin subunit zeta	HBAZ_HUMAN	0.000183642
P02100	HBE1	Hemoglobin subunit epsilon	HBE_HUMAN	5.84e-17
P02452	COL1A1	Collagen alpha-1(I) chain	CO1A1_HUMAN	1.35e-50
P02458;P02458-1	COL2A1	Collagen alpha-1(II) chain;Isoform 1 of Collagen alpha-1(II) chain	CO2A1_HUMAN	1.45e-46
P02461	COL3A1	Collagen alpha-1(III) chain	CO3A1_HUMAN	1.55e-49
P02462	COL4A1	Collagen alpha-1(IV) chain	CO4A1_HUMAN	2.16e-56
P02511	CRYAB	Alpha-crystallin B chain	CRYAB_HUMAN	3.75e-25
P02533	KRT14	Keratin, type I cytoskeletal 14	K1C14_HUMAN	3.05e-21
P02545;P02545-3	LMNA	Prelamin-A/C;Isoform ADelta10 of Prelamin-A/C	LMNA_HUMAN	2.82e-47
P02585	TNNC2	Troponin C, skeletal muscle	TNNC2_HUMAN	2.12e-26
P02647	APOA1	Apolipoprotein A-I	APOA1_HUMAN	9.41e-09
P02649	APOE	Apolipoprotein E	APOE_HUMAN	1.83e-20
P02654	APOC1	Apolipoprotein C-I	APOC1_HUMAN	0.00015789
P02655	APOC2	Apolipoprotein C-II	APOC2_HUMAN	2.13e-05
P02656	APOC3	Apolipoprotein C-III	APOC3_HUMAN	3.2e-19
P02671	FGA	Fibrinogen alpha chain	FIBA_HUMAN	9.9e-46
P02675	FGB	Fibrinogen beta chain	FIBB_HUMAN	3.61e-18
P02679;P02679-2	FGG	Fibrinogen gamma chain;Isoform Gamma-A of Fibrinogen gamma chain	FIBG_HUMAN	1.09e-16
P02689	PMP2	Myelin P2 protein	MYP2_HUMAN	4.05e-25
P02724-2	GYPA	Isoform 2 of Glycophorin-A	GLPA_HUMAN	4.58e-05
P02724-3	GYPA	Isoform 3 of Glycophorin-A	GLPA_HUMAN	2.01e-57
P02741	CRP	C-reactive protein	CRP_HUMAN	0.00790772
P02743	APCS	Serum amyloid P-component	SAMP_HUMAN	4.9e-06
P02746	C1QB	Complement C1q subcomponent subunit B	C1QB_HUMAN	4.04e-17
P02747	C1QC	Complement C1q subcomponent subunit C	C1QC_HUMAN	1.93e-43
P02748	C9	Complement component C9	CO9_HUMAN	1.78e-20
P02749	APOH	Beta-2-glycoprotein 1	APOH_HUMAN	5.19e-28
P02751-1;P02751-3	FN1	Isoform 1 of Fibronectin;Isoform 3 of Fibronectin	FINC_HUMAN	2.76e-48
P02753	RBP4	Retinol-binding protein 4	RET4_HUMAN	4.17e-23
P02760	AMBP	Protein AMBP	AMBP_HUMAN	5.36e-20
P02765	AHSG	Alpha-2-HS-glycoprotein	FETUA_HUMAN	1.95e-17
P02768	ALB	Albumin	ALBU_HUMAN	7.96e-42
P02771	AFP	Alpha-fetoprotein	FETA_HUMAN	1.56e-15
P02774;P02774-3	GC	Vitamin D-binding protein;Isoform 3 of Vitamin D-binding protein	VTDB_HUMAN	2.67e-53
P02775	PPBP	Platelet basic protein	CXCL7_HUMAN	2.29e-05
P02776	PF4	Platelet factor 4	PLF4_HUMAN	0.00282778
P02778	CXCL10	C-X-C motif chemokine 10	CXL10_HUMAN	0.00020761
P02786	TFRC	Transferrin receptor protein 1	TFR1_HUMAN	5.16e-26
P02787	TF	Serotransferrin	TRFE_HUMAN	4.6e-45
P02788	LTF	Lactotransferrin	TRFL_HUMAN	3.1e-24
P02790	HPX	Hemopexin	HEMO_HUMAN	2.32e-52
P02794	FTH1	Ferritin heavy chain	FRIH_HUMAN	1.72e-19
P02795;P04732;P13640;P13640-2;P80297;Q8N339	MT2A;MT1E;MT1G;MT1G;MT1X;MT1M	Metallothionein-2;Metallothionein-1E;Metallothionein-1G;Isoform 2 of Metallothionein-1G;Metallothionein-1X;Metallothionein-1M	MT2_HUMAN;MT1E_HUMAN;MT1G_HUMAN;MT1G_HUMAN;MT1X_HUMAN;MT1M_HUMAN	2.44e-11
P02810	PRH1	Salivary acidic proline-rich phosphoprotein 1/2	PRPC_HUMAN	7.93e-07
P02812	PRB2	Basic salivary proline-rich protein 2	PRB2_HUMAN	1.35e-21
P02818	BGLAP	Osteocalcin	OSTCN_HUMAN	1.03e-32
P03891	MT-ND2	NADH-ubiquinone oxidoreductase chain 2	NU2M_HUMAN	1.92e-14
P03915	MT-ND5	NADH-ubiquinone oxidoreductase chain 5	NU5M_HUMAN	0.000185615
P03923	MT-ND6	NADH-ubiquinone oxidoreductase chain 6	NU6M_HUMAN	7.96e-35
P03950	ANG	Angiogenin	ANGI_HUMAN	1.79e-06
P03951	F11	Coagulation factor XI	FA11_HUMAN	1.49e-17
P03952	KLKB1	Plasma kallikrein	KLKB1_HUMAN	1.81e-10
P03971	AMH	Muellerian-inhibiting factor	MIS_HUMAN	8.05e-05
P03973	SLPI	Antileukoproteinase	SLPI_HUMAN	5.59e-34
P03979	TRGV3	T cell receptor gamma variable 3	TRGV3_HUMAN	0.000161716
P03986	TRGC2	T cell receptor gamma constant 2	TRGC2_HUMAN	6.11e-09
P04000	OPN1LW	Long-wave-sensitive opsin 1	OPSR_HUMAN	1.58e-09
P04003	C4BPA	C4b-binding protein alpha chain	C4BPA_HUMAN	1.32e-10
P04004	VTN	Vitronectin	VTNC_HUMAN	4.57e-15
P04035-3	HMGCR	Isoform 3 of 3-hydroxy-3-methylglutaryl-coenzyme A reductase	HMDH_HUMAN	2.27e-29
P04040	CAT	Catalase	CATA_HUMAN	4.13e-54
P04049;P04049-2	RAF1	RAF proto-oncogene serine/threonine-protein kinase;Isoform 2 of RAF proto-oncogene serine/threonine-protein kinase	RAF1_HUMAN	2.93e-12
P04053;P04053-2	DNTT	DNA nucleotidylexotransferase;Isoform 2 of DNA nucleotidylexotransferase	TDT_HUMAN	7.42e-16
P04066	FUCA1	Tissue alpha-L-fucosidase	FUCO_HUMAN	5.76e-10
P04075-2	ALDOA	Isoform 2 of Fructose-bisphosphate aldolase A	ALDOA_HUMAN	2.24e-32
P04083	ANXA1	Annexin A1	ANXA1_HUMAN	6.62e-15
P04090	RLN2	Prorelaxin H2	REL2_HUMAN	2.5e-07
P04114	APOB	Apolipoprotein B-100	APOB_HUMAN	3.85e-38
P04118	CLPS	Colipase	COL_HUMAN	0.000206209
P04141	CSF2	Granulocyte-macrophage colony-stimulating factor	CSF2_HUMAN	1.08e-09
P04150-2;P04150-6;P04150-9	NR3C1	Isoform Beta of Glucocorticoid receptor;Isoform Beta-2 of Glucocorticoid receptor;Isoform Beta-B of Glucocorticoid receptor	GCR_HUMAN	9.08e-22
P04155	TFF1	Trefoil factor 1	TFF1_HUMAN	0.000255154
P04156	PRNP	Major prion protein	PRIO_HUMAN	1.95e-57
P04179-4	SOD2	Isoform 4 of Superoxide dismutase [Mn], mitochondrial	SODM_HUMAN	8.15e-34
P04180	LCAT	Phosphatidylcholine-sterol acyltransferase	LCAT_HUMAN	3.42e-09
P04196	HRG	Histidine-rich glycoprotein	HRG_HUMAN	5.91e-16
P04201	MAS1	Proto-oncogene Mas	MAS_HUMAN	4.28e-30
P04217	A1BG	Alpha-1B-glycoprotein	A1BG_HUMAN	9.48e-08
P04234	CD3D	T-cell surface glycoprotein CD3 delta chain	CD3D_HUMAN	1.41e-24
P04259	KRT6B	Keratin, type II cytoskeletal 6B	K2C6B_HUMAN	2.31e-12
P04264	KRT1	Keratin, type II cytoskeletal 1	K2C1_HUMAN	1.07e-44
P04275	VWF	von Willebrand factor	VWF_HUMAN	7.01e-33
P04275-2	VWF	Isoform 2 of von Willebrand factor	VWF_HUMAN	2.96e-06
P04278;P04278-5	SHBG	Sex hormone-binding globulin;Isoform 5 of Sex hormone-binding globulin	SHBG_HUMAN	2.92e-06
P04279;P04279-2	SEMG1	Semenogelin-1;Isoform 2 of Semenogelin-1	SEMG1_HUMAN	1.44e-20
P04280	PRB1	Basic salivary proline-rich protein 1	PRP1_HUMAN	0.00152035
P04350	TUBB4A	Tubulin beta-4A chain	TBB4A_HUMAN	1.88e-11
P04406	GAPDH	Glyceraldehyde-3-phosphate dehydrogenase	G3P_HUMAN	2.69e-38
P04424;P04424-2	ASL	Argininosuccinate lyase;Isoform 2 of Argininosuccinate lyase	ARLY_HUMAN	4.95e-35
P04437	TRAV29DV5	T cell receptor alpha variable 29/delta variable 5	TVA29_HUMAN	1.18e-07
P04439	HLA-A	HLA class I histocompatibility antigen, A alpha chain	HLAA_HUMAN	4.19e-06
P04440	HLA-DPB1	HLA class II histocompatibility antigen, DP beta 1 chain	DPB1_HUMAN	5.19e-20
P04632	CAPNS1	Calpain small subunit 1	CPNS1_HUMAN	2.94e-07
P04637-4;P04637-5;P04637-6	TP53	Isoform 4 of Cellular tumor antigen p53;Isoform 5 of Cellular tumor antigen p53;Isoform 6 of Cellular tumor antigen p53	P53_HUMAN	3.97e-05
P04792	HSPB1	Heat shock protein beta-1	HSPB1_HUMAN	6.45e-12
P04798	CYP1A1	Cytochrome P450 1A1	CP1A1_HUMAN	3.47e-08
P04808	RLN1	Prorelaxin H1	REL1_HUMAN	7.68e-17
P04839	CYBB	Cytochrome b-245 heavy chain	CY24B_HUMAN	1.55e-22
P04844-2	RPN2	Isoform 2 of Dolichyl-diphosphooligosaccharide--protein glycosyltransferase subunit 2	RPN2_HUMAN	6.43e-07
P04899-5	GNAI2	Isoform 5 of Guanine nucleotide-binding protein G(i) subunit alpha-2	GNAI2_HUMAN	2.25e-09
P04908;P20671;Q7L7L0	H2AC4;H2AC7;H2AW	Histone H2A type 1-B/E;Histone H2A type 1-D;Histone H2A type 3	H2A1B_HUMAN;H2A1D_HUMAN;H2A3_HUMAN	8.91e-18
P05000	IFNW1	Interferon omega-1	IFNW1_HUMAN	7.92e-42
P05013	IFNA6	Interferon alpha-6	IFNA6_HUMAN	3.7e-06
P05023-2	ATP1A1	Isoform 2 of Sodium/potassium-transporting ATPase subunit alpha-1	AT1A1_HUMAN	5.13e-33
P05023-3	ATP1A1	Isoform 3 of Sodium/potassium-transporting ATPase subunit alpha-1	AT1A1_HUMAN	0.00046113
P05026;P05026-2	ATP1B1	Sodium/potassium-transporting ATPase subunit beta-1;Isoform 2 of Sodium/potassium-transporting ATPase subunit beta-1	AT1B1_HUMAN	8.21e-30
P05060	CHGB	Secretogranin-1	SCG1_HUMAN	4.04e-60
P05062	ALDOB	Fructose-bisphosphate aldolase B	ALDOB_HUMAN	1.27e-31
P05067;P05067-9	APP	Amyloid-beta precursor protein;Isoform L-APP752 of Amyloid-beta precursor protein	A4_HUMAN	7.15e-36
P05089;P05089-2	ARG1	Arginase-1;Isoform 2 of Arginase-1	ARGI1_HUMAN	5.74e-22
P05090	APOD	Apolipoprotein D	APOD_HUMAN	0.000130097
P05091	ALDH2	Aldehyde dehydrogenase, mitochondrial	ALDH2_HUMAN	1.66e-06
P05106	ITGB3	Integrin beta-3	ITB3_HUMAN	3.29e-28
P05106-2	ITGB3	Isoform Beta-3B of Integrin beta-3	ITB3_HUMAN	1.02e-21
P05108	CYP11A1	Cholesterol side-chain cleavage enzyme, mitochondrial	CP11A_HUMAN	1.73e-06
P05109	S100A8	Protein S100-A8	S10A8_HUMAN	0.000117958
P05111	INHA	Inhibin alpha chain	INHA_HUMAN	1.42e-08
P05120	SERPINB2	Plasminogen activator inhibitor 2	PAI2_HUMAN	1.61e-07
P05121	SERPINE1	Plasminogen activator inhibitor 1	PAI1_HUMAN	9.64e-09
P05141	SLC25A5	ADP/ATP translocase 2	ADT2_HUMAN	0.000189375
P05154	SERPINA5	Plasma serine protease inhibitor	IPSP_HUMAN	2.91e-05
P05155;P05155-2;P05155-3	SERPING1	Plasma protease C1 inhibitor;Isoform 2 of Plasma protease C1 inhibitor;Isoform 3 of Plasma protease C1 inhibitor	IC1_HUMAN	1.06e-25
P05156	CFI	Complement factor I	CFAI_HUMAN	1.27e-12
P05160	F13B	Coagulation factor XIII B chain	F13B_HUMAN	1.89e-10
P05162	LGALS2	Galectin-2	LEG2_HUMAN	3.89e-13
P05164;P05164-2;P05164-3	MPO	Myeloperoxidase;Isoform H14 of Myeloperoxidase;Isoform H7 of Myeloperoxidase	PERM_HUMAN	6.79e-07
P05166;P05166-2	PCCB	Propionyl-CoA carboxylase beta chain, mitochondrial;Isoform 2 of Propionyl-CoA carboxylase beta chain, mitochondrial	PCCB_HUMAN	7.77e-06
P05181	CYP2E1	Cytochrome P450 2E1	CP2E1_HUMAN	1.57e-08
P05198	EIF2S1	Eukaryotic translation initiation factor 2 subunit 1	IF2A_HUMAN	4.02e-23
P05204	HMGN2	Non-histone chromosomal protein HMG-17	HMGN2_HUMAN	0.00157049
P05231	IL6	Interleukin-6	IL6_HUMAN	2.73e-05
P05386	RPLP1	60S acidic ribosomal protein P1	RLA1_HUMAN	2.69e-05
P05387	RPLP2	60S acidic ribosomal protein P2	RLA2_HUMAN	1.88e-31
P05388-2	RPLP0	Isoform 2 of 60S acidic ribosomal protein P0	RLA0_HUMAN	1.54e-05
P05408	SCG5	Neuroendocrine protein 7B2	7B2_HUMAN	3.35e-41
P05413	FABP3	Fatty acid-binding protein, heart	FABPH_HUMAN	4.82e-06
P05452	CLEC3B	Tetranectin	TETN_HUMAN	2.56e-23
P05543	SERPINA7	Thyroxine-binding globulin	THBG_HUMAN	5.96e-17
P05546	SERPIND1	Heparin cofactor 2	HEP2_HUMAN	2.78e-19
P05549-5	TFAP2A	Isoform 2 of Transcription factor AP-2-alpha	AP2A_HUMAN	5e-06
P05549-6	TFAP2A	Isoform 5 of Transcription factor AP-2-alpha	AP2A_HUMAN	1.14e-42
P05556	ITGB1	Integrin beta-1	ITB1_HUMAN	8.49e-31
P05783	KRT18	Keratin, type I cytoskeletal 18	K1C18_HUMAN	1.46e-19
P05787;P05787-2	KRT8	Keratin, type II cytoskeletal 8;Isoform 2 of Keratin, type II cytoskeletal 8	K2C8_HUMAN	7.98e-24
P05937	CALB1	Calbindin	CALB1_HUMAN	5.19e-36
P05937-2	CALB1	Isoform 2 of Calbindin	CALB1_HUMAN	0.000110167
P05981	HPN	Serine protease hepsin	HEPS_HUMAN	6.49e-06
P05997	COL5A2	Collagen alpha-2(V) chain	CO5A2_HUMAN	3.49e-36
P06127	CD5	T-cell surface glycoprotein CD5	CD5_HUMAN	8.52e-56
P06132	UROD	Uroporphyrinogen decarboxylase	DCUP_HUMAN	7.32e-22
P06133;P06133-2;P06133-3	UGT2B4	UDP-glucuronosyltransferase 2B4;Isoform 2 of UDP-glucuronosyltransferase 2B4;Isoform 3 of UDP-glucuronosyltransferase 2B4	UD2B4_HUMAN	3.12e-06
P06241;P06241-2;P06241-3	FYN	Tyrosine-protein kinase Fyn;Isoform 2 of Tyrosine-protein kinase Fyn;Isoform 3 of Tyrosine-protein kinase Fyn	FYN_HUMAN	1.25e-34
P06276	BCHE	Cholinesterase	CHLE_HUMAN	3.98e-14
P06280	GLA	Alpha-galactosidase A	AGAL_HUMAN	7.67e-20
P06307	CCK	Cholecystokinin	CCKN_HUMAN	5.86e-46
P06312	IGKV4-1	Immunoglobulin kappa variable 4-1	KV401_HUMAN	0.00498635
P06396	GSN	Gelsolin	GELS_HUMAN	1.42e-44
P06396-2	GSN	Isoform 2 of Gelsolin	GELS_HUMAN	1.1e-14
P06400	RB1	Retinoblastoma-associated protein	RB_HUMAN	2.63e-23
P06454;P06454-2	PTMA	Prothymosin alpha;Isoform 2 of Prothymosin alpha	PTMA_HUMAN	2.21e-07
P06493;P06493-2	CDK1	Cyclin-dependent kinase 1;Isoform 2 of Cyclin-dependent kinase 1	CDK1_HUMAN	1.72e-19
P06576	ATP5F1B	ATP synthase subunit beta, mitochondrial	ATPB_HUMAN	3.45e-14
P06681;P06681-3	C2	Complement C2;Isoform 3 of Complement C2	CO2_HUMAN	1.44e-28
P06702	S100A9	Protein S100-A9	S10A9_HUMAN	4.17e-06
P06703	S100A6	Protein S100-A6	S10A6_HUMAN	1.26e-05
P06727	APOA4	Apolipoprotein A-IV	APOA4_HUMAN	9.12e-44
P06730;P06730-2	EIF4E	Eukaryotic translation initiation factor 4E;Isoform 2 of Eukaryotic translation initiation factor 4E	IF4E_HUMAN	3.55e-08
P06732	CKM	Creatine kinase M-type	KCRM_HUMAN	1.97e-42
P06733	ENO1	Alpha-enolase	ENOA_HUMAN	8.53e-34
P06737;P06737-2	PYGL	Glycogen phosphorylase, liver form;Isoform 2 of Glycogen phosphorylase, liver form	PYGL_HUMAN	4.05e-31
P06744-2	GPI	Isoform 2 of Glucose-6-phosphate isomerase	G6PI_HUMAN	2.43e-51
P06748;P06748-2	NPM1	Nucleophosmin;Isoform 2 of Nucleophosmin	NPM_HUMAN	1.44e-36
P06753	TPM3	Tropomyosin alpha-3 chain	TPM3_HUMAN	8.46e-13
P06753-6	TPM3	Isoform 6 of Tropomyosin alpha-3 chain	TPM3_HUMAN	6.93e-12
P06756;P06756-2;P06756-3	ITGAV	Integrin alpha-V;Isoform 2 of Integrin alpha-V;Isoform 3 of Integrin alpha-V	ITAV_HUMAN	8.09e-17
P06858	LPL	Lipoprotein lipase	LIPL_HUMAN	2.44e-13
P06865	HEXA	Beta-hexosaminidase subunit alpha	HEXA_HUMAN	5.77e-23
P06870-2	KLK1	Isoform 2 of Kallikrein-1	KLK1_HUMAN	1.37e-18
P07093-2;P07093-3	SERPINE2	Isoform 2 of Glia-derived nexin;Isoform 3 of Glia-derived nexin	GDN_HUMAN	9.63e-28
P07099	EPHX1	Epoxide hydrolase 1	HYEP_HUMAN	7.03e-12
P07101;P07101-2;P07101-3;P07101-4	TH	Tyrosine 3-monooxygenase;Isoform 1 of Tyrosine 3-monooxygenase;Isoform 2 of Tyrosine 3-monooxygenase;Isoform 4 of Tyrosine 3-monooxygenase	TY3H_HUMAN	2.32e-20
P07108-3	DBI	Isoform 3 of Acyl-CoA-binding protein	ACBP_HUMAN	3.93e-17
P07108-4;P07108-5	DBI	Isoform 4 of Acyl-CoA-binding protein;Isoform 5 of Acyl-CoA-binding protein	ACBP_HUMAN	9.72e-05
P07148	FABP1	Fatty acid-binding protein, liver	FABPL_HUMAN	1.76e-30
P07195	LDHB	L-lactate dehydrogenase B chain	LDHB_HUMAN	2.27e-36
P07196	NEFL	Neurofilament light polypeptide	NFL_HUMAN	1.58e-12
P07202-3;P07202-7	TPO	Isoform 3 of Thyroid peroxidase;Isoform 2-3 of Thyroid peroxidase	PERT_HUMAN	4.93e-31
P07203	GPX1	Glutathione peroxidase 1	GPX1_HUMAN	9.54e-22
P07225	PROS1	Vitamin K-dependent protein S	PROS_HUMAN	1.33e-46
P07237	P4HB	Protein disulfide-isomerase	PDIA1_HUMAN	6.46e-27
P07288;P07288-2;P07288-3;P07288-5	KLK3	Prostate-specific antigen;Isoform 2 of Prostate-specific antigen;Isoform 3 of Prostate-specific antigen;Isoform 5 of Prostate-specific antigen	KLK3_HUMAN	1.23e-07
P07311-2	ACYP1	Isoform 2 of Acylphosphatase-1	ACYP1_HUMAN	2.49e-37
P07315	CRYGC	Gamma-crystallin C	CRGC_HUMAN	0.000250438
P07320	CRYGD	Gamma-crystallin D	CRGD_HUMAN	8.07e-18
P07327	ADH1A	Alcohol dehydrogenase 1A	ADH1A_HUMAN	1.11e-20
P07332;P07332-3	FES	Tyrosine-protein kinase Fes/Fps;Isoform 3 of Tyrosine-protein kinase Fes/Fps	FES_HUMAN	1.54e-26
P07339	CTSD	Cathepsin D	CATD_HUMAN	3.31e-19
P07355-2	ANXA2	Isoform 2 of Annexin A2	ANXA2_HUMAN	1.54e-54
P07357	C8A	Complement component C8 alpha chain	CO8A_HUMAN	3.22e-12
P07358	C8B	Complement component C8 beta chain	CO8B_HUMAN	1.77e-14
P07360	C8G	Complement component C8 gamma chain	CO8G_HUMAN	3.48e-06
P07384	CAPN1	Calpain-1 catalytic subunit	CAN1_HUMAN	1.33e-10
P07437	TUBB	Tubulin beta chain	TBB5_HUMAN	2.5e-31
P07477	PRSS1	Trypsin-1	TRY1_HUMAN	0.000122724
P07478	PRSS2	Trypsin-2	TRY2_HUMAN	3.87e-17
P07585;P07585-2	DCN	Decorin;Isoform B of Decorin	PGS2_HUMAN	1.83e-08
P07602	PSAP	Prosaposin	SAP_HUMAN	7.66e-33
P07686	HEXB	Beta-hexosaminidase subunit beta	HEXB_HUMAN	3.85e-26
P07711	CTSL	Procathepsin L	CATL1_HUMAN	7.14e-05
P07711-3	CTSL	Isoform 2 of Procathepsin L	CATL1_HUMAN	4.16e-26
P07737	PFN1	Profilin-1	PROF1_HUMAN	2.62e-14
P07738	BPGM	Bisphosphoglycerate mutase	PMGE_HUMAN	5.06e-20
P07741;P07741-2	APRT	Adenine phosphoribosyltransferase;Isoform 2 of Adenine phosphoribosyltransferase	APT_HUMAN	1.57e-07
P07766	CD3E	T-cell surface glycoprotein CD3 epsilon chain	CD3E_HUMAN	8.59e-05
P07814	EPRS1	Bifunctional glutamate/proline--tRNA ligase	SYEP_HUMAN	8.27e-35
P07858	CTSB	Cathepsin B	CATB_HUMAN	2.17e-05
P07864	LDHC	L-lactate dehydrogenase C chain	LDHC_HUMAN	1.03e-14
P07900;P07900-2	HSP90AA1	Heat shock protein HSP 90-alpha;Isoform 2 of Heat shock protein HSP 90-alpha	HS90A_HUMAN	4.09e-47
P07902	GALT	Galactose-1-phosphate uridylyltransferase	GALT_HUMAN	2.49e-06
P07902-2	GALT	Isoform 2 of Galactose-1-phosphate uridylyltransferase	GALT_HUMAN	0.000160934
P07910;P07910-2	HNRNPC	Heterogeneous nuclear ribonucleoproteins C1/C2;Isoform C1 of Heterogeneous nuclear ribonucleoproteins C1/C2	HNRPC_HUMAN	1.82e-15
P07911-5	UMOD	Isoform 5 of Uromodulin	UROM_HUMAN	6.5e-35
P07942	LAMB1	Laminin subunit beta-1	LAMB1_HUMAN	6.51e-46
P07947	YES1	Tyrosine-protein kinase Yes	YES_HUMAN	4.89e-14
P07948	LYN	Tyrosine-protein kinase Lyn	LYN_HUMAN	1.27e-11
P07949-2	RET	Isoform 2 of Proto-oncogene tyrosine-protein kinase receptor Ret	RET_HUMAN	4.47e-08
P07954-2	FH	Isoform Cytoplasmic of Fumarate hydratase, mitochondrial	FUMH_HUMAN	9.53e-31
P07988	SFTPB	Pulmonary surfactant-associated protein B	PSPB_HUMAN	9.81e-23
P07992;P07992-2;P07992-3;P07992-4	ERCC1	DNA excision repair protein ERCC-1;Isoform 2 of DNA excision repair protein ERCC-1;Isoform 3 of DNA excision repair protein ERCC-1;Isoform 4 of DNA excision repair protein ERCC-1	ERCC1_HUMAN	5.95e-05
P07996	THBS1	Thrombospondin-1	TSP1_HUMAN	4.05e-56
P08034	GJB1	Gap junction beta-1 protein	CXB1_HUMAN	9.18e-23
P08100	RHO	Rhodopsin	OPSD_HUMAN	1.19e-06
P08123	COL1A2	Collagen alpha-2(I) chain	CO1A2_HUMAN	1.95e-56
P08133;P08133-2	ANXA6	Annexin A6;Isoform 2 of Annexin A6	ANXA6_HUMAN	3.75e-14
P08138-2	NGFR	Isoform 2 of Tumor necrosis factor receptor superfamily member 16	TNR16_HUMAN	0.00181259
P08173	CHRM4	Muscarinic acetylcholine receptor M4	ACM4_HUMAN	2.06e-32
P08174-2	CD55	Isoform 1 of Complement decay-accelerating factor	DAF_HUMAN	4.69e-06
P08183;P08183-2	ABCB1	ATP-dependent translocase ABCB1;Isoform 2 of ATP-dependent translocase ABCB1	MDR1_HUMAN	1.06e-32
P08195-2	SLC3A2	Isoform 2 of 4F2 cell-surface antigen heavy chain	4F2_HUMAN	1.89e-29
P08195;P08195-3;P08195-4	SLC3A2	4F2 cell-surface antigen heavy chain;Isoform 3 of 4F2 cell-surface antigen heavy chain;Isoform 4 of 4F2 cell-surface antigen heavy chain	4F2_HUMAN	8.4e-37
P08235;P08235-3	NR3C2	Mineralocorticoid receptor;Isoform 3 of Mineralocorticoid receptor	MCR_HUMAN	1.54e-37
P08236;P08236-2;P08236-3	GUSB	Beta-glucuronidase;Isoform 2 of Beta-glucuronidase;Isoform 3 of Beta-glucuronidase	BGLR_HUMAN	2.6e-07
P08237-2	PFKM	Isoform 2 of ATP-dependent 6-phosphofructokinase, muscle type	PFKAM_HUMAN	1.09e-21
P08238	HSP90AB1	Heat shock protein HSP 90-beta	HS90B_HUMAN	3.07e-18
P08243-2	ASNS	Isoform 2 of Asparagine synthetase [glutamine-hydrolyzing]	ASNS_HUMAN	5.08e-19
P08253	MMP2	72 kDa type IV collagenase	MMP2_HUMAN	2.95e-45
P08254	MMP3	Stromelysin-1	MMP3_HUMAN	0.000267324
P08263	GSTA1	Glutathione S-transferase A1	GSTA1_HUMAN	4.8e-06
P08294	SOD3	Extracellular superoxide dismutase [Cu-Zn]	SODE_HUMAN	1.92e-05
P08319;P08319-2	ADH4	All-trans-retinol dehydrogenase [NAD(+)] ADH4;Isoform 2 of All-trans-retinol dehydrogenase [NAD(+)] ADH4	ADH4_HUMAN	1.33e-28
P08397	HMBS	Porphobilinogen deaminase	HEM3_HUMAN	7.75e-20
P08476	INHBA	Inhibin beta A chain	INHBA_HUMAN	1.11e-27
P08493-2	MGP	Isoform 2 of Matrix Gla protein	MGP_HUMAN	3.62e-05
P08514;P08514-2;P08514-3	ITGA2B	Integrin alpha-IIb;Isoform 2 of Integrin alpha-IIb;Isoform 3 of Integrin alpha-IIb	ITA2B_HUMAN	1.76e-52
P08519	LPA	Apolipoprotein(a)	APOA_HUMAN	1.59e-50
P08559-4	PDHA1	Isoform 4 of Pyruvate dehydrogenase E1 component subunit alpha, somatic form, mitochondrial	ODPA_HUMAN	1.46e-06
P08567	PLEK	Pleckstrin	PLEK_HUMAN	3.18e-41
P08572	COL4A2	Collagen alpha-2(IV) chain	CO4A2_HUMAN	7.08e-34
P08574	CYC1	Cytochrome c1, heme protein, mitochondrial	CY1_HUMAN	2.46e-23
P08588	ADRB1	Beta-1 adrenergic receptor	ADRB1_HUMAN	1.91e-07
P08590	MYL3	Myosin light chain 3	MYL3_HUMAN	1.15e-18
P08603	CFH	Complement factor H	CFAH_HUMAN	4.06e-58
P08621;P08621-2	SNRNP70	U1 small nuclear ribonucleoprotein 70 kDa;Isoform 2 of U1 small nuclear ribonucleoprotein 70 kDa	RU17_HUMAN	3.87e-06
P08631;P08631-4	HCK	Tyrosine-protein kinase HCK;Isoform 4 of Tyrosine-protein kinase HCK	HCK_HUMAN	1e-49
P08637	FCGR3A	Low affinity immunoglobulin gamma Fc region receptor III-A	FCG3A_HUMAN	4.24e-06
P08648	ITGA5	Integrin alpha-5	ITA5_HUMAN	2.77e-16
P08670	VIM	Vimentin	VIME_HUMAN	2.36e-18
P08684	CYP3A4	Cytochrome P450 3A4	CP3A4_HUMAN	9.45e-29
P08697;P08697-2	SERPINF2	Alpha-2-antiplasmin;Isoform 2 of Alpha-2-antiplasmin	A2AP_HUMAN	1.8e-21
P08709	F7	Coagulation factor VII	FA7_HUMAN	2.13e-23
P08727	KRT19	Keratin, type I cytoskeletal 19	K1C19_HUMAN	3.55e-07
P08729	KRT7	Keratin, type II cytoskeletal 7	K2C7_HUMAN	2.37e-12
P08754	GNAI3	Guanine nucleotide-binding protein G(i) subunit alpha	GNAI3_HUMAN	8.85e-14
P08758	ANXA5	Annexin A5	ANXA5_HUMAN	0.000199947
P08833	IGFBP1	Insulin-like growth factor-binding protein 1	IBP1_HUMAN	0.00299712
P08865	RPSA	40S ribosomal protein SA	RSSA_HUMAN	1.81e-08
P08913	ADRA2A	Alpha-2A adrenergic receptor	ADA2A_HUMAN	5.93e-05
P08962;P08962-2	CD63	CD63 antigen;Isoform 2 of CD63 antigen	CD63_HUMAN	3.31e-09
P09012	SNRPA	U1 small nuclear ribonucleoprotein A	SNRPA_HUMAN	4.83e-05
P09017	HOXC4	Homeobox protein Hox-C4	HXC4_HUMAN	1.22e-28
P09038	FGF2	Fibroblast growth factor 2	FGF2_HUMAN	9.69e-06
P09038-2	FGF2	Isoform 3 of Fibroblast growth factor 2	FGF2_HUMAN	6.82e-29
P09093	CELA3A	Chymotrypsin-like elastase family member 3A	CEL3A_HUMAN	1.9e-19
P09104;P09104-2	ENO2	Gamma-enolase;Isoform 2 of Gamma-enolase	ENOG_HUMAN	1.59e-25
P09131;P09131-2	SLC10A3	P3 protein;Isoform 2 of P3 protein	P3_HUMAN	2.86e-24
P09172	DBH	Dopamine beta-hydroxylase	DOPO_HUMAN	1.37e-32
P09211	GSTP1	Glutathione S-transferase P	GSTP1_HUMAN	1.28e-13
P09234	SNRPC	U1 small nuclear ribonucleoprotein C	RU1C_HUMAN	1.15e-29
P09238	MMP10	Stromelysin-2	MMP10_HUMAN	1.48e-20
P09326;P09326-2	CD48	CD48 antigen;Isoform 2 of CD48 antigen	CD48_HUMAN	1.06e-11
P09341	CXCL1	Growth-regulated alpha protein	GROA_HUMAN	1.75e-22
P09382	LGALS1	Galectin-1	LEG1_HUMAN	3.02e-07
P09417;P09417-2	QDPR	Dihydropteridine reductase;Isoform 2 of Dihydropteridine reductase	DHPR_HUMAN	3.83e-05
P09455	RBP1	Retinol-binding protein 1	RET1_HUMAN	7.6e-05
P09455-2;P09455-3	RBP1	Isoform 2 of Retinol-binding protein 1;Isoform 3 of Retinol-binding protein 1	RET1_HUMAN	3.46e-05
P09467	FBP1	Fructose-1,6-bisphosphatase 1	F16P1_HUMAN	1.47e-32
P09488	GSTM1	Glutathione S-transferase Mu 1	GSTM1_HUMAN	1.7e-08
P09496;P09496-2;P09496-3;P09496-4	CLTA	Clathrin light chain A;Isoform Non-brain of Clathrin light chain A;Isoform 3 of Clathrin light chain A;Isoform 4 of Clathrin light chain A	CLCA_HUMAN	4.07e-06
P09497;P09497-2	CLTB	Clathrin light chain B;Isoform Non-brain of Clathrin light chain B	CLCB_HUMAN	4e-05
P09525	ANXA4	Annexin A4	ANXA4_HUMAN	1.02e-25
P09529	INHBB	Inhibin beta B chain	INHBB_HUMAN	0.00105084
P09543	CNP	2',3'-cyclic-nucleotide 3'-phosphodiesterase	CN37_HUMAN	2.39e-55
P09544	WNT2	Protein Wnt-2	WNT2_HUMAN	1.12e-11
P09601	HMOX1	Heme oxygenase 1	HMOX1_HUMAN	1.4e-15
P09603;P09603-2	CSF1	Macrophage colony-stimulating factor 1;Isoform 2 of Macrophage colony-stimulating factor 1	CSF1_HUMAN	6.87e-17
P09668	CTSH	Pro-cathepsin H	CATH_HUMAN	5.23e-08
P09683	SCT	Secretin	SECR_HUMAN	9.37e-05
P09871	C1S	Complement C1s subcomponent	C1S_HUMAN	1.64e-35
P09874	PARP1	Poly [ADP-ribose] polymerase 1	PARP1_HUMAN	1.49e-10
P09884	POLA1	DNA polymerase alpha catalytic subunit	DPOLA_HUMAN	9.18e-24
P09914;P09914-2	IFIT1	Interferon-induced protein with tetratricopeptide repeats 1;Isoform 2 of Interferon-induced protein with tetratricopeptide repeats 1	IFIT1_HUMAN	0.000157678
P09919;P09919-2;P09919-3	CSF3	Granulocyte colony-stimulating factor;Isoform Short of Granulocyte colony-stimulating factor;Isoform 3 of Granulocyte colony-stimulating factor	CSF3_HUMAN	0.000113747
P09936	UCHL1	Ubiquitin carboxyl-terminal hydrolase isozyme L1	UCHL1_HUMAN	1.05e-19
P09960;P09960-4	LTA4H	Leukotriene A-4 hydrolase;Isoform 4 of Leukotriene A-4 hydrolase	LKHA4_HUMAN	3.02e-16
P09972	ALDOC	Fructose-bisphosphate aldolase C	ALDOC_HUMAN	1.17e-22
P0C024-2	NUDT7	Isoform 2 of Peroxisomal coenzyme A diphosphatase NUDT7	NUDT7_HUMAN	0.000179128
P0C0L4	C4A	Complement C4-A	CO4A_HUMAN	3.97e-39
P0C0S5;Q71UI9;Q71UI9-2	H2AZ1;H2AZ2;H2AZ2	Histone H2A.Z;Histone H2A.V;Isoform 2 of Histone H2A.V	H2AZ_HUMAN;H2AV_HUMAN;H2AV_HUMAN	0.00189184
P0C221	CCDC175	Coiled-coil domain-containing protein 175	CC175_HUMAN	3.84e-43
P0C264	SBK3	Uncharacterized serine/threonine-protein kinase SBK3	SBK3_HUMAN	5.44e-22
P0C5Y9;P0C5Z0	H2AB1;H2AB2	Histone H2A-Bbd type 1;Histone H2A-Bbd type 2/3	H2AB1_HUMAN;H2AB2_HUMAN	2.41e-19
P0C604	OR4A8	Olfactory receptor 4A8	OR4A8_HUMAN	5.23e-15
P0C617	OR5AL1	Olfactory receptor 5AL1	O5AL1_HUMAN	9.93e-05
P0C623	OR4Q2	Olfactory receptor 4Q2	OR4Q2_HUMAN	7.92e-47
P0C626	OR5G3	Olfactory receptor 5G3	OR5G3_HUMAN	6.26e-06
P0C629	OR10J4	Olfactory receptor 10J4	O10J4_HUMAN	6.47e-19
P0C671	BNIP5	Protein BNIP5	BNIP5_HUMAN	6.09e-13
P0C6C1	ANKRD34C	Ankyrin repeat domain-containing protein 34C	AN34C_HUMAN	4.26e-34
P0C6S8	LINGO3	Leucine-rich repeat and immunoglobulin-like domain-containing nogo receptor-interacting protein 3	LIGO3_HUMAN	8.74e-08
P0C6T2	OST4	Dolichyl-diphosphooligosaccharide--protein glycosyltransferase subunit 4	OST4_HUMAN	0.00396337
P0C7A2;P0C7A2-2	FAM153B	Protein FAM153B;Isoform 2 of Protein FAM153B	F153B_HUMAN	5.16e-05
P0C7H8;Q9BYR9;Q9BYT5;Q9BYU5	KRTAP2-3;KRTAP2-4;KRTAP2-2;KRTAP2-1	Keratin-associated protein 2-3;Keratin-associated protein 2-4;Keratin-associated protein 2-2;Keratin-associated protein 2-1	KRA23_HUMAN;KRA24_HUMAN;KRA22_HUMAN;KRA21_HUMAN	0.000227409
P0C7H9	USP17L7	Inactive ubiquitin carboxyl-terminal hydrolase 17-like protein 7	U17L7_HUMAN	8.39e-21
P0C7I6	CCDC159	Coiled-coil domain-containing protein 159	CC159_HUMAN	1.17e-19
P0C7L1	SPINK8	Serine protease inhibitor Kazal-type 8	ISK8_HUMAN	2.33e-05
P0C7M6	IQCF3	IQ domain-containing protein F3	IQCF3_HUMAN	4.14e-13
P0C7N5	OR8U9	Olfactory receptor 8U9	OR8U9_HUMAN	0.00218555
P0C7P0	CISD3	CDGSH iron-sulfur domain-containing protein 3, mitochondrial	CISD3_HUMAN	0.000458629
P0C7P2	RFPL3S	Putative protein RFPL3S	RFL3S_HUMAN	1.06e-30
P0C7Q5	SLC35G4	Putative solute carrier family 35 member G4	S35G4_HUMAN	1.27e-05
P0C7T2;Q8NH04	OR2T7;OR2T27	Olfactory receptor 2T7;Olfactory receptor 2T27	OR2T7_HUMAN;O2T27_HUMAN	3.77e-25
P0C7T7	FRMD6-AS1	Putative uncharacterized protein FRMD6-AS1	FMAS1_HUMAN	2.71e-06
P0C7U9	FAM87A	Protein FAM87A	FA87A_HUMAN	4.83e-19
P0C7V0	LINC00271	Putative uncharacterized protein encoded by LINC00271	CF217_HUMAN	5.91e-15
P0C7V6	SUPT20HL2	Putative transcription factor SPT20 homolog-like 2	SP202_HUMAN	8.78e-29
P0C7V8	DCAF8L2	DDB1- and CUL4-associated factor 8-like protein 2	DC8L2_HUMAN	2.88e-14
P0C7W0-2	PRR29	Isoform 2 of Proline-rich protein 29	PRR29_HUMAN	6.33e-05
P0C7X2	ZNF688	Zinc finger protein 688	ZN688_HUMAN	4.24e-06
P0C7X2-5	ZNF688	Isoform 2 of Zinc finger protein 688	ZN688_HUMAN	0.000108698
P0C7X3	CCNYL3	Putative cyclin-Y-like protein 3	CCYL3_HUMAN	1.43e-13
P0C7X5	ZNF806	Zinc finger protein 806	ZN806_HUMAN	4.67e-08
P0C843	LINC00032	Putative uncharacterized protein encoded by LINC00032	CI014_HUMAN	6.2e-05
P0C853	BAALC-AS2	Putative uncharacterized protein BAALC-AS2	BAAS2_HUMAN	2.23e-07
P0C864	DANCR	Putative uncharacterized protein DANCR	DANCR_HUMAN	4.28e-17
P0C869	PLA2G4B	Cytosolic phospholipase A2 beta	PA24B_HUMAN	9.12e-16
P0C879		Putative uncharacterized protein FLJ43185	YJ018_HUMAN	3.35e-07
P0C880		Putative uncharacterized protein FLJ40606	YT014_HUMAN	2.33e-10
P0C8F1	PATE4	Prostate and testis expressed protein 4	PATE4_HUMAN	5.24e-17
P0CB38	PABPC4L	Polyadenylate-binding protein 4-like	PAB4L_HUMAN	2.12e-25
P0CE72	OCM	Oncomodulin-1	ONCO_HUMAN	8.42e-47
P0CF97	FAM200B	Protein FAM200B	F200B_HUMAN	2.24e-24
P0CG01	GKN3P	Gastrokine-3	GKN3_HUMAN	7.12e-05
P0CG12	DERPC	Decreased expression in renal and prostate cancer protein	DERPC_HUMAN	6.22e-07
P0CG13	CHTF8	Chromosome transmission fidelity protein 8 homolog	CTF8_HUMAN	0.00039443
P0CG21	NHLRC4	NHL-repeat-containing protein 4	NHLC4_HUMAN	3.44e-09
P0CG22	DHRS4L1	Putative dehydrogenase/reductase SDR family member 4-like 1	DR4L1_HUMAN	6.98e-14
P0CG23	ZNF853	Zinc finger protein 853	ZN853_HUMAN	7.84e-28
P0CG29;P0CG30	GSTT2;GSTT2B	Glutathione S-transferase theta-2;Glutathione S-transferase theta-2B	GST2_HUMAN;GSTT2_HUMAN	7.07e-08
P0CG33;Q9NYA3	GOLGA6D;GOLGA6A	Golgin subfamily A member 6D;Golgin subfamily A member 6A	GOG6D_HUMAN;GOG6A_HUMAN	3.89e-20
P0CG34;P0CG35	TMSB15A;TMSB15B	Thymosin beta-15A;Thymosin beta-15B	TB15A_HUMAN;TB15B_HUMAN	9.84e-15
P0CG37	CFC1	Cryptic protein	CFC1_HUMAN	4.51e-13
P0CG38	POTEI	POTE ankyrin domain family member I	POTEI_HUMAN	1.36e-12
P0CG42	FAM157B	Putative protein FAM157B	F157B_HUMAN	0.00017862
P0CG43	FAM157C	Putative protein FAM157C	F157C_HUMAN	2.85e-34
P0CG47;P0CG48;P62979;P62987	UBB;UBC;RPS27A;UBA52	Polyubiquitin-B;Polyubiquitin-C;Ubiquitin-40S ribosomal protein S27a;Ubiquitin-60S ribosomal protein L40	UBB_HUMAN;UBC_HUMAN;RS27A_HUMAN;RL40_HUMAN	1.4e-26
P0CH98;Q4KMX7	FAM106C;FAM106A	Protein FAM106C;Protein FAM106A	F106C_HUMAN;F106A_HUMAN	5.27e-05
P0CJ72	MTRNR2L5	Humanin-like 5	HMN5_HUMAN	2.5e-05
P0CK97	SLC35E2A	Solute carrier family 35 member E2A	S35E2_HUMAN	6.64e-26
P0CW18	PRSS56	Serine protease 56	PRS56_HUMAN	2.39e-06
P0CW21	SPART-AS1	Putative uncharacterized protein SPART-AS1	SPGOS_HUMAN	1.75e-06
P0DJ07	PET100	Protein PET100 homolog, mitochondrial	PT100_HUMAN	1e-18
P0DJG4	THEGL	Testicular haploid expressed gene protein-like	THEGL_HUMAN	3.4e-34
P0DJH9	RD3L	Protein RD3-like	RD3L_HUMAN	4.81e-05
P0DJR0	GIMD1	GTPase IMAP family member GIMD1	GIMD1_HUMAN	0.005542
P0DKB5	TPBGL	Trophoblast glycoprotein-like	TPBGL_HUMAN	7.27e-44
P0DKB6	MPC1L	Mitochondrial pyruvate carrier 1-like protein	MPC1L_HUMAN	0.00016824
P0DKX4	SMIM18	Small integral membrane protein 18	SIM18_HUMAN	0.000373496
P0DL12	SMIM17	Small integral membrane protein 17	SIM17_HUMAN	0.00109291
P0DME0	SETSIP	Protein SETSIP	SETLP_HUMAN	5.03e-29
P0DMS8	ADORA3	Adenosine receptor A3	AA3R_HUMAN	0.000784957
P0DMT0	MRLN	Myoregulin	MLN_HUMAN	5.74e-43
P0DMV8;P0DMV9	HSPA1A;HSPA1B	Heat shock 70 kDa protein 1A;Heat shock 70 kDa protein 1B	HS71A_HUMAN;HS71B_HUMAN	4.1e-37
P0DMW4;P0DMW5	SMIM10L2A;SMIM10L2B	Small integral membrane protein 10-like protein 2A;Small integral membrane protein 10-like protein 2B	SIL2A_HUMAN;SIL2B_HUMAN	1.68e-12
P0DN37	PPIAL4G	Peptidyl-prolyl cis-trans isomerase A-like 4G	PAL4G_HUMAN	2.28e-28
P0DN76;Q01081	U2AF1L5;U2AF1	Splicing factor U2AF 35 kDa subunit-like protein;Splicing factor U2AF 35 kDa subunit	U2AF5_HUMAN;U2AF1_HUMAN	1.72e-19
P0DN79;P35520;P35520-2	CBSL;CBS;CBS	Cystathionine beta-synthase-like protein;Cystathionine beta-synthase;Isoform 2 of Cystathionine beta-synthase	CBSL_HUMAN;CBS_HUMAN;CBS_HUMAN	1.1e-40
P0DN80	OR5H8	Olfactory receptor 5H8	OR5H8_HUMAN	4.72e-19
P0DO92	CDIPTOSP	Putative protein T-ENOL	ENOL_HUMAN	2.63e-07
P0DO97	CCDC192	Coiled-coil domain-containing protein 192	CC192_HUMAN	7.98e-10
P0DOX6		Immunoglobulin mu heavy chain	IGM_HUMAN	4.72e-17
P0DOX8		Immunoglobulin lambda-1 light chain	IGL1_HUMAN	7.44e-18
P0DOY2;P0DOY3	IGLC2;IGLC3	Immunoglobulin lambda constant 2;Immunoglobulin lambda constant 3	IGLC2_HUMAN;IGLC3_HUMAN	2.51e-05
P0DP07	IGHV4-31	Immunoglobulin heavy variable 4-31	HV431_HUMAN	0.000415295
P0DP23;P0DP24;P0DP25	CALM1;CALM2;CALM3	Calmodulin-1;Calmodulin-2;Calmodulin-3	CALM1_HUMAN;CALM2_HUMAN;CALM3_HUMAN	4.12e-06
P0DP42	TMEM225B	Transmembrane protein 225B	T225B_HUMAN	0.001012
P0DP57;P0DP58-2	SLURP2;LYNX1	Secreted Ly-6/uPAR domain-containing protein 2;Isoform 2 of Ly-6/neurotoxin-like protein 1	SLUR2_HUMAN;LYNX1_HUMAN	4.2e-05
P0DP72	VSIG10L2	V-set and immunoglobulin domain-containing protein 10-like 2	VSXL2_HUMAN	1.55e-13
P0DP91	ERCC6	Chimeric ERCC6-PGBD3 protein	ERPG3_HUMAN	7.44e-36
P0DPB5	POLR1D	Protein POLR1D, isoform 2	RPC22_HUMAN	6.69e-10
P0DPB6	POLR1D	DNA-directed RNA polymerases I and III subunit RPAC2	RPAC2_HUMAN	1.25e-08
P0DPD6	ECE2	Endothelin-converting enzyme 2	ECE2_HUMAN	9.38e-16
P0DQD5;P50391	NPY4R2;NPY4R	Neuropeptide Y receptor type 4-2;Neuropeptide Y receptor type 4	NPY42_HUMAN;NPY4R_HUMAN	0.000121766
P0DSE2	TRB	M1-specific T cell receptor beta chain	TRBR1_HUMAN	1.12e-45
P0DSN6	TAS2R33	Putative taste receptor type 2 member 33	T2R33_HUMAN	2.52e-05
P0DSO1	FAM246C	Protein FAM246C	F246C_HUMAN	3.42e-21
P0DTE0	TAS2R36	Putative taste receptor type 2 member 36	T2R36_HUMAN	1.27e-22
P0DTE1	IGHV3-38-3	Probable non-functional immunoglobulin heavy variable 3-38-3	HV383_HUMAN	0.000120689
P0DTE7;P0DTE8;P0DUB6	AMY1B;AMY1C;AMY1A	Alpha-amylase 1B;Alpha-amylase 1C;Alpha-amylase 1A	AMY1B_HUMAN;AMY1C_HUMAN;AMY1A_HUMAN	7.73e-46
P10070-1;P10070-2	GLI2	Isoform 1 of Zinc finger protein GLI2;Isoform 2 of Zinc finger protein GLI2	GLI2_HUMAN	3.25e-25
P10071	GLI3	Transcriptional activator GLI3	GLI3_HUMAN	3.02e-65
P10072-2	ZNF875	Isoform 2 of Zinc finger protein 875	ZN875_HUMAN	2.36e-29
P10073	ZSCAN22	Zinc finger and SCAN domain-containing protein 22	ZSC22_HUMAN	3.76e-24
P10074	ZBTB48	Telomere zinc finger-associated protein	TZAP_HUMAN	2.08e-19
P10075	GLI4	Zinc finger protein GLI4	GLI4_HUMAN	2.06e-35
P10082;P10082-2	PYY	Peptide YY;Isoform 2 of Peptide YY	PYY_HUMAN	1.03e-39
P10114	RAP2A	Ras-related protein Rap-2a	RAP2A_HUMAN	2.41e-14
P10163	PRB4	Basic salivary proline-rich protein 4	PRB4_HUMAN	0.000137725
P10243	MYBL1	Myb-related protein A	MYBA_HUMAN	8e-25
P10244;P10244-2	MYBL2	Myb-related protein B;Isoform 2 of Myb-related protein B	MYBB_HUMAN	1.77e-12
P10265;P63119;P63120;P63121;P63122;P63124;P63125;P63127;P63129;P63131	ERVK-10;ERVK-21;ERVK-19;HERVK_113;ERVK-8;HERV-K104;ERVK-25;ERVK-9;ERVK-24;ERVK-7	Endogenous retrovirus group K member 10 Pro protein;Endogenous retrovirus group K member 21 Pro protein;Endogenous retrovirus group K member 19 Pro protein;Endogenous retrovirus group K member 113 Pro protein;Endogenous retrovirus group K member 8 Pro protein;Endogenous retrovirus group K member 104 Pro protein;Endogenous retrovirus group K member 25 Pro protein;Endogenous retrovirus group K memb…	VPK10_HUMAN;VPK21_HUMAN;VPK19_HUMAN;VP113_HUMAN;VPK8_HUMAN;VPK04_HUMAN;VPK25_HUMAN;VPK9_HUMAN;VPK24_HUMAN;VPK7_HUMAN	0.00267252
P10275-3	AR	Isoform 3 of Androgen receptor	ANDR_HUMAN	2.21e-06
P10276;P10276-2;P10276-3	RARA	Retinoic acid receptor alpha;Isoform Alpha-2 of Retinoic acid receptor alpha;Isoform Alpha-1-deltaBC of Retinoic acid receptor alpha	RARA_HUMAN	1.06e-05
P10321	HLA-C	HLA class I histocompatibility antigen, C alpha chain	HLAC_HUMAN	1.43e-05
P10323	ACR	Acrosin	ACRO_HUMAN	3.38e-13
P10398	ARAF	Serine/threonine-protein kinase A-Raf	ARAF_HUMAN	1.9e-25
P10415;P10415-2	BCL2	Apoptosis regulator Bcl-2;Isoform Beta of Apoptosis regulator Bcl-2	BCL2_HUMAN	0.0001523
P10451;P10451-2;P10451-3;P10451-4;P10451-5	SPP1	Osteopontin;Isoform B of Osteopontin;Isoform C of Osteopontin;Isoform D of Osteopontin;Isoform 5 of Osteopontin	OSTP_HUMAN	7.54e-29
P10586	PTPRF	Receptor-type tyrosine-protein phosphatase F	PTPRF_HUMAN	7.06e-31
P10588	NR2F6	Nuclear receptor subfamily 2 group F member 6	NR2F6_HUMAN	1.7e-18
P10599;P10599-2	TXN	Thioredoxin;Isoform 2 of Thioredoxin	THIO_HUMAN	0.000243427
P10606	COX5B	Cytochrome c oxidase subunit 5B, mitochondrial	COX5B_HUMAN	5.99e-26
P10619;P10619-2	CTSA	Lysosomal protective protein;Isoform 2 of Lysosomal protective protein	PPGB_HUMAN	1.71e-18
P10632	CYP2C8	Cytochrome P450 2C8	CP2C8_HUMAN	4.34e-11
P10635;P10635-2	CYP2D6	Cytochrome P450 2D6;Isoform 2 of Cytochrome P450 2D6	CP2D6_HUMAN	6.3e-22
P10643	C7	Complement component C7	CO7_HUMAN	1.89e-30
P10644;P10644-2	PRKAR1A	cAMP-dependent protein kinase type I-alpha regulatory subunit;Isoform 2 of cAMP-dependent protein kinase type I-alpha regulatory subunit	KAP0_HUMAN	1.75e-09
P10646;P10646-2	TFPI	Tissue factor pathway inhibitor;Isoform Beta of Tissue factor pathway inhibitor	TFPI1_HUMAN	6.85e-06
P10720	PF4V1	Platelet factor 4 variant	PF4V_HUMAN	0.000140082
P10767	FGF6	Fibroblast growth factor 6	FGF6_HUMAN	3.01e-37
P10768	ESD	S-formylglutathione hydrolase	ESTD_HUMAN	2.43e-07
P10827-2	THRA	Isoform Alpha-1 of Thyroid hormone receptor alpha	THA_HUMAN	3.18e-21
P10828	THRB	Thyroid hormone receptor beta	THB_HUMAN	1.58e-25
P10909-2	CLU	Isoform 2 of Clusterin	CLUS_HUMAN	4.01e-30
P10912;P10912-4	GHR	Growth hormone receptor;Isoform 4 of Growth hormone receptor	GHR_HUMAN	4.99e-16
P10915	HAPLN1	Hyaluronan and proteoglycan link protein 1	HPLN1_HUMAN	8.88e-08
P10997	IAPP	Islet amyloid polypeptide	IAPP_HUMAN	0.000117982
P11021	HSPA5	Endoplasmic reticulum chaperone BiP	BIP_HUMAN	1.78e-47
[truncated: 8,646 more rows]
