# Supplementary material for: The Deep Proteomics Approach Identified Extracellular Vesicular Proteins Correlated to Extracellular Matrix in Type One and Two Endometrial Cancer
Source: Int J Mol Sci. 2024 Apr 24;25(9):4650. doi: 10.3390/ijms25094650 (PMC11083465; doi:10.3390/ijms25094650)
Supplement: Supplementary file 1 [file ijms-25-04650-s001.zip › Table S3.csv]

Names	total	elements
DDA DIA deep	995	P02656
Q08378
P49327
Q9BQ69
O75533
Q96LL9
P51587
Q9UNM6
Q99832
P02452
Q99460
Q8NHW5
P61247
P02748
P51149
P02765
Q08431
Q01581
P05198
P55268
P81274
P28074
Q92626
O43175
P36871
P11021
Q9HB40
P60981
Q9P1U1
O94808
P51812
P55072
Q9NYU2
P18440
Q58FF3
Q96FW1
P63241
P13647
O14841
P98164
P17655
Q15102
O00299
Q9HBI1
O00487
P59665
P28799
Q8WXX0
P01137
Q6ZMR3
P07711
P26572
P14136
O75487
P05556
O95954
P49721
A2RTX5
P61916
Q8N3T6
O43681
Q9NPG4
P53621
Q16401
Q9UBP4
P28482
P06703
Q9NYQ8
P16885
P15085
P12259
P30153
Q14166
P06727
Q13232
P13645
P68133
P12111
P07437
P50552
P02533
O15067
P21281
P47897
P08519
P42357
P62269
P07237
P04439
Q9H2M9
Q9NZR2
P04114
P06576
O43765
Q8N1F7
Q14964
Q92820
P30041
P63104
Q12882
P62249
P04003
P61019
Q9UMN6
P21399
Q96CX2
O43396
P08729
P02790
P05386
Q13576
Q8IZF3
Q9Y5C1
P55786
P07738
Q16881
P06732
P30101
P28072
P78371
Q9HC35
P60033
Q16543
P62258
O94788
P06280
Q9H082
P48147
Q93088
O95967
P23142
P48740
Q92696
Q13733
Q9Y262
Q15181
P31943
Q96KG7
P17980
P02749
Q9UIA9
P14923
Q8N474
Q9Y376
P17301
Q9BV73
Q9H7Y0
Q15198
P12109
P68104
P08590
Q9P258
P52294
P11586
P04040
O75351
Q9UBR1
Q13619
Q92673
Q8WWQ8
O95155
Q9H444
Q9NZN3
P04350
P49773
P06702
P54652
Q13200
P51451
Q9H9S4
Q99627
P61081
P47756
P18669
P41240
P15880
Q9UM47
Q8NFP9
Q14117
Q9BXN1
P61163
P53618
P35442
O60547
Q8WWZ8
Q12884
P00751
P02511
O43488
P29279
P00492
P61981
P30520
P62820
Q16851
O15131
P26447
O15305
Q8TE58
P02462
P80511
O60911
Q6UVK1
P51665
P07196
Q9UK41
Q9H115
P24043
P60228
Q7RTV2
P16422
O95602
P30825
Q9BXX0
P53675
P15104
Q9Y6K1
Q9Y624
Q08043
P35555
Q14623
P30043
P00742
P07384
A7E2Y1
P05106
O43708
P08865
P54802
O95373
P11766
Q9Y240
Q9BQA1
P35625
P49419
P50395
Q15631
Q86Z23
P41252
Q86VP6
Q6QEF8
Q9UKZ9
P48507
P49591
Q9UNK4
Q9H9G7
O14672
Q641Q3
O95897
Q9BZQ8
P29144
Q99961
O00303
Q96LZ3
P10643
Q04446
A6NES4
P02753
Q12907
O76061
Q14914
P49908
P02100
P28065
P26641
P00450
Q01546
P32119
O15230
P22102
P16278
P67870
P61026
P11233
P04066
P54577
Q9UN37
O43405
P62140
Q6ZMU1
Q07507
Q96JQ0
Q14562
O43242
P11047
Q99707
O15144
P22897
P29966
P0C869
P09543
P49368
P26038
Q9Y4E8
O43252
P05997
Q15436
O75882
Q5SZK8
P00439
Q2M2I5
A6NGG8
O00410
P53634
Q8WXI7
Q13043
Q9UKP4
Q9BTY2
P02743
P15170
P62191
Q16394
O14929
Q9UMS4
P35998
P07195
Q7Z3Y9
P07814
Q16853
Q9GZM7
P06753
O95336
P42566
Q01650
Q4G0P3
Q6IS14
P19338
P60953
Q4LDE5
P05452
P51884
Q9H223
O95154
P04180
Q9UBR2
P49674
P21810
P20908
O15335
Q9Y490
O95757
P31689
P09017
P12882
Q96FJ2
P68871
P00750
P33176
P25391
P62805
P30086
P35579
Q5JXB2
Q08830
P62906
P06865
Q8WVM8
Q07954
O43897
Q8IUX7
Q9P225
P78504
P01023
P20337
Q9UKG1
Q06830
Q7L5N1
P84095
Q9HCB6
Q7L576
P60891
Q6N022
P49407
Q02750
Q16719
Q9BS26
Q9UL25
O60243
Q9BQL6
Q12841
Q9NSB2
P01893
O60282
Q7Z4W1
P31153
P61204
Q6ZWJ8
Q06278
P61586
P07996
P48163
P12004
P23396
O75153
P00966
Q9NVE7
O00391
P07737
P52597
P39060
Q8IZ83
P49747
Q12996
P14174
P48736
P07988
Q05639
Q92882
P07602
Q15063
P10586
O14818
Q00266
P00747
Q99873
Q8N8N7
P05062
P52790
Q16831
Q16787
P22352
P26639
O60568
Q07021
Q9Y265
P07942
P07225
P10915
P09467
Q3SY84
Q8IXI1
P35968
Q8IUL8
Q86WI1
Q8IYE0
Q96DG6
P08727
Q14703
O76074
Q13630
Q9H0U4
O95352
O75643
P23526
Q92841
P08758
P23246
O75828
P07686
Q92764
P14550
P46940
P25789
P14625
P08603
Q00534
Q9UBQ6
P01033
P48444
P22059
P46782
P49247
O00462
Q9P2J5
P17812
P78417
Q9UNP9
Q9C0G6
P25398
P61225
P00352
P27105
P20774
P68371
Q00839
P05546
Q6P2I3
P80723
Q86TH1
P14868
Q14315
P08123
P09874
Q13753
P35443
Q92499
P43686
P04004
Q14517
Q9P2B2
Q8NDW4
P03971
Q9UG01
P01833
Q96AC1
Q04756
P05783
P15374
P40306
P41732
Q9NRN5
Q8WUM4
P04792
P25787
P09488
Q3KQV9
O14773
O43143
P07358
Q9Y4L1
Q14152
P62701
P07339
Q13085
Q9H254
Q99536
Q9Y5K6
Q9NZA1
P10114
O14786
P61088
Q9BRG1
Q9Y6Z7
Q7Z5N4
P05121
P06733
O75629
P23284
Q96IU4
A0AVT1
Q9HCE1
P55263
O00231
O75339
Q9Y5X3
P63167
O60684
Q8NBM8
P02675
P52888
Q99456
O75832
Q9NTK5
Q9H9H4
Q7L775
P02647
P28066
Q86TG7
B2RPK0
P55010
O43707
P48506
Q9H4M9
P62826
P18085
P50454
O00584
Q9BUF5
Q5SXM2
Q9BX97
P06858
Q16576
Q9NVD7
P01889
P62330
Q8IVF4
P07858
Q9Y696
P47989
P61106
P27708
P08253
Q15758
P60709
Q7Z3Z0
P15924
O75955
P60520
Q00796
P08238
Q9Y219
Q9BR76
P20618
P23297
O15372
Q15907
P62937
P17931
Q9Y263
Q9NZN4
P00491
Q9UHI8
Q9Y617
Q92905
P15586
Q86XX4
P14735
Q99880
Q53S08
Q9Y678
Q04828
P33993
P24844
Q86YZ3
P48643
O14965
P24666
P02788
O75688
Q9H3G5
Q96P70
Q6P1N9
Q96E17
Q92747
P04275
P13639
Q99816
O43491
P04259
Q03692
P49746
Q96S86
Q92563
Q9Y4K0
O00151
P15169
P14866
P63151
Q7KZF4
P08263
P50897
P22692
P07947
P48668
Q9H4G4
P13667
P61221
Q86Y46
O00187
P42330
P52849
P42785
P60510
Q9Y6N6
P35527
Q99683
Q9Y3I0
Q9NU22
P0CG38
P61020
Q7L2H7
P17858
Q9H2M3
Q9UK55
O95372
O75973
P55287
P27695
Q9Y6E2
Q9NRW1
Q9BYX7
O75083
P06396
P38919
P10321
Q7Z304
A2A2Z9
Q06210
P17066
Q6UWP2
O75897
P54803
Q13361
Q9NY15
P61970
P07902
Q3ZCM7
P21291
Q9UBT2
P31150
Q9BXJ9
P36955
Q9BXJ0
P19021
P48723
P37108
O43505
P12268
Q14512
P12035
P26927
P30566
P60842
Q13162
P17844
Q3ZCW2
O15143
P53350
P84085
Q14525
P02655
O43776
P52907
Q9BRF8
P02768
P12270
P48556
Q9UKS6
Q10469
Q96NU7
P08567
P20742
P42025
P62745
P07203
O75936
P61160
P54578
P02786
Q9Y6Y8
P67775
P11940
Q0IIM8
Q8NCH0
P49720
Q15493
P19827
P41250
Q15818
P62280
P13671
P53992
P05156
P04406
Q15582
Q96F10
Q8IZP2
Q9H2A2
P35052
O43657
Q96EK6
P50990
O15460
P00451
O00300
Q07020
Q04721
P55285
P27694
P98160
Q9HCU4
P17516
O96019
Q99715
Q9NR31
Q6S8J3
O75874
Q16531
P11172
P21108
P78386
P40222
O00232
P13796
Q92743
Q8NBM4
Q12840
Q9UQ80
Q13620
Q14974
P15086
Q9Y5X9
P00746
P00734
P02461
P34096
Q93099
P13497
Q8TB73
Q2M2I8
Q9H4B7
Q02790
P31146
Q8N335
O60701
P08670
Q8NI99
P60900
P21266
Q9NR45
P59190
P11245
Q08752
P35573
P24941
Q8TEU8
Q9UBX5
P61966
Q15393
Q03252
P01031
P03951
Q9Y279
P11717
Q9UBQ7
P19623
Q96QK1
Q14563
P20849
O15145
P19823
Q8NDZ4
Q9Y224
P11142
P11216
P02771
Q9NP61
O95980
Q01813
Q9UBW8
P05543
P20700
Q9UNN8
P05091
P67936
P62879
Q9UQP3
P62333
O94804
P02794
P18065
Q13315
Q53EZ4
Q14204
Q10471
Q8N436
O15031
Q9Y6B6
Q9BQE3
Q96L46
P04264
Q06323
Q92817
P02671
P61158
P37837
P17987
P35908
P62195
Q15773
P15121
P52895
P62917
Q7RTS7
Q13103
Q96G03
Q9P273
P09871
E9PAV3
Q9NR99
P63244
O95747
Q05682
Q15113
Q92930
P36405
Q9H4A4
P41091
Q13751
P27797
Q86VI3
P14543
Q08211
P69905
P00736
O60218
Q9Y6G9
P61457
Q9Y6R7
Q9UBS4
P01008
Q9UHY1
Q7Z3Y8
Q15365
P40926
O00148
P28070
Q8WUJ3
Q86UD1
P14780
Q9BTW9
Q58FF8
Q9BT78
Q13093
P61626
Q16658
P27482
Q9UBG0
P16035
O75462
P43034
O43633
Q99542
Q6IA69
O00757
P16152
Q01433
P34931
P18124
P46531
P35556
Q9Y2V2
P33908
P60983
P14209
P00558
Q08380
P23921
Q13418
Q9BYW2
P61224
P00488
P01591
P00338
Q9Y613
Q6IQ22
O00622
Q92556
P46781
P05387
Q9Y3A5
P01861
O75191
Q13867
P08572
Q9HD42
P07864
O14980
P06276
P07357
P27348
Q9BXR6
Q9UJC3
Q16772
P04083
Q9Y5B9
Q92616
P10768
P14649
P01024
Q06828
Q5M9N0
P56537
P06132
P20336
Q9Y230
O95678
P23528
P34932
Q9UHD9
Q02818
Q13616
P21926
Q99538
P68402
P11166
Q8TE73
P09211
Q15555
Q9HDC9
O60884
P35590
P62304
P61812
P15311
P02649
P09972
P49888
P0C0L4
P28062
P51841
P33151
Q6UWY5
P35222
Q96F07
P04632
P19105
P09668
P26640
Q93034
P12110
P21283
P13010
P62241
Q99436
DIA deep	9650	Q8NC54
Q8TCH9
P10323
Q8N2M8;Q8N2M8-4
Q9H2T7
Q8WZA6
A6NHT5
Q9P021
Q8NFU7
P49746-2
Q01740-2
A0A1B0GVN3
Q8NEA6-2
O76081
P21980
A6BM72-2
Q96RU7
Q5W186
P22234;P22234-2
O14654
Q8WYQ4-2
Q9HBF5
P05120
P29992
P10599;P10599-2
P08493-2
Q7RTN6-2
Q96T68;Q96T68-3
Q99081-2
Q96RK1
Q2TAA5
P21462
Q6P3X3
Q9UL59
Q6WN34;Q6WN34-2
Q6NXN4
Q7Z570
P20366
A6XGL0;A6XGL0-2
Q03938
Q96Q27-2
Q06609-3
O95070
Q8WXW3
Q9UHC9-2;Q9UHC9-4
P07311-2
A0A1B0GTK5;P0DP71
Q96MW1-2
Q96PL2
Q8NBF6;Q8NBF6-2
Q13506-2
O94769-2
Q9UII2
Q8IXM7
Q9BZJ0;Q9BZJ0-3
P28749
Q9Y2J0-2
Q9H1C0
Q9NYL2-2
O75355
P49427
Q14587-8
Q8N268-2
Q8TBP6
Q9H2A3
A4IF30
P08243-2
Q7L2K0
Q6ZMB0
P98153;P98153-2;P98153-3
P09455-2;P09455-3
Q6Y7W6;Q6Y7W6-4;Q6Y7W6-5
Q9HD67
Q6NUQ4
Q13601
A0A1B0GVZ2
Q14195;Q14195-2
Q01082;Q01082-2;Q01082-3
P29320
Q6ZP82;Q6ZP82-2
Q9HAE3
Q5SY80;Q5SY80-3
Q969X0
Q9Y6R0
Q63HR2-2
Q86UN6
Q7L4P6-2
Q8IV50
O60237-3
Q96LJ7
P49685
Q8TB61-4
Q86SH2
Q8NBV4
Q6UWP8
P37173
Q9UBB4;Q9UBB4-2
Q63ZY3;Q63ZY3-3
Q9NWH7;Q9NWH7-2
Q8N5W8
O75113
Q9UBN7;Q9UBN7-2
Q96DU9
Q8NA42
Q6PIJ6
Q4KMP7
P55884;P55884-2
P52701;P52701-3
Q92851;Q92851-2;Q92851-4;Q92851-5
Q12852-2
A2VEC9
Q9H7D0;Q9H7D0-2
Q8IV53;Q8IV53-2
Q9UBC5
Q9H461
Q6ZNG0;Q6ZNG0-2
O95819-3
Q3KQU3-4
P27361;P27361-2
Q9NS73
Q6ZSU1
Q8NBQ5
Q9HAR2;Q9HAR2-4
Q02548;Q02548-11;Q02548-2;Q02548-3;Q02548-4;Q02548-5;Q02548-6;Q02548-7;Q02548-8;Q02548-9
Q8NCT1
Q9UKC9;Q9UKC9-2
P53041
B3KU38;B3KU38-2
P08235;P08235-3
Q8NC24
Q04760;Q04760-2
Q9P003
O14994
A2VDJ0;A2VDJ0-3;A2VDJ0-5;A2VDJ0-6
Q13618;Q13618-2;Q13618-3
Q3YBR2
Q7Z6K3
Q68CQ1;Q68CQ1-1;Q68CQ1-9
P28067
Q16851-2
P07902-2
Q6ZSM3
A6NC86-3
Q86V20;Q86V20-2
Q92622-3
P24855-2
Q13813-2
P04279;P04279-2
O94766;O94766-2
Q96K30-2
Q8IXQ6;Q8IXQ6-2;Q8IXQ6-3
O76081-6
Q8IUC6
Q92935
Q8TAE6
Q8N554;Q8N554-2
Q8IZU9
O43402;O43402-2
Q9BQ16-4
Q14677-2
P38432
Q9BX40-2
Q9BR77
Q9H6X5;Q9H6X5-2
Q8ND24
P17022;P17022-2
Q9BZM4
Q8N239
P31151
Q9NR19;Q9NR19-2
Q9BY41;Q9BY41-4;Q9BY41-5
P27707
P51570;P51570-2
Q9UPM6-3
Q53GI3-3
Q13505-2
O76083;O76083-15
Q05707;Q05707-2
Q8WY41
Q7Z6M4
A8MW92-4
Q5JR59
Q6UWT2-2
Q9NS23-4
Q8IWU9;Q8IWU9-2
O43511
P11308-1;P11308-2
O95573
Q9UQ53;Q9UQ53-2;Q9UQ53-3
O43768-7
P52757-9
O43824
Q9C029
Q8N6U2
P50991-2
Q6ZW33
Q5VUJ6;Q5VUJ6-2
Q5VT25;Q5VT25-2;Q5VT25-4;Q5VT25-5;Q5VT25-6
P16219
Q9UIA0
Q8NCG7-3
Q9NVL8
O60240
Q9UPZ9
Q96P44;Q96P44-3
P55157
Q8NHW4-4;Q8NHW4-9
O14904
Q9UM07
Q9H0C2
Q6NUS8
Q96MT4
Q9ULB1-3
Q9NY84
Q04837
Q8TAK5
P51449
P03915
A0A087WT03
Q9NR09
Q9UF12
Q9NQ79;Q9NQ79-2;Q9NQ79-3
Q8IUC4;Q8IUC4-2
Q5SWA1
P51114-3
Q9UKR3
Q7Z5Y6
Q15438;Q15438-2;Q15438-3
Q96A61-2
Q99895
Q9BPY3
Q96DD7
Q14050
Q02505-3
Q9H6L4;Q9H6L4-2
Q9BZC7
Q8TBE3
Q13105-3
Q9NZU1
Q8IYD8;Q8IYD8-3
Q9Y4X4
A8MYA2
Q7L014
B9A014;P0DPQ4
P18850
P08034
Q8TBK2;Q8TBK2-2
Q9H1J1
Q86TN4;Q86TN4-3;Q86TN4-4
Q99640;Q99640-2;Q99640-3;Q99640-4
Q8NBZ0-2
P49643
Q86WR7-2
Q15475
A0A494C0N9
Q9GZT8;Q9GZT8-2
Q92685-2
Q9H2S1-2
Q6DN14
P61758-2
P85298;P85298-3;P85298-4
Q9BTA9-3
Q8NCR0;Q8NCR0-2
Q9UII2-2
Q8NDZ0
P0C7T7
P02760
O14653-2
Q68DV7;Q68DV7-4
Q9P0J7
P51817
P34059
Q8TDW0
O95396
B4DXR9
Q8IYA8;Q8IYA8-2
Q86YH6
Q8HWS3
Q9H7X0;Q9H7X0-4;Q9H7X0-5
P61923-4
Q717R9
Q9P2N7-3;Q9P2N7-4
O95232-2
Q9BRU2
Q8NBP0
P07360
Q9UNN5
Q494V2-2
Q13023
Q00978
Q6UX06
O43687
P13866
Q9NPH2;Q9NPH2-3
Q6P3S1-4
Q8IZ20
P49023
Q8WXW3-3
O75298-3
Q9UJ72
Q17RD7;Q17RD7-2
Q9C0B2;Q9C0B2-2
Q8IYS5-4;Q8IYS5-6
Q7Z3E1
O43660;O43660-2
Q7Z3Q1;Q7Z3Q1-2;Q7Z3Q1-3
Q9NQW6
Q14240;Q14240-2
Q5FWF6-3
Q15833;Q15833-2;Q15833-3
P42898;P42898-2
Q9Y2I9;Q9Y2I9-2
Q9BWM5
Q7Z7A1-4
Q9UHH9
Q9HCG7
P22004
Q6ZV77
Q6P3R8
Q53LP3
O75150
P78556;P78556-2
Q5T619
P54760-3
Q8TCW9
Q99575
Q8N6C5;Q8N6C5-4
Q13617;Q13617-2
P05231
Q7RTT9;Q7RTT9-2
P78540
Q96M53-2
Q92796-3
Q9NRY6
Q13206
Q8WVE0
Q7Z614
Q6P1Q0;Q6P1Q0-7
Q9Y466
Q96GC9
Q96G46;Q96G46-3
P50120
Q6MZP7;Q6MZP7-3
Q9BRU9
Q9Y261-2
P17213
Q9UHA3
Q96FT9-3
Q8NGI2
Q16625
Q9UHD8;Q9UHD8-2;Q9UHD8-5;Q9UHD8-7
A0A0K0K1G6
Q9C0F0
Q6PIZ9
O15303
Q5QFB9
Q2M3D2
Q96AD5
Q9H222
Q5JTN6
Q9NY27;Q9NY27-2
P54687;P54687-2;P54687-3;P54687-4;P54687-5
Q00688
Q8TCC7;Q8TCC7-2;Q8TCC7-4;Q8TCC7-5
P27448;P27448-2;P27448-3;P27448-4
A1L167
Q9H3F6
Q7Z5H3-4
Q8N7C4-2
Q16612-2
P16452-2
Q9P2G1
P13521
Q8N0Z3
O75925;O75925-2
Q16537;Q16537-2;Q16537-3
Q96L15;Q96L15-2
Q9UBV4-2
Q8N7H5-3
P53609;P53609-2
Q9UF56
P78413-2
Q9BRQ5
Q6ZPD8
Q99614
P63272
Q13838;Q13838-2
Q05315
Q12772
Q8WWT9-4;Q8WWT9-5
O95985
P0DN76;Q01081
Q9C0G6-2
Q99250;Q99250-2
O43301
Q86WJ1;Q86WJ1-2
Q86X83;Q86X83-2
A0A0J9YX94
Q9Y603-3
O94972
Q8N201
Q9NVV4;Q9NVV4-2
Q8N8G2;Q8N8G2-2
P61077;P61077-2;P61077-3;P62837;P62837-2
Q8IVT2
Q5T2W1;Q5T2W1-2
P50226
Q9P1Z9
Q9NSA0
Q96CP6;Q96CP6-3
Q96SU4;Q96SU4-2;Q96SU4-6;Q96SU4-7
Q5T653
Q8NAV1
A0A1W2PR19
Q96CM3
Q8N4E4
Q13247;Q13247-3
Q15005
Q4G148
O75771-4
Q6PI26;Q6PI26-2
Q6ZN11;Q6ZN11-2
Q9ULZ9
O60330-2
Q8IZD6
Q9HCU0
P15954
P0C7I6
P0DN79;P35520;P35520-2
Q9BXR5
O00305;O00305-2;O00305-3
Q8NG11;Q8NG11-2
Q6P4A7
A6NEL2
Q4VC12-2;Q4VC12-3
Q8WUA8
Q13416
Q04118
Q9BYW1-2
Q9ULJ6
Q9P266
Q9NYR8
Q13106
Q9BXL6-3
Q9NPA8;Q9NPA8-2
Q9UKY4
P00973;P00973-2;P00973-3;P00973-4
Q8N4S7;Q8N4S7-2
Q5T9C2-3
Q96AG4
Q14500
Q8N138;Q8N138-4
A6NEE1
Q8NCA5
Q5JS13
P52926
Q00975-2
Q5TYW1
P17097-3
P78348;P78348-1
Q8TAM2;Q8TAM2-3;Q8TAM2-4
Q9NRG0
Q8N8V2
P51684
Q0VAM2;Q0VAM2-3
P0C7Q5
Q7RTU5
Q8N5M4
P55011;P55011-3
Q8N6S4;Q8N6S4-2
Q9Y221
P41220
Q9BSU1
Q7Z6I6;Q7Z6I6-3
Q6V1X1-3
P41247
P49768;P49768-5;P49768-6;P49768-7
O95800
Q9H792
Q8NGG2
Q6YHU6
P34897;P34897-2;P34897-3
P62913;P62913-2
P35247
P09093
O60508
Q9Y4P3
Q8NBN7;Q8NBN7-2
Q2M2E3
Q96E16
P23469;P23469-2
Q6RW13-3;Q6RW13-5
P02787
Q8NEV8
P35670;P35670-2;P35670-4
Q99638
Q969S2
Q6YHK3;Q6YHK3-4
O95503
A0JNW5
A6NK58
O15516
Q4U2R6
Q14314
P07202-3;P07202-7
P05937-2
Q9BTD1
Q3KNT9;Q3KNT9-2;Q3KNT9-3
P20290-2
Q5BKU9
Q93038-6;Q93038-7;Q93038-9
Q4G0T1
Q9UPY5
O75439
Q9HCU9
Q7Z5M8
Q9NTG1
Q2M5E4
Q9BWL3
Q8TF08
Q86UA1
Q9NTI5;Q9NTI5-2
Q9BT40;Q9BT40-2
P35913;P35913-2
Q96N53
Q96KQ4
Q8N6Y1
Q6IN85;Q6IN85-2;Q6IN85-4
Q99965
O75715;O75715-2
P28332;P28332-2
Q8NEY1;Q8NEY1-3
O75147;O75147-1;O75147-4
Q15172-2
P82970
P57773;P57773-2
Q9NQ86-3
A6NJZ3
Q8TE60;Q8TE60-2
O60318
O60885
Q7Z2G1
P22674
P0C7W0-2
Q9UHD0;Q9UHD0-2;Q9UHD0-3
Q8NDZ6
Q16890-5
Q9BX69
P30405
P49716
A0A075B6U4
Q9Y6M4-2;Q9Y6M4-3
Q96DT7;Q96DT7-3;Q96DT7-4
Q8WUM9
Q5SWL8
Q9HAW9-2
Q9BT43
P11229;P11229-2
Q92777;Q92777-2
Q6PKC3;Q6PKC3-2;Q6PKC3-3
A6NDR6
B6SEH9
Q96S42
P13349
Q6UXZ4
O15247
Q86VX9-4
Q9Y421;Q9Y421-3
P49761-2
Q99496
Q4V9L6
Q8WXB4
Q9BXU0
A4GXA9
Q8NGA5
Q6NUN7
P26992
Q6IFN5
O60504
Q9BY32;Q9BY32-3
P34972
Q9Y581
Q2HXU8;Q2HXU8-2
Q5T848
Q9UQB9
Q9UJV8-2
Q9NZR4-3
Q8TEC5
A0A0A0MT36
O00408
Q8N9T8
Q9NVH2;Q9NVH2-2;Q9NVH2-3
Q96L42-2
Q5VTU8
Q6UX15;Q6UX15-2
Q53S99-2
Q9NRX4;Q9NRX4-2
Q9H0B8-4
Q16842
Q86XS8;Q86XS8-2
P54922
Q8N9B8
Q8N6T0;Q8N6T0-4;Q8N6T0-5
Q15649;Q15649-2
Q16568
Q8N8J7
Q4KMG0
Q5T6C5
Q8TCT9-4
P49641-1
Q96AQ2
Q8N393
O76003
Q9UHP7;Q9UHP7-6
P35914
Q9NVE5-3
O43556-3
P48544
Q9BUZ4;Q9BUZ4-2
P61604
P07948
O14490-4
A0A589
P16152-2
P52179;P52179-2
Q9BUW7
Q8IWS0-2;Q8IWS0-4
P51784
P36575;P36575-2
Q9BRS2
P53004
Q9H477;Q9H477-2
Q15651
Q13423
Q9UBP0-3;Q9UBP0-4
Q147X3;Q147X3-2
Q9UNA0
Q9H227
Q6YP21;Q6YP21-3
A4D263
Q14524-3;Q14524-4;Q14524-5;Q14524-6
Q6UXP9
Q13790
P07911-5
Q7L985
P17643
P37802;P37802-2
Q5VVH5
Q3MJ13
Q8IWN7
Q8TDD1;Q8TDD1-2
P46778
P54762
Q92769
Q9Y2W1
Q6YN16-2
Q8NGY3
P15927;P15927-2;P15927-3
Q9UKT4-2
O75298
Q8N118;Q8N118-2;Q8N118-3
Q9UKT8
O43280;O43280-2
Q9BQM9
P59095
A6NCF5
Q9H5V8
P06133;P06133-2;P06133-3
Q02383
Q9H3J6;Q9H3J6-2
Q14134;Q14134-2
O95847;O95847-2
O95990;O95990-2
Q9HC77
Q13239
Q8WVB6;Q8WVB6-2
Q5VTR2
Q9Y5G0-2
Q92879-4;Q92879-6
P59827-2
Q9P287
Q9NYV9
Q9NZV8
A6NFY4
Q13564-2
Q13360;Q13360-2
P26651
P18031
O14770;O14770-2;O14770-3;O14770-4
P54886;P54886-2
P10606
A6NJ64
Q8TF64
O94829
Q99735-2
Q6ZMS7-2
Q9UJ94
Q5T681
Q9H1L0
Q8NGL6
P52333;P52333-2
O75061
Q16222;Q16222-2;Q16222-3
Q5SQ64;Q5SQ64-2
Q9P1P5
Q96GQ5
Q9Y680;Q9Y680-1;Q9Y680-3
A0A578
Q14839;Q14839-2
Q5TAX3;Q5TAX3-2
Q8WTT2
Q9UIX4
Q9H1J5-2
Q9HBH1
Q9UH03-3
Q6PRD7
Q9UKA4
Q6SZW1
Q6ZMH5
P48735;P48735-2
O00206
Q92748
Q9HD23
Q86UW6;Q86UW6-2
O75173-2
Q6PCT2;Q6PCT2-2
Q9HAK2
Q86WA8;Q86WA8-2
Q71F56
A6NIH7
Q9NYB5-4
Q13868;Q13868-2
P51878;P51878-5
Q9H0H5
Q9BXN2-3
Q9H9P5-6
Q13501-2
Q9P2W7-2
Q9NV23-2
O00522;O00522-2;O00522-3
Q9H6R3
Q96SE0
A8MX80
Q9HBW1
Q68DX3;Q68DX3-2
Q9UBM4
O60733-2
Q6ZMV7
Q96MI6-2
Q969X2;Q969X2-2
Q13356;Q13356-2
P32314
Q9H2S9
Q9Y284
Q9BWT3
A0A075B6H7;A0A0C4DH55;P01624
Q9Y6Y0
Q8NBP5
Q9H9Q2-3
P12814-4
Q13148-4
Q9UEG4
O75368
P04437
Q9Y5H4
Q9Y4K3
Q7Z434
Q8NHZ7
O15535;O15535-2
Q8NET6
Q7Z6Z7;Q7Z6Z7-2
P42575
Q8TES7-6
Q5SQQ9;Q5SQQ9-2
P36404;P36404-2
Q9NYP3;Q9NYP3-2;Q9NYP3-3
Q5VVW2
Q13029
Q9NR71;Q9NR71-2
Q9H0D6;Q9H0D6-2
P51530;P51530-4
P0DN37
A6NM10-2
Q8N8U9
Q08AH1
Q8IZD4-2
Q96EK9
P32754;P32754-2
P10265;P63119;P63120;P63121;P63122;P63124;P63125;P63127;P63129;P63131
Q9NYL4;Q9NYL4-2
Q13242
Q8NFH8;Q8NFH8-4
Q9BY77-2
Q99700-3
Q9NS23;Q9NS23-2;Q9NS23-5
O75817
P50053;P50053-2
O00321;O00321-2
Q8N1G2
A2A288
Q9HA38-2
P18206;P18206-2
Q96DF8
P20930
O76081-5
Q3B820;Q3B820-3
Q9NQS3-3
Q5JWR5
Q6X4T0
Q9BYD1
O75325
O14576;O14576-2
Q86UT6;Q86UT6-2
Q96B96-2
Q96GD0
Q86T29
Q9C073-2
O95999
P09012
Q14CX7;Q14CX7-2
Q6P1N0;Q6P1N0-2
P01715
Q96MU5
Q9Y5X3-2
Q92535
Q96LP6
Q15572;Q15572-2;Q15572-6
Q9Y237-2
O43169
Q9H974;Q9H974-4
P22304
Q53S33
Q9H3Z4;Q9H3Z4-2
Q8NC38
Q14112;Q14112-2
Q9Y5J3-2
Q9P2T1;Q9P2T1-2;Q9P2T1-3
Q4G0W2
Q15814
Q9UQV4
B1ANH7
Q15406;Q15406-2;Q15406-3;Q15406-4;Q15406-5
Q8WUJ1-3
Q02338
Q9H0M0;Q9H0M0-3;Q9H0M0-6
Q76KD6
Q8IYK4
P31040;P31040-2
O14641
Q9NVI7;Q9NVI7-2
Q8WVF1;Q8WVF1-3
Q8IXS8
Q15842
Q9Y5P4-3
Q96RL1-5
Q9UPN9;Q9UPN9-2
Q12952
Q9NZQ9;Q9NZQ9-2
Q149N8;Q149N8-4
Q11206;Q11206-2;Q11206-3;Q11206-4;Q11206-5;Q11206-6;Q11206-7
P56975;P56975-2;P56975-4
O15130-2
Q8N141
O00401
Q8IZ02;Q8IZ02-3
Q9C0B6
Q7Z572;Q7Z572-2
P78509;P78509-2;P78509-3
Q6UXB0
A8K554
P36551
Q9Y5I7
Q8IWA0
Q9Y2P0
P18505
Q5VVC0
P49447
Q02224;Q02224-3
Q9UPV9
A8K010
P02818
Q9Y3B3
Q8N1L1
O95428;O95428-5;O95428-6
Q8N2H4
P22570-7
Q6NXP2;Q6NXP2-2
Q6IF99
Q9Y5G8
O00237
Q96S66;Q96S66-2;Q96S66-3;Q96S66-4
Q969V5
Q8TEP8
Q86UX2;Q86UX2-3
Q96E52-2
Q6NW29
Q14209
P11532
Q92585
Q96HW7
A6NGY3
P35658;P35658-2;P35658-3;P35658-4;P35658-5
P0DP72
O94886
Q9UJ98-3
P78406
Q9H6J7;Q9H6J7-2;Q9H6J7-3;Q9H6J7-4
A6NI28
Q9BXL7
A0A0U1RRE5
A1A4Y4
P33527;P33527-2;P33527-4;P33527-6;P33527-9
Q8IY92-2
P05164;P05164-2;P05164-3
P0C7A2;P0C7A2-2
Q96DR4;Q96DR4-2
O15245
Q9BQI7
Q96NR3
Q8N103
Q5VWP2
A4D1S0;A4D1S0-2
O95677-4;O95677-5
Q9UI15
Q9UN72;Q9UN72-2
Q9H7B7
Q8N0T1
Q5FYB0
Q5H8C1-4
Q8NGX6
Q6PCE3
P13284
Q6UY13
Q16594
Q4VC44;Q4VC44-3
P51801
Q8NCN5-2
Q9NX02-5
Q9BWG4-2
Q9UQ26
Q9H772
P18858-2
A0A0K0K1G8
Q96A56
Q9H2D6;Q9H2D6-3
O14787;O14787-2
P59534
P0C7P2
Q8WUY3-5
P52655;P52655-2
P40818;P40818-2
Q9ULV5
Q16589
P08709
A8MXD5
Q9NU02
Q96HN2;Q96HN2-2
Q12860;Q12860-2
Q9GZY8-5
Q13011
Q8WUZ0-2
P49763
Q2KHT3-2
Q8NG48-3
A6NMA1
Q8TBZ5
P04899-5
Q9UPM9
Q9H6X2;Q9H6X2-5
Q8N6M8-2
Q9UGM3-5
Q96BU1;Q96BU1-2
Q9NXC5;Q9NXC5-2
Q96R84
Q9UK73
Q8NHY5
Q8IZH2
Q08170
P08319;P08319-2
H3BQW9
P13688
P57740
Q8TE56
Q9H7T0
Q29983-2
Q96D98
Q9UBH0
Q9UHN6
Q14721
Q13740-2
Q8TDI0
P55211
O75553;O75553-4;O75553-5;O75553-6
Q9NPH0
Q7RTX9;Q7RTX9-2
P17568
P0DKB6
O75084
Q99986
Q7Z591
Q15828
Q96ID5
Q9NRR6;Q9NRR6-2
Q96KR4-3
[truncated: 9,576 more rows]
