# Supplementary material for: The Deep Proteomics Approach Identified Extracellular Vesicular Proteins Correlated to Extracellular Matrix in Type One and Two Endometrial Cancer
Source: Int J Mol Sci. 2024 Apr 24;25(9):4650. doi: 10.3390/ijms25094650 (PMC11083465; doi:10.3390/ijms25094650)
Supplement: Supplementary file 1 [file ijms-25-04650-s001.zip › Table S4.xlsx]

## Sheet: ECM proteins
extracellular matrix structural constituent	GO:0005201	true	4.26e-24	23.3708	167	4814	105	20139	COL1A1	LTBP4	COL18A1	MFGE8	COMP	SRPX	COL11A1	LAMA2	NID1	HMCN1	COL6A2	SPON1	COL3A1	EDIL3	FGA	EFEMP2	AEBP1	MATN2	FBLN5	MFAP5	FN1	LAMB3	MXRA5	TINAGL1	EFEMP1	COL4A2	LUM	COL11A2	NID2	EMILIN2	CCN1	LAMC2	CILP	FBN2	ECM1	PRG4	COL2A1	THBS2	COL10A1	LAMA4	TGFBI
extracellular matrix binding	GO:0050840	false	3.52653e-06	5.45265	54	4814	33	20139	ITGA2	LGALS3	COL11A1	SLIT2	NID1	SPOCK2	ITGB1	TINAGL1	ADAMTS15	CCN1	RPSA	ITGB3	TGFBI	ITGA3	PXDN	BGN	AGRN	FBLN2	THBS1	GPC1	ITGAV	VTN	SMOC1	RPSA2	OLFML2A	ADGRG1	THSD1	ELN	ITGA2B	CLEC14A	ADAMTS5	SPP1	LACRT
extracellular matrix structural constituent conferring tensile strength	GO:0030020	false	4.94093e-05	4.30619	41	4814	26	20139	COL1A1	COL18A1	COL11A1	COL6A2	COL3A1	COL4A2	COL11A2	COL2A1	COL10A1	COL4A5	COL1A2	COL12A1	COL6A3	COL6A1	COL5A1	COL5A2	COL9A1	COL6A5	COL4A1	COL21A1	COL14A1	COL6A6	COL4A3	COL8A1	COL9A3	COL27A1
extracellular matrix organization	GO:0030198	false	1.52e-15	14.818	320	4674	142	21010	MMP2	COL1A1	LTBP4	COL18A1	ANXA2	LRP1	CLASP1	COMP	PLG	COL11A1	ADAMTS7	LAMA2	NID1	TNFRSF11B	HMCN1	ADAMTSL2	COL3A1	SPOCK2	EFEMP2	AEBP1	GFAP	ADAMTS13	MATN2	FBLN5	NDNF	ITGB1	ADAMTSL4	IHH	COL4A2	LUM	COL11A2	ADAMTS15	FSCN1	NID2	CCN1	LCP1	GAS6	SERPINF2	SERPINH1	FAP	LOXL2
cell-matrix adhesion	GO:0007160	false	6.6e-08	7.18072	234	4674	97	21010	ITGA2	CLASP1	NID1	RCC2	COL3A1	FGA	EFEMP2	ADAMTS13	FGL1	SNED1	SFRP1	FBLN5	FN1	ITGB1	ITGB8	LIMS1	NID2	RAC1	NRP1	CCN2	CDK6	FERMT2	VCL	SERPINE1	ITGB3	ITGA3	TNXB	FERMT3	CDH11	GSK3B	THBS1	JUP	ACTN1	ACTN3	ANGPTL3	FGB	ILK	CD63	TLN1	PTK2	CORO1C
regulation of cell-matrix adhesion	GO:0001952	false	2.63682e-05	4.57892	121	4674	55	21010	CLASP1	RCC2	EFEMP2	SFRP1	LIMS1	RAC1	NRP1	CDK6	FERMT2	VCL	SERPINE1	ITGB3	GSK3B	THBS1	JUP	TLN1	PTK2	CORO1C	GFUS	POSTN	PLAU	CDH13	JAG1	RHOA	KDR	FERMT1	SLK	RASA1	SDC4	ROCK2	NF1	MACF1	PTK2B	PKHD1	ROCK1	PIK3CB	BST1	MYF5	PIK3R1	DMD	MINK1
extracellular matrix assembly	GO:0085029	false	0.00217985	2.66157	42	4674	24	21010	LTBP4	CLASP1	COL3A1	EFEMP2	FBLN5	IHH	GAS6	PXDN	TNXB	COL1A2	MYH11	TIE1	PLOD3	NOTCH1	ANTXR1	TGFB1	QSOX1	FKBP10	ELN	GPM6B	HAS1	HAS2	HAS3	LOX
collagen-containing extracellular matrix	GO:0062023	false	1.52e-43	42.8175	419	4831	224	22090	MMP2	SERPINF1	COL1A1	LTBP4	COL18A1	ANXA2	MFGE8	LGALS3	COMP	HTRA1	SRPX	PLG	APOA4	COL11A1	LAMA2	NID1	HMCN1	ANXA6	COL6A2	SPON1	COL3A1	EDIL3	PSAP	SERPINE2	FGA	EFEMP2	AEBP1	ANGPTL6	MATN2	FGL1	TIMP2	CTSH	SFRP1	FBLN5	SERPING1	MFAP5	CLEC3B	FN1	LAMB3	CTSB	ADAMTSL4
extracellular matrix	GO:0031012	false	2.1e-42	41.6775	553	4831	269	22090	MMP2	SERPINF1	COL1A1	LTBP4	COL18A1	ANXA2	MFGE8	LGALS3	COMP	HTRA1	SRPX	PLG	FBLN7	APOA4	COL11A1	ADAMTS7	LAMA2	NID1	TNFRSF11B	HMCN1	ANXA6	COL6A2	SPON1	ADAMTSL2	CHAD	COL3A1	EDIL3	PSAP	SERPINE2	FGA	SPOCK2	EFEMP2	AEBP1	ANGPTL6	ADAMTS13	MATN2	FGL1	TIMP2	CTSH	SNED1	SFRP1
protein complex involved in cell-matrix adhesion	GO:0098637	true	0.000951002	3.02182	17	4831	13	22090	LAMA2	NID1	EMILIN2	TNXB	LAMA1	LAMB2	PLAU	VTN	LAMC1	TNC	LAMB1	TNN	PLAUR
Extracellular matrix organization	REAC:R-HSA-1474244	false	4.25e-16	15.3717	297	3239	161	10835	MMP2	COL1A1	LTBP4	COL18A1	CAPN1	ITGA2	CAPNS1	COMP	HTRA1	PLG	COL11A1	LAMA2	NID1	COL6A2	PPIB	COL3A1	P4HA2	FGA	EFEMP2	PLEC	TIMP2	FBLN5	MFAP5	FN1	LAMB3	CTSB	ITGB1	ITGB8	BSG	EFEMP1	COL4A2	LUM	COL11A2	NID2	EMILIN2	LAMC2	FBN2	P3H1	CTSD	SERPINH1	LOXL2
Degradation of the extracellular matrix	REAC:R-HSA-1474228	false	1.96252e-06	5.70719	140	3239	75	10835	MMP2	COL1A1	COL18A1	CAPN1	CAPNS1	HTRA1	PLG	COL11A1	NID1	COL6A2	COL3A1	TIMP2	FN1	LAMB3	CTSB	BSG	COL4A2	COL11A2	LAMC2	FBN2	CTSD	ADAMTS1	COL2A1	COL10A1	HSPG2	COL4A5	CAPNS2	A2M	LAMA3	CAPN2	COL1A2	COL12A1	COL6A3	COL6A1	COL5A1	COL5A2	TIMP1	COL9A1	COL6A5	BMP1	COL4A1
Cell-extracellular matrix interactions	REAC:R-HSA-446353	false	0.000174522	3.75815	18	3239	16	10835	RSU1	ITGB1	LIMS1	VASP	FLNC	FERMT2	PARVB	ACTN1	PARVA	ILK	ACTB	LIMS2	FLNA	FBLIM1	PXN	ACTG1
[truncated: 228 more columns]
