# Supplementary material for: The Deep Proteomics Approach Identified Extracellular Vesicular Proteins Correlated to Extracellular Matrix in Type One and Two Endometrial Cancer
Source: Int J Mol Sci. 2024 Apr 24;25(9):4650. doi: 10.3390/ijms25094650 (PMC11083465; doi:10.3390/ijms25094650)
Supplement: Supplementary file 1 [file ijms-25-04650-s001.zip › Table S5.csv]

Names
DIA+DDA Exocarta+Vesciclepedia	8379	CREB3L1
RPS11
PNMA1
MMP2
KLHL13
NAPRT
AEN
DECR1
SALL1
RPS18
CFHR5
BRIX1
LMAN1
SUMO1
DDB1
CRNKL1
XAB2
UTY
ZAR1L
DTNBP1
FAT4
MIER1
CHD9
GRM2
PIR
IPO9
SORL1
NAT10
SYN3
SLC22A2
SERPINF1
STK25
TAOK3
BMP3
POU3F1
HIGD1B
LARP7
PHF20
CPNE4
RAB33B
ALDOC
ZNF212
RFPL2
ZNF83
PDCD4
CEP350
CIAO1
RNF223
LTBP4
GBP7
ABR
STK17A
FOXE1
NEFH
PGBD5
TNNT3
EMC1
F8A1
HDAC7
GRB2
DUS3L
EIF1
FPGT
GDF10
TRAPPC9
PLXNA1
FNDC1
HS2ST1
C8G
CD82
CRELD2
MMP16
NDUFS4
COL18A1
FAXC
C9orf16
TF
NPR1
ASS1
USP42
EMC8
SEC23IP
ERVV-2
ADAM23
IDO2
GNA11
FSIP1
CELA3A
UPF3A
CHST6
SDC2
METTL21A
AHCYL2
IZUMO2
TMEM125
FUT4
RP9
CDH8
GSTP1
DCUN1D5
LILRA6
REM2
FKBP4
BST1
KISS1R
UBE2W
KRT15
SCN11A
FHL1
GATA1
SMC6
OSGEP
RPL4
PRPF3
CYSTM1
C16orf71
BTK
PIGL
MOB1B
DNAJC30
FXYD2
UIMC1
ZCCHC12
ATP7B
ETFA
POLRMT
CUL4B
CENPJ
PITX1
LCN15
DNAJC9
ITSN1
DCTN1
LIN28B
TMEM241
C1QBP
CADPS2
TCP1
TMED7
SYCE3
LDLR
TAB2
GPATCH8
KIF4A
TANC2
PGM1
ANXA8
DCT
DNAJB4
UGT1A8
HSPA2
SYDE2
SVOPL
RAB5A
DCAF11
USP9Y
PLEKHM3
LRP1B
DAND5
SEPHS1
GLIPR2
PLRG1
ZNF614
INPP5B
GRPEL2
PPID
TRIM56
IL20RA
UBE2J1
UTS2R
SAFB2
NEURL3
CLEC4M
GYPA
TAC1
ERCC8
GPX4
FAM199X
SDK2
ANKRD40
KRT74
CALCOCO2
SNCA
ARHGAP26
HRAS
JAGN1
BSDC1
RNF43
PROS1
SOCS4
PSMB8
TBCCD1
AP2S1
VAT1
SHANK3
TUFM
THEG
SGSM3
CPO
OR1B1
TMEM132A
CGRRF1
RUVBL2
WNT10B
BAIAP2L2
NXPE2
EPN1
SLC14A2
RDH11
MBD2
ABHD14B
FOXO1
FARS2
NPHP3
TSEN54
CBX2
HMGXB4
RBMXL1
CRTAP
DDX50
BLVRB
MMP24
GRID1
BANF1
FAM13A
HMBS
SLC25A24
MRO
ACER3
TDP1
ARHGAP8
GBA2
NDUFB3
FMNL1
CHTOP
GNLY
USP38
ARHGDIB
AK1
ACSS3
AMPH
INTS7
UCKL1
ALDH1L1
HNRNPH1
OGFRL1
PPP1R15A
MAN1A1
NEIL2
EIF4E
ABHD5
SLC29A4
EMB
TRAF6
LMNB1
PIK3C2B
AKR1E2
USP15
TCEAL2
FAM184B
SLC31A1
IFT172
GFOD1
PKN3
FOXN3
MFGE8
PRMT5
DCAF4
TSKU
PDLIM1
CEP63
CLIC4
ACR
KLK7
BIRC6
TACC1
SAMHD1
KRT4
CAPNS1
PCDH20
KCNK9
OR2C1
EFHD2
GALR3
NBEA
AKT2
CYB5B
NDRG1
CDHR4
MAPKAPK3
LDHAL6B
NCAM2
PRKD2
ZFP36L1
CCNB2
ZNF10
TMEM175
TMPRSS3
LAT
CDT1
MCOLN3
MASP2
GPATCH3
AGL
ENPP7
SCT
SKI
SHISA4
AWAT2
EIF3J
PPP2R2A
F10
COMP
IQCF6
TAL1
ACSL1
RBBP7
PTPRG
NCOR1
CMTR1
TXNRD1
BRDT
FAM156A
CDC45
CWC22
PPP1CB
ABHD8
ARF5
CCT3
SLC5A10
SLC3A2
RAD50
IER5
MBTPS2
MTHFD1L
NCL
PSMD10
RASGRP3
NUDT16L1
PRKRIP1
MED21
BTBD18
SPTBN2
IST1
KIAA0895
DDX21
HDAC11
MTO1
P2RX1
HBB
MED15
CASR
SRPX
RPUSD2
TBC1D22A
NAB1
ASIC4
TSPAN18
MED31
CAPSL
ZNF532
PLG
IL36RN
FBLN7
ICAM3
TAF8
ADAM8
EIF1AY
LRRIQ1
SAA4
RAPGEF5
CHP1
ZCCHC2
ACAP2
PPP4R2
OR4D5
PTGFRN
CHCHD6
FBXL3
MPHOSPH9
HCN4
SH2D4B
TGM4
LYPD2
NONO
MGAT3
GTF2H2C
RPP25
SOSTDC1
TRIM48
DMD
STAMBPL1
KLHL20
SRM
OTC
TMIE
SNX8
ELMOD3
KLC2
FNDC3B
VMA21
JAKMIP3
CAV2
MED26
DUS1L
NEK9
NEURL1B
TOMM40
IGSF6
BTD
GSTM5
APOA4
RAB28
HAUS7
RPN2
SH3GL2
HSF5
TTC9B
SORBS3
UPF2
C4BPA
ALB
JPH1
KIF22
ACTBL2
SFXN4
MYL6B
OST4
VAMP7
CKMT2
SLC13A3
HLA-C
SLIT2
RSF1
CCP110
MON1A
C2orf88
CACNG6
CEP128
CCIN
ZNF804A
WDR83
SLC25A31
GALNS
STX6
CT47A1
PDK3
TPR
MTX2
BRD3
OR2T6
SERPINA3
MAGEB10
HLA-DRB3
KRT79
ZNF57
HINT1
SFXN5
FAM3D
RHOBTB1
SLC4A4
KAZN
AP2A2
ZBTB46
MAP7D1
AOX1
DTNA
EEA1
KLK3
IL1R1
FABP9
KTN1
RELL2
MAB21L1
ADAM2
TBC1D8B
LAPTM4B
LCN8
TMEM147
XPO7
GPR75
C9orf62
APOC1
RNASE4
ARID1A
PARD6B
TPD52L3
SHMT2
SDHA
OR6C3
VEGFB
KLRB1
ALPK2
NSUN4
DUSP8
LBR
LZTS2
IL2RG
CCDC51
KLF3
ANKRD37
KCTD14
FZR1
ESPL1
GMPR2
ERBB4
MAP4
GPHN
HIVEP1
DMRT1
AIFM1
WWC2
EPB41L4A
TAF4B
MALT1
ARVCF
MEX3B
FBXO16
C1QC
MMP13
RTP3
ZBED3
KDM4D
SLC25A37
CCDC12
CHMP4BP1
AMBRA1
USF2
DSP
IRF2BP2
ZNF230
MSN
EPDR1
GTF2E1
ATAD2B
ARHGAP17
PRSS54
SFPQ
AKR1B10
URB1
TOP3B
BMPR1A
LRTOMT
CD55
SSX2
FBXO27
EML1
NUP93
TBC1D12
ZNF581
ELOVL3
CACNB3
SPO11
NEDD4
OR5AU1
NEK4
PRKAR2A
CACNA1E
PEX14
ZBTB38
FBLIM1
PLTP
MINK1
EZH2
PLEKHB1
GRB7
MRPL33
PELO
ARMC1
SPRN
BORA
REP15
RASAL1
DDAH1
ACBD5
TIPARP
IPO8
MAP3K14
PIBF1
PDE6D
NKRF
DUSP2
SECISBP2
URI1
APOL4
SLC9C1
ANKRD28
STMN3
RAB14
CDK2AP2
CXXC1
HMCN1
DYNC1LI2
GDI1
VSNL1
PIH1D1
RAET1G
EFTUD2
HSPB11
OR2W3
MED10
ARHGAP4
NDUFAF6
STRIP2
COA5
C3orf20
SCD5
LSG1
ACTRT1
GRIN2C
ARMC8
SMC1A
TUSC2
CRHR2
ATP2C1
TMEM230
PABPC3
THSD1
KHK
SLC12A2
CD58
DNAH1
PSMC6
ABCB1
TRAT1
STRADA
MTF1
USP54
IGKV1D-42
PRH1
CHKB
SCUBE1
ZSCAN10
HUWE1
CD180
TMPO
GNAT3
ACCS
OXCT1
RRAS2
LTBP2
PKD1L2
PPM1M
ZNF502
CRYBA2
LEF1
EPS8L1
SERPINB2
MAPK14
PLA1A
PPP1R42
HPR
SATB2
RRP36
MOCS3
RAPGEF1
DLG4
STC1
NCCRP1
MYH3
GPKOW
SULT1A1
SPON1
RAB23
MAPRE3
ZNF516
GGPS1
EXOC3L2
ANO2
TLR8
CARS2
RHAG
EXOC8
UNK
LDHA
MRPL20
PHF19
XKR5
TCTN1
PPP2R5C
CRISPLD1
MAD1L1
SPIN4
INPP1
ANKRD11
NPAS4
CPM
SLC26A4
PLD5
SIPA1L1
FBXO5
DPYS
TGM3
HK1
CDC26
TNKS
ARHGEF18
KCNK1
ARRB1
RUNDC3B
IL17RB
MCAM
AQR
GRHL3
ADAMTSL2
DENND5B
PPP1R10
CSE1L
PTX3
MRPL50
RCAN3
PFKM
RIOK3
PPP1R12C
MRPS26
TMEM40
ZNF787
GPAT2
C8orf34
PELI1
PPT1
GNB2
NUP50
KAT2A
C7
ARRDC4
GLYCTK
MTUS1
LEMD3
DIMT1
MR1
ATL3
F8
KPNA5
SERPIND1
ZNF267
PPP1R3A
FBXL19
TXNIP
ACTN2
KLK15
RAP2B
CHAD
TLR3
CAMK2G
FGF14
HMGB2
TRPM5
KIF3B
POLR2D
TOPORS
C1QL4
FXR1
DNAH2
ZMYM3
FAM120C
SCLY
ENTPD5
PDIA5
WDR47
KCTD20
CLDN12
PRKCE
ITGAM
WDR31
RGS2
MST1R
PTMA
NAPA
DIRAS3
C1QTNF4
BTBD3
PPP1R2
UBE2NL
FOSL2
TUBA4A
EPPK1
KRTAP12-1
EEF2
EPHA3
ZDHHC11
MUC19
RBM12
EDIL3
OSCAR
DEDD
PTPN1
SCYL2
IFITM3
PILRB
SLU7
DSC3
DNMT3L
B3GNT3
SAP130
GPR179
NIFK
ATP6V1B2
CAPZA1
GLRX3
CRYGD
NUS1
CHM
ZNF619
OR5M8
B3GALNT1
GDAP2
DMKN
COX6B1
DNASE2
LGMN
USP31
NTMT1
SDCBP
PYGL
B3GNT4
NUBPL
NUBP1
DGKI
RIN3
AKAP1
PSG2
DIP2B
PIGA
LPA
UTS2
TOX4
GTF2F1
RPS15A
GINS4
MYO15A
PLEKHN1
NUP160
C16orf90
HAND1
GSX1
FGA
IGFBP1
SLC1A1
DHX57
ZNF766
GDPD3
FOS
IQGAP1
ZNF226
FIGNL1
PUS7
TUBB6
BAZ2A
KCNQ2
SECISBP2L
CCDC33
SLC43A1
ING4
DIAPH1
CORO1A
RRM2
LRRC30
SLC4A1AP
COPS8
ADGRL3
SIL1
ASB6
A1BG
ATRIP
RBM22
BAG2
FIGNL2
SNRPN
GCFC2
LRRC40
ASNS
NHLRC4
ISG20
POLR1D
KRR1
CXCL1
EPM2A
FAH
TMEM116
LGALS9C
MRPL40
SLC2A4
PKMYT1
LYL1
NOS3
ZNF34
FAM43A
KLF14
WRN
NOMO2
RHBDF2
TMEM201
ETAA1
AKT1S1
TRBV27
SLC12A5
WDR76
LINC00336
ZFAND3
SPSB3
SLC39A3
C1orf226
ADAMTS13
C3orf18
C18orf25
SPATA21
RANBP10
CD96
DENND1C
CSNK1G3
TSPAN6
MATN2
FGL1
TGFBR2
RNF212
CIB1
ZNF680
CIT
ZNF607
HERC4
RGP1
ZNF575
KCTD7
MYO1F
PTBP2
CLEC18A
VSX2
KIAA1328
DESI2
TTC23
UGP2
ANKIB1
CIRBP
OVCH1
GPRIN3
TSR1
PCSK5
RSRC2
AURKC
FZD6
CUX1
UNC119
GPX3
CDC42SE2
RNF130
CKAP5
KRT5
QRSL1
CCDC22
SNX24
MORC2
TNXA
PPP1R14C
DSN1
STRN4
HDGF
SETX
KCTD12
LYZL2
TNFSF9
MAP4K4
KIF21B
FEZ2
TMEM119
GNGT2
APLF
WNK1
GSDMD
HAS1
PPA1
POPDC3
ATCAY
MFSD9
ERN1
PDHB
ADAMTS5
NOTCH3
PCDHGA6
MTMR3
ATP1B3
SDCBP2
HOXB2
CDH4
CDKN3
PGD
MPG
GAD1
DHX36
TNFAIP8L2
CCDC112
HEYL
APPL1
WAC
RAB43
ZNF816
PDYN
MTMR11
VAV3
STXBP3
ARHGAP22
NPFFR1
ALDH9A1
SLC18B1
ADD2
PITPNB
RASSF1
C2orf66
CDKL1
C11orf54
ATMIN
IL7
BTG3
PAK2
GATA4
PPIAL4G
SLC25A43
IGF2BP1
UBE2J2
KLHL24
CCDC88A
SGPP1
ARNT2
ITPR3
CBR1
AMZ1
ZNHIT6
WDSUB1
RAB2A
PLCE1
INSL3
DLG1
TFIP11
FIBIN
DNAJB8
CNBP
RTKN2
INPP5E
HSPB1
NAALAD2
POLK
RBM15
AMZ2
PAIP1
STK32C
CACNA2D1
GCOM2
PADI1
PON3
UBB
ADCK1
SLC38A5
PPP1R13B
ARL2
BBC3
UNC5A
B3GAT1
OAZ2
NOC4L
DKK2
OXT
USE1
CDK11A
PALLD
TENM4
UCMA
KPNA2
MACROD1
BIRC5
KATNB1
GHR
GOLGA3
BBS7
MGAT4B
GLE1
KNTC1
GTF3C3
DNAJC5
RASGRF1
ALDH2
C3
SRSF6
TRIM41
APOC4
TRIM2
NELFE
UBR3
DNM1
HYOU1
UGT2B10
KRT26
USP7
SERPING1
AADACL4
TPCN1
STARD13
KLRG2
SLC7A3
RACGAP1
OBP2A
PSMD3
ERLIN2
RAB35
CEACAM16
NLRP10
DNAH12
PDCL2
NIPBL
ZNF331
GHRL
EIF3M
ZNF24
ESRRA
FUCA2
EBPL
GMFG
PIK3AP1
PRSS21
ZMAT5
SLAMF1
LIF
ACTC1
CNTFR
SUV39H2
TMEM87B
ENDOG
FAM47B
KRT37
STX19
MFAP5
SLC35A5
CLEC3B
MIS18BP1
SLC22A16
CRP
CD99
GLA
NEBL
MOXD2P
CCDC18
LYSMD2
SAC3D1
STK40
MYH13
PHF1
RBM44
RHOBTB2
UTP14C
IL27RA
KIAA0586
SMPD2
MMP20
CBX6
RBM38
DGKD
HNRNPUL2
OPA1
STRC
IFI16
CSTA
PRPF39
LAMB3
CCL26
LCN1
RALGPS1
NCOA3
CCDC6
MTHFD1
PAFAH1B3
G6PC2
CTSB
ZFP36
CMYA5
RILPL1
CHAMP1
C1orf198
GRM6
PGAM1
FAM114A2
NEDD4L
EDAR
IL1A
ERCC1
CREBBP
BVES
SPACA1
PARK7
WBP1
TUBA1A
PRMT8
SELP
RARS2
DCLK2
MEMO1
LRBA
SIGLEC16
NAPB
KRT8
TMIGD2
LMAN2L
C1GALT1C1
PPOX
PANK1
SPP1
HS3ST6
SFTPD
SH3BGRL2
FDFT1
MYL10
SPIDR
UBE2D3
NEFL
NELFCD
EME2
ENTPD2
ATP6V1A
TRAPPC5
ZNF362
ADH1C
TGIF2
DNMT3A
FCAR
NCKAP5L
POP7
UBE2Q2
SYT7
PGGT1B
CCNDBP1
GLOD4
PRMT1
ITIH3
TEX10
EDA2R
DENND2A
MXRA5
GRM1
IBA57
PDE4D
TRPC4
GEMIN4
CNTN5
GRTP1
ITGB8
FRS3
TRANK1
UBE2K
TEX14
CTU2
RRH
PDZD7
SLC19A1
LIMS1
ACAN
FHL5
TINAGL1
FHAD1
ARPC1A
CHST2
RPS4Y1
PTGIR
ART4
KIAA1841
PIGK
DPRX
PLOD2
TTC27
ZFAND6
RCC1
FAM91A1
GYG2
BROX
CTSF
HUNK
GNA13
BNIPL
ZBTB4
CHD1L
MSTO1
FUT8
TRMT11
WWP1
B9D2
STAT1
TMEM62
NME4
IRF2BPL
PROCA1
WEE1
APOF
SSR4
RGS1
BBX
EFEMP1
RERE
LINGO3
CYTH4
CCT7
EEF1A2
MIPEP
ZFX
HRNR
UCHL3
BPIFB4
SDS
SLC25A40
COL9A3
IRAK1BP1
FOXD2
ADARB1
DBP
COL4A2
HEBP1
LUM
DTX2
PFAS
HNRNPD
RPLP0
RBM34
U2AF2
MKNK2
SEC16A
ZNF44
YWHAG
IGF2BP2
CCR6
NEK5
ARX
PPP3CB
EMC2
LSM14B
PCDHGB7
ZNF493
ERVK-6
FAM102A
SPPL2A
MAPK1
TRIM34
RNF216
OXSM
POTEF
GYS2
SF3A1
HOXB4
YRDC
BLVRA
RASL12
FRG1
MYEOV
DOK1
PGAP1
FSCN1
CBR3
BNIP1
KRT6C
IGFBP6
TYW5
ARHGEF15
NPHS2
STEAP1B
ZNF142
SOGA3
WDR87
BRD7
LINGO2
TAX1BP3
MARK2
WDR77
ATF2
CEP85L
SLC39A13
QTRT1
WDR53
DYNLL1
PHACTR2
HELB
LIPG
WNT11
KCNJ12
HDAC8
STARD4
DNAAF2
ZFYVE28
KIF27
CALN1
PSMB4
CLEC17A
SPTA1
SEMA6D
PCMTD1
MAPK13
GSPT1
GUSB
GSDMB
LIG1
NID2
SUZ12
EXTL2
PI4K2B
KRT18
LACRT
GGCX
ARPC4
KBTBD4
DEFB118
CNIH4
HTATSF1
NDUFA7
DCPS
SBK1
NUP107
OSBPL9
PDE4B
ARFGAP3
MAPRE2
RAC3
RFX6
TFPI
SLITRK2
SMTN
NACC1
CD209
PCBD1
GIPC3
BFSP1
NR2C1
SEZ6L
MKI67
IL4R
KANK2
SEC11A
SPP2
SMG7
EMILIN2
VASP
C16orf87
SYPL1
RPS27L
MIPOL1
LAMP2
CAT
C15orf32
ZNF746
ATXN1
CPOX
LAMC2
APH1B
CTNND1
F5
FAM78B
SEMA4F
PDZD11
GCNT3
N4BP1
SLC35F2
LCP1
PITRM1
C12orf56
ADM
OR2A14
FGD3
RHPN2
VPS72
CD22
CD47
PPIC
ACP6
PRKACA
ASXL1
SOWAHA
SHISA7
VSIG2
USO1
CLDN1
ICOS
ABCC1
GSTA5
PCBP2
ACTA1
WDR83OS
MMADHC
RNF181
ATP8A2
NHSL2
DDX39B
SNTB1
SLC24A3
SNRNP200
C11orf96
RPL10L
ITGA7
ZFAND2A
OR5H15
CEACAM1
SCNN1G
POLD3
RAB18
PHB
TPH2
MORF4L1
POU2F1
ZC3H15
ELK3
FAM111B
ENGASE
SBNO1
ANKMY2
DHX58
PLEKHA5
ARCN1
TREML1
SEC24A
AMOT
LDOC1
FAM71D
IGLV5-39
NAT1
TRAFD1
PEAR1
TFF1
PGS1
ACTG1
ZFP42
HAVCR2
NME1
MESP2
IGLV3-22
LACTB
ZKSCAN2
LPCAT1
RBM28
TMC7
CPNE7
EVL
LNX1
CFD
ENPP3
ACSL4
IGHV4-31
TMEM176B
SCO1
COMT
AOC2
PDLIM5
KCP
SPHK2
LETMD1
KRT75
STT3B
TMEM63A
TRIM68
UCK2
ABHD1
RNASEH1
WLS
CLPB
DONSON
BARHL2
CCDC25
OR1L6
HPN
NBN
FAN1
RAC1
MOB2
KLK14
MAST2
GTF2A1
APOBEC4
ATP1A3
TC2N
MATR3
KRT82
AASDH
DCK
MID1IP1
TPSG1
DOCK2
NUP214
DPYSL2
IFT46
SYNPO2
NUP210L
CHID1
CYLC2
GIMAP8
FBP2
GNAI2
CAMK1
SLC39A7
ILF2
PRSS48
ZNF506
PSMA3
ASCC3
DNAJC22
ARHGAP30
EPHA2
TCHH
CYP2U1
PAIP2
ZCWPW1
SNRNP70
ACAT1
MEOX1
CARD11
CALML4
RSL24D1
SLC2A13
FBN2
ZC3H7A
P3H1
HIF3A
MYH16
FOLH1
MAPKAP1
SPRR2D
MRPL24
REEP3
MARK1
LMBRD1
PRPF19
RPA2
PAK6
TNFSF10
SMARCB1
ULK1
ARID3A
WDR43
ACOX1
KIF5B
CSDE1
LRRC17
TTYH3
ELF3
GPI
RAD9A
NDST4
AGPAT3
ADORA2A
RPS27A
E2F1
PLCB3
COIL
OR2AE1
SWT1
TSC2
PTPRB
ACP2
SPTAN1
RCAN2
ACTR1A
TMEM44
IRF6
PRDM4
OR10H4
MYBL2
GNB1L
PPIG
RPSA
RASGEF1C
STBD1
MGAT5B
ECM1
PARP14
EPB41L1
RPS8
FOXJ2
ZNF343
TADA3
ZCCHC24
LY6G6C
TPBGL
NR3C1
CORO1B
DNALI1
MAP2K6
FSTL4
TMEM171
AASDHPPT
CCDC138
CKS1B
CDC37L1
THTPA
WDR24
NPTX2
RALGAPA2
FAF1
CDK6
NPRL3
TEAD2
CSK
SNAP25
TMTC3
LCK
AKTIP
RAMP1
CNRIP1
SF3A2
SMAD7
RHBDD2
GOLGA8A
S100A14
FGFR2
RTN4RL2
GH2
AMY2A
PTK7
TNNI2
CYC1
NYNRIN
DISP1
PRB2
CCDC134
RAB33A
PEX7
RPS26
HOXC5
CLVS2
KCNC3
SLC44A1
FBXO17
PARP6
CHST14
TSPAN33
TBX1
SALL2
CYP2E1
LRFN2
ACO1
CRYM-AS1
STK33
OSTM1
CLCN7
MAP3K10
HEATR4
NAPEPLD
SLC5A9
STRAP
RRBP1
MTMR10
MAT2B
CSNK1D
ARFGAP2
PMS2P1
FAM118A
NDUFB6
ERI2
HPGD
DNAJC12
DRGX
FKBP1B
ANKRD24
PTCH1
TADA2A
COL25A1
AMACR
VPS13A
LRRC9
PRPF38B
OSBPL6
PICK1
SEMA4B
TYRO3
CSNK1A1
CUX2
LONP2
MAP3K1
CPPED1
COA1
EFCAB3
PRB3
FUZ
BMPER
HEG1
PSMC1
CEP95
SPATA7
MAZ
PIN4
PDE1A
TAF6L
ACADS
GALNT4
EPHX2
ANXA5
TEF
FOXK1
PRLHR
EMX1
PARP1
DDX55
RPS15
FERMT2
JAG2
DEFA3
SLCO4A1
PRKCSH
ZBTB42
DPH5
HLA-F
RNF207
PLA2G3
SREK1IP1
MYLIP
SCAPER
NIP7
RARA
FASTKD3
BDH1
CARM1
DPP3
DAB2
ZNF276
LRP6
SERPINH1
TLE1
CD244
FAP
TMSB15A
SCARA5
MLLT1
SLC5A12
TPM4
COPS5
ACADSB
HERPUD1
CDCA3
MYO1A
CPEB2
BPTF
RPL21
GSX2
JKAMP
ADPRH
PIWIL4
ADAMTS1
RAP1B
ZNF571
NLRC5
NDUFAF2
IL37
NPC1L1
TAT
TBCA
CBL
GALK2
DCAF15
MYO19
RAB3B
FOXA1
FADD
ABI1
SLC1A4
HINT2
PLD4
ZNF286A
ENY2
TNFSF13B
CMPK1
ENSA
GNAQ
CKAP2
AMH
ANKRD62
PPP2R1A
TET2
HNRNPM
COL2A1
HK2
MDK
EPHX1
RASSF2
AIMP1
PRTN3
AVPR1A
TNFAIP8
CALCRL
ZNF674
HECTD3
BRSK2
SCARB2
USP34
SLC16A3
APLP2
ITIH2
PRR5L
TNNI3K
HDAC2
THBS2
CA2
CRYZ
TAS1R1
PCDH8
HSP90B1
TNIP2
NOL6
STEAP2
EIF3C
PARL
TMEM231
RAB1C
GRN
SCAMP1
BANP
PRKACG
PROM1
SIGLEC10
TRIP4
SNX3
ASB18
PRAMEF18
DST
CAB39
MSH2
WTAP
UBE3D
TSC22D4
RRM1
CD5
TSPAN9
CLYBL
LECT2
CMBL
RAB30
TSSK4
CCL21
MSTN
VCL
FYTTD1
HFE
CCDC88C
TMEM191A
ACTG2
CENPV
FAM122C
RSAD2
KRTDAP
MYH8
LRRFIP2
INTS4
TTN
RGS6
PLLP
SRGAP3
RNF121
ZNF93
BCCIP
MEST
HTRA2
ANGPTL2
HBS1L
TMEM30A
CRK
BRPF3
PSMD13
GSTO1
MAD2L1BP
SCNN1A
PGAM4
IDUA
COX11
PDZK1
VWA5B2
FAM217B
UPP1
SLC6A9
ZNHIT3
SNRPD3
PPP1R35
GMNN
SPCS2
EYA4
PRKAB1
SIK3
RPUSD4
PFN1
SS18L1
TIMM21
ITGB3
TCEA3
NUDT5
RBM27
FAM160B2
ZNF282
ZNF222
COL10A1
PRDM15
SUPT6H
GSK3A
PI16
ELL2
GPR89A
AGAP1
FREM1
LAMA4
EIF4G2
ZNF385A
CEPT1
KCNK5
[truncated: 27,605 more rows]
